# Supplementary material for: Amyloid Beta and Tau Cooperate to Cause Reversible Behavioral and Transcriptional Deficits in a Model of Alzheimer’s Disease
Source: Cell Rep. 2019 Dec 10;29(11):3592–3604.e5. doi: 10.1016/j.celrep.2019.11.044 (PMC6915767; doi:10.1016/j.celrep.2019.11.044)
Supplement: Table S1. Individual Mouse Pathology Data, Related to Figures 1, 2, 3, and 4 [file mmc2.xlsx]

## Sheet: Supplemental Table 1 - mouse da
Mouse ID	age at sacrifice (months)	Genotype 0-MAPTnull, 1-MAPTnullxAPP/PS1, 2-MAPTnullxrTg21221, 3-APP/PS1+Tau	Sex	treatment 0vehicle 1dox10.5to14.5mo	brain weight (g)	body weight 3 months	body weight 6 months	body weight 9 10.5 months	body weight 14 months (g)	3 months open field distance traveled	6 months open field distance traveled	9 10.5 months open field distance traveled	10.5 mo open field distance (inner arena)	10.5 mo open field distance outer arena)	14 months open field distance traveled	14 months open field distance (inner arena)	14 months open field dinstance (outer arena)	hAPP/GAPDH qPCR	htau/GAPDH qPCR	Cortical Thickness	Half Cortical Volume	Cortical Volume (mm3)	Cortical ThioS Plaque Burden	Cortical ThioS area (um2)	Cortical AW7 Plaque Burden	cortical AW7 area (um2)	Cortical Halo Area (um2)	Cortical Halo Diameter	Hippo Volume mm3 (both hemi)	Hippo ThioS Plaque Burden	hippo ThioS Area (um2)	Hippo AW7 Plaque Burden	hippo AW7 area (um2)	Hippo Halo Area (um2)	Hippo Halo Diameter (um)	PSD95 density near plaques	PSD95 density far from plaques	% PSD with 1C22 total	%PSD with Tau total	%PSD with both total	% PSD with 1C22 NEAR	% PSD with tau NEAR	%PSD with 1C22+tau NEAR	%PSD with 1C22 FAR	% PSD with tau FAR	%PSD with 1C22+tau FAR	presynapse density (syn/mm3) total	% syo with tau total	%syo with AW7 total
G313	3	0	m		0.473	37.1
G319	3	0	f		0.501	31.1
G327	3	0	m		0.45	30.2
G330	3	0	f		0.48	34.8
G333	3	0	m		0.484	34.5
G334	3	0	m		0.493	37.1
G335	3	0	m		0.476	33.2
G336	3	0	m		0.472	34.2
G338	3	0	m		0.477	32.8
G341	3	0	m		0.499	35.7
G342	3	0	m		0.481	32.5
G315	3	1	m		0.489	40.3
G316	3	1	m		0.495	36.6
G318	3	1	f		0.497	27
G320	3	1	m		0.469	38.5
G323	3	1	m		0.403	38.4
G340	3	1	f		0.482	27.2
G344	3	1	m		0.482	31.7
G345	3	1	m		0.483	32.2
G349	3	1	f		0.486	28.7
G352	3	1	f		0.465	24.4
G322	3	2	m		0.439	28.7
G324	3	2	m		0.405	27.4
G325	3	2	m		0.422	30.6
G326	3	2	m		0.406	28.7
G328	3	2	f		0.446	24.2
G337	3	2	m		0.429	30.1
G350	3	2	f		0.424	19.2
G314	3	3	m		0.443	32.2
G317	3	3	m		0.447	28
G321	3	3	m		0.45	29.5
G329	3	3	f		0.437	22.7
G331	3	3	f		0.447	23.2
G332	3	3	m		0.436	26.7
G339	3	3	f		0.435	23.6
G347	3	3	m		0.437	26.8
G348	3	3	f		0.386	16
G351	3	3	f		0.409	22
g158	6	0	m		0.509		48.5
G163	6	0	m		0.469		42.3													878.498	23.5908	47.1816	0.00203	8.9426	0.0132709	7.5896	7.2646		10.16	0.001		0.016	16.6065	16.6065
g165	6	0	m		0.488		35.7
G169	6	0	m				34.5													743.247	27.7	55.4	0.0056	9.736	0.00202966	2.8378	2.7216		20.6	0.00333333		0.00446667	52.4977	52.541
G269	6	0	f		0.468		45.9													859.407	32	64	0.0095	19.1922	0.000988167	3.50567	3.50567		13.44	0.000325		0.007	16.6527	16.6527
G270	6	0	m		0.449		41.6													787.266	25.6	51.2	0.00684	8.7765	0.00585767	4.56683	3.9635		17.64	0.00566667		0.033	2.41233	2.41233
G274	6	0	m		0.477		48.9													852.875	32	64	0.014	24.2612	0.00203077	8.842	3.15533		7.12	0.0005		0	0	0
G311	6	0	F		0.509		43.4
G312	6	0	F		0.499		40
G153	6	1	m		0.5		47.6													823.758	27.9	55.8	0.452455	87.4464	0.990909	146.277	90.8353		13.1	0.298	158.501	0.3342	183.883	61.8836
G155	6	1	m		0.483		49.5													811.226	25.2	50.4	0.441	25.7643	0.9566	59.5091	39.8946		13.32	0.1882	81.667	0.4302	39.2268	24.1744
G160	6	1	f		0.508		38.1													891.428	35.2	70.4	0.274	84.7	0.65	132.044	81.3749		15.48	0.128167	55.6635	0.1975	62.9768	28.2838
G162	6	1	m		0.517		37.5													974.414	30.2158	60.4317	0.2731	97.7069	0.5446	129.548	75.5058		11.12	0.116	83.6702	0.089	153.918	41.397
G166	6	1	m		0.491		44.7													830.796	27.3	54.6	0.335	98.847	0.8906	120.256	78.5702		12.86	0.1155	226.54	0.257	68.4575	50.679
G268	6	1	m		0.469		43.6														42.5	85	0.334	130.455	0.738714	168.899	94.0721		17.42	0.203	158.83	0.25675	205.195	56.7503
G272	6	1	m		0.47		47.1
G273	6	1	m		0.495		42.6
G275	6	1	f		0.492		30.9
G306	6	1	M		0.492		48.3
G307	6	1	M		0.505		41.9
G152	6	2	m		0.441		30.3													836.887	19.2	38.4	0.0120733	32.2408	0.00467013	15.837	10.6127		8.04	2.7707e-05	1.107	0.00026407	1.52233	1.52233
G154	6	2	m		0.431		30.3													865.122	23.6	47.2	0.0141	8.8757	0.01259	8.1554	8.12236		8.94	0.004	15.5638	0.0200701	4.33975	4.3325
G164	6	2	m		0.466		28.6													851.655	26.6027	53.2053	0.00545	7.8916	0.0046	7.1612	7.1652		11.06	0.0005	23.249	0.0072551	3.7705	3.7705
G167	6	2	m		0.41		31.2													866.374	21.4	42.8	0.00288	14.511	0.00336298	5.9068	18.0174		10.12	0.0007995	10.628	0.002	3.621	3.621
G170	6	2	f		0.462		27.2													919.402	30.5	61	0.00933	31.734	0.002739	6.93383	6.33209		15.14	0.002	8.173	0.016895	3.542	3.525
g171	6	2	f		0.479		27.1
G265	6	2	m		0.411		28													838.519	31.8	63.6	0.0164	53.1002	7.32e-05	4.38217	27.982		3.02	0.0024	11.071	0.001	2.372	2.491
G266	6	2	m		0.435		32.4
G267	6	2	m		0.419		31.9
G276	6	2	f		0.452		25.9
G304	6	2	M		0.425		26.1
G157	6	3	m		0.452		34.7													975.322	28.7	57.4	0.2206	47.0775	0.4726	115.648	76.6768		9.9	0.03225	62.6625	0.10175	58.3708	37.294
G159	6	3	f		0.458		25.8													994.822	29.2	58.4	0.238727	71.9045	0.536636	100.317	62.2015		10.12	0.080395	129.601	0.05475	39.6527	21.5778
G161	6	3	f		0.487		27.8													885.006	36.0385	72.0769	0.236077	94.1842	0.479154	124.059	70.8314		10.64	0.08	125.438	0.159	91.5473	61.8338
G271	6	3	m		0.411		26.3													776.553	21.5	43	0.2212	87.5908	0.4012	157.01	74.3642		9.06	0.0785	70.3775	0.1	62.319	36.833
G305	6	3	M		0.446		33.4
G308	6	3	M		0.43		26.7
G309	6	3	M		0.44		22.8
G310	6	3	F		0.466		27.5
G34	9	0	f		0.53			28.7												803.776	27.5373	55.0745							10.938
G35	9	0	f		0.52			29.8		4730.47	12668	14986.8
G43	9	0	f		0.48			16.8		5190.66	4024.29	3695.92
G44	9	0	f		0.48			17.5		4948.13	4351.15	4481.47
G48	9	0	f		0.51			17.4		4974.24	3331.02	3009.77
G49	9	0	f		0.5			16.8		6023.96	3675.37	3444.88
G13	9	0	f		0.51			32.2
G18	9	0	m		0.51			34.5		2908.75	3843.18	2725.08								752.711	34.9294	69.8589							11.436
G20	9	0	m		0.46			39.7		4476.62	3690.36	4115.21								765.955	30.2601	60.5203
G22	9	0	m		0.46			35.8		4048.94	3956.93	3383.07								857.871	21.7679	43.5357							8.13986
G30	9	0	m		0.48			43.4		5057.03	5388.65	4701.12								897.565	26.7127	53.4254							12.9377
G8	9	0	m		0.48			47.8		3672.1	4531.9	3768.8								835.904	26.297	52.594							9.71257
G41	9	0	m		0.46			22.2
G51	9	0	m
G52	9	0	m		0.4			39.66
G61	9	0	m		0.42			46.47		5625.36	3875.25	4221.07
G10	9	1	f		0.61			29.2												775.548	34.2825	68.565	2.13427	172.671		490.275	317.604	6.41427	14.8249	1.94873	115.317		334.45	219.134	4.56722
G14	9	1	f		0.55			29.3		5453.09	3800	4274.87								826.744	40.2882	80.5764	2.73427	375.654		794.961	419.308	5.70304	10.4322	1.70686	439.762		1183.97	744.208	6.48553
G15	9	1	f		0.46			28.1												786.934	31.8716	63.7433	2.08191	213.229		591.866	378.638	6.44739	14.6799	1.68273	187.628		614.621	426.993	6.45107
G26	9	1	f		0.51			27.3												830.036	26.4468	52.8936	2.28625	269.34		727.535	458.196	5.90845	10.641	1.71775	131.907		448.453	316.545	5.73356
G33	9	1	f		0.5			34.9
G53	9	1	f		0.44			32.3		7048.04	5218.94	6716.74
G1	9	1	m		0.46			43		5112.96	4182.54	5017.91								784.678	27.0281	54.0563	1.79525	183.659		721.738	538.079	7.22175	11.4915	1.66	165.804		801.427	635.623	7.45204
G2	9	1	m		0.48			49.1		4537.45	4933.85	5603								811.249	26.2343	52.4687	2.274	253.639		874.975	621.336	7.9996	12.786	1.33667	297.195		1101.06	803.862	7.61533
G7	9	1	m		0.48			49.1												813.13	28.6846	57.3691	1.83489	241.718		745.955	504.238	6.55757	7.9369	1.14529	220.243		1176.48	956.234	8.553
G19	9	1	m		0.46			39.5		4976.03	6038.71	4767.13
G21	9	1	m		0.45			40.7		6055.4	6197.65	5726.35
G28	9	1	m		0.49			47.3		4880.85	4338.6	5228.68
G39	9	1	m		0.51			24.8		5879.5	5293.4	4471.56
G38	9	1	m		0.49			23.2
G11	9	2	f		0.43			21.9													25.6596	51.3192							8.24684
G12	9	2	f		0.44			25.2		5376.56	5049.15	6522.23									27.264	54.5279							6.45761
G25	9	2	f		0.47			23.2													24.6763	49.3527							9.99541
G32	9	2	f
G42	9	2	f		0.45			16.2		4396.36	8563.44	12192.2
G45	9	2	f		0.45			15.8		5705.8	6678.34	5220.15
G55	9	2	f		0.43			29.8		4663.92	4594.42	3486.5
G3	9	2	m		0.42			28.2		5615.39	5261.18	6351.3									24.6459	49.2919							5.44794
G4	9	2	m		0.44			30.7													27.1247	54.2493							9.72232
G5	9	2	m		0.42			23.2		13804.5	13816.5	8107.22
G6	9	2	m		0.45			37.1		4945.39	4426.09	2995.71
G9	9	2	m		0.44			32		3806.64	2702.46	3081.53
G27	9	2	m		0.44			29.3		6202.83	5447.16	6825.91
G40	9	2	m		0.4			17.6		5356.88	2451.93	3239.55
G50	9	2	m		0.44			32.27		4318.69	6623.86	7510.38
G47	9	2	f		0.46			15.8		3240.46	4016.22	3237.16
G24	9	3	f		0.47			25.4													24.5138	49.0276	2.17111	235.299		605.099	369.8	5.57043	10.7602	1.24956	109.532		336.69	227.157	4.25087
G36	9	3	f		0.47			28		6583.02	4271.68	5208.34									20.1736	40.3471	1.42929	182.723		557.935	375.212	6.84699	7.67143	1.58414	127.588		494.398	366.81	7.1199
G46	9	3	f		0.47			15.7		3976.01	3461.46	6242.29									27.8424	55.6847	1.68956	164.915		679.41	514.498	7.7249	10.3482	1.36344	183.62		1212.66	1029.04	11.6752
G23	9	3	f
G54	9	3	f		0.46			30.53
G29	9	3	m		0.49			34		5317.45	5044.71	5661.84									27.2945	54.589	1.28638	204.73		807.676	602.946	7.19285	16.9652	0.841143	226.802		904.665	667.862	8.40717
G31	9	3	m		0.46			28.4		5520.29	4226.88	7890.5									27.4497	54.8994	1.55012	164.071		599.779	435.708	6.44832	25.3538	0.833667	294.058		995.171	701.113	10.0453
G62	9	3	m		0.46			36.08		16314.7	8774.67	9214.71
g490	9	3	f
g487	9	3	m
g484	9	3	m
G108	14	0	f	0	0.544				47											969.888
G129	14	0	f	0	0.515				44.4									0.000755452	0.000994846	852.116		63.8858							15.0562
g201	14	0	f	0	0.495				47.7			4348.97	660.15	3688.82	3820.29	377.372	3442.91	0.00148663	0.000703217	887.48		76.1465							21.0522
g69	14	0	F	0	0.492				46			4423.12	727.607	3695.51	3500.81	497.509	3003.3																				1196991462	0	0	0	0	0	0	0	0	0	1160000000	0	0
g82	14	0	F	0	0.518				42.1			3546.95	297.88	2973.67	3565.86	156.142	3406.4																				1003120411	0	0	0	0	0	0	0	0	0	1030000000	0	0.288358
g83	14	0	F	0	0.489				40			4006.53	508.101	3444.36	4021.59	676.726	3344.87																				6.03832e+08	0	0	0	0	0	0	0	0	0	764000000	0	0
g79	14	0	F	0	0.57				33.9			3800.23	500.06	3117.85	4403.02	423.19	3979.83	0.0019747	0.00285674																		1025330477	0	0	0	0	0	0	0	0	0	1110000000	0	0
g87	14	0	F	0	0.52				41.9			4255.36	559.094	3520.75	3989.22	261.92	3727.3																				1137482120	0	0	0	0	0	0	0	0	0	1130000000	0	0
g175	14	0	m	0	0.457				49.1			4413.57	346.443	4067.12	4136.8	380.482	3756.32	0.0125388	0.00235648	871.334		57.4413							12.311
G89	14	0	m	0	0.488				48.2			3541.69	334.558	3163.83	3222.85	373.423	2849.43			736.227		52.9266							11.4539
G190	14	0	m	0	0.488				45.4			4045.46	513.988	3531.47	3826.94	648.803	3178.14
G125	14	0	f	1	0.563				40.3											976.034		58.5954															9.10141e+08	0	0	0	0	0	0	0	0	0	745000000	0	0
G126	14	0	f	1	0.52				40.8									0.000924719	0.00244721	796.332
G98	14	0	f	1	0.487				35.4											752.458		59.9375							14.0402								1105493285	0	0	0	0	0.125636	0	0	0	0
G211	14	0	f	1	0.455				45.6			3953.52	294.08	3659.44	3648.93	104.992	3543.94
g74	14	0	F	1	0.5				53.9			3298.76	259.387	3039.37	2852.52	282.381	2570.13																				1156061724	0	0	0	0	0	0	0	0	0	1150000000	0.00888099	0
g77	14	0	F	1	0.531				53.9			3536.39	352.63	3161.26	2809.26	280.815	2528.44																				1197241532	0	0	0	0	0	0	0	0	0	1160000000	0	0.341601
g86	14	0	F	1	0.501				48.7			4943.9	871.828	4029.37	5041.62	778.462	4263.16	0.00129865	0.00079306																		1020920198	0	0	0	0	0	0	0	0	0	988000000		0.0248262
g136	14	0	F	1	0.503				49.3			2542.49	120.363	2420.46	3375.6	440.86	2934.74	0.0157269	0.00122201
g137	14	0	F	1	0.485				53.5			4212.14	313.378	3886.19	3663.3	491.436	3171.87
g217	14	0	m	1	0.487				52			3070.18	347.569	2722.61	3212.98	338.95	2874.03	0.00549633	0.00427366	900.968		62.8214							12.1551
G237	14	0	m	1	0.486				51			3930.78	832.865	3097.92	3744.13	763.166	2980.96	0.00169697	0.00217004	853.468		62.737							13.3839
G182	14	0	m	1	0.468				43.8			2955.09	298.416	2656.68	3730.04	383.842	3346.2
G178	14	0	m	1	0.482				47.3			4094.32	351.483	3742.83	3805.96	303.436	3502.53
g199	14	1	f	0	0.508				30.2			4357.08	660.033	3697.05	3086.35	188.04	2898.31			904.181		78.8973	2.15682	148.848	2.71373	150.83	114.341		19.9961	1.5428	188.41	0.7238	125.973	96.06
G72	14	1	f	0	0.528				33.4			3751.94	525.745	3226.2	4464.48	751.174	3713.31	196.829	0.0141578	890.411		68.3579	2.989	154.9	2.819	167.445	96.8571		10.5334	2.8075	227.303	3.04875	208.056	93.823		1012774283	1174807900	0.0177904	0	0	0.133244	0	0	0	0	0	980000000	0	0.927972
G225	14	1	f	0	0.494				50.1			2871.51	245.479	2626.03	3047.58	242.535	2805.04
G187	14	1	f	0	0.487				31.7
g132	14	1	F	0	0.482				33.8			3955.3	715.368	3239.93	4258.75	738.67	3520.08
g130	14	1	F	0	0.509				29.5									153.186	0.278555																	1247209735	1140056813	0.385994	0	0	1.70109	0	0	0	0	0	735000000	0.012427	0.646204
G231	14	1	f	0	0.491				52.7			2803.85	349.327	2454.52	3345.68	387.365	2958.31			931.981		70.0244	2.624	141.968	2.17244	124.85	84.5066		12.8351	1.57675	209.692	1.225	148.339	92.7253
G104	14	1	m	0	0.518				48			4177.78	567.195	3501.6	4198.6	617.524	3581.07	155.832	0.00290122	844.535		59.2683	2.34385	171.044	4.3222	150.471	106.58		13.2572	1.73325	175.315	2.55925	165.387	110.671		1035791113	1252395515	0.165787	0	0	0.235518	0	0	0	0	0	1060000000	0	0.727963
G95	14	1	m	0	0.5				45			4642.46	749.007	3762.07	3558.04	522.112	3035.93	95.0503	0.000837424	798.678		63.2	1.85073	146.583	2.523	109.043	72.155		12.3	1.5082	151.069	1.7806	104.831	62.3842		9.52729e+08	931970012	0.785609	0	0	1.73236	0	0	0	0	0	839000000	0.0422208	0.939413
G177	14	1	m	0	0.452				43.1
G191	14	1	m	0	0.469				48.7			3948.51	628.304	3320.21	3391.89	383.158	3008.73
G221	14	1	m	0	0.502				53.1			4068.16	633.03	3435.13	3772.62	280.855	3491.76
G235	14	1	m	0	0.455				46.4			3735.91	454.667	3281.24	3579.79	526.509	3053.28
g119	14	1	m	0	0.504				34																											651524304	8.82999e+08	0.262511	0	0	1.76448	0	0	0	0	0	802000000	0	0.880661
g120	14	1	m	0	0.501				37.6			5487.71	675.296	4812.42	6454.71	1120.59	5334.12	212.737	0.00197285																	6.93895e+08	1045334334	0.406688	0	0	0.963855	0	0	0	0	0	841000000	0	0.449617
g122	14	1	m	0	0.51				33.3									179.274	0.204736
G173	14	1	m	0	0.486				49.4			6280.9	1617.72	4625.39	3845.45	295.736	3549.71
G100	14	1	f	1	0.501				54.1			3837.33	411.856	3390.14	3317.93	376.326	2941.6			803.417		63.4593	2.603	157.866	2.94533	124.704	92.3486		11.0365	1.9005	193.915	0.75125	78.2195	48.6945		7.12991e+08	8.58045e+08	1.53606	0	0	1.9597	0	0	0	0	0	954000000	0.12027	1.74854
G113	14	1	f	1	0.547				31.5											799.336		47.9636	2.76022	177.52	4.92467	140.899	104.58		10.1743	3.42375	212.866	4.66125	163.543	98.1815
G96	14	1	f	1	0.513				34.2									177.318	0.00298523	747.91		92.3	2.8263	225.809	2.19738	126.421	85.8178		11.8	1.7064	215.108	1.577	125.505	72.2392		1005491340	1153731855	0.112765	0	0	0.3988	0	0	0	0	0	935000000	0	1.53846
G196	14	1	f	1	0.483				54.8			3510.31	408.742	3101.57	2503.26	405.995	2097.27
G181	14	1	f	1	0.506				33.7
G183	14	1	f	1	0.468				32.5			4141.73	582.911	3558.82	3636.4	384.821	3251.58	156.952	0.167745
G66	14	1	m	1	0.48				50.6			4568.34	642.385	3925.96	3859.23	978.675	2880.55	188.009	0.00267416	866.401		62.469	1.75756	153.591	2.80244	160.517	110.798		11.0049	1.07575	155.821	1.9135	160.287	94.5373		9.04397e+08	1160473344	1.14345	0	0	2.139	0	0	0	0	0	1010000000	0.217212	0.891319
G67	14	1	m	1	0.495				57.8			3531.42	464.584	3066.84	3064.26	518.246	2546.01			847.403		63.351	1.4741	143.982	4.8947	187.312	145.711		13.3213	1.2042	174.192	2.9951	203.97	127.925		1028388027	1211870606	1.45168	0	0	2.69107	0	0	0.137018	0	0	950000000	0.0169981	1.34852
G239	14	1	m	1	0.468				52.8			2781.23	311.79	2469.44	2943.52	245.828	2697.69
g111	14	1	m	1
g138	14	1	m	1	0.492				44.6			4134.53	483.787	3650.74	3663.12	339.53	3323.59	126.651	0.0393633																	1012099550	1216206293	0.902391	0	0	1.6	0	0	0.235363	0	0	942000000	0	3.69838
G107	14	2	f	0	0.473				33.2			3968.45	595.257	3319.2	3555.1	446.665	3108.43			1029.44																	1081525490	0	0.3176	0				0	0.3176	0	1110000000	0.176748
G228	14	2	f	0	0.436				26.5			4687.06	362.423	4324.63	3549.66	158.164	3391.49	0.443729	106.257	972.507		62.0691							10.9881
G230	14	2	f	0	0.441				32.8			4487.55	536.255	3951.29	4132.71	640.874	3491.83	0.232505	86.3577	889.515		58.0493							10.6327
G214	14	2	f	0	0.411				27.2			4485.95	1004.01	3481.94	3942.94	816.507	3126.43
g68	14	2	F	0	0.469				32.1																												985414558	0.0130662	10.0653	0.0087108				0.0130662	10.0653	0.0087108	943000000	1.12096	0
g80	14	2	F	0	0.457				31.9			6269.41	872.393	5268.15	4444.31	940.165	3504.14																				1055825467	0	0.66134	0				0	0.66134	0	1080000000	1.1046	0.163644
g88	14	2	F	0	0.485				27.5									0.0446325	78.5275																		1079183008	0	0.1037	0				0	0.1037	0
g188	14	2	m	0	0.45				30.6			3494.68	1185.7	2308.98	3737.66	948.214	2789.45	1.58891	111.702	903.135		60.3186							7.57017								1039432551	0	0.340088	0				0	0.340088	0	864000000	2.16822	0
g192	14	2	m	0	0.444				31.2			4784.11	720.841	4063.27	4168.88	1167.7	3001.18	1.22244	68.1031	955.672		53.5013							7.30707
G222	14	2	m	0	0.45				34.6			3951.32	979.924	2971.39	2654.12	659.789	1994.33
G234	14	2	m	0	0.443				29.7			4376.15	115.195	4260.95	4879.92	63.893	4816.03
G112	14	2	f	1	0.558				27.1			4439.32	102.928	4314.34	4033.3	126.008	3907.29			1025.38																	1217759955	0	0.469508	0				0	0.469508	0	1020000000	0.109182	0
G123	14	2	f	1	0.455				30.3			7375.11	1239.68	6135.43	6676.83	738.486	5938.34	0.0242445	40.2702	895.521																	1036030500	0	0.0632186	0				0	0.0632186	0	1070000000	0.010018	0
G97	14	2	f	1	0.462				35.4									0.0302193	27.9043	745.644		48.7135							11.1719
G213	14	2	f	1	0.419				25.6			3792.72	427.651	3365.07	3771.47	309.041	3462.43
G215	14	2	f	1	0.433				25.1			3073.58	196.84	2876.74	3163.08	106.881	3056.2
G197	14	2	f	1	0.451				28			3942.57	405.632	3535.49	4740.38	536.378	4204
G198	14	2	f	1	0.463				45.4			4192.94	768.89	3424.05	3393.04	372.836	3020.2
G57	14	2	f	1					31.4									0.010917	27.3507																		1185448793	0	0.638925	0				0	0.638925	0	1100000000	1.5257	0.0912106
g64	14	2	F	1					35.5			4650.29	873.87	3776.42	6893.84	1431.75	5462.09																				8.63176e+08	0	0.465289	0				0	0.465289	0	817000000	0.00799552	0
G238	14	2	m	1	0.415				35.9									0.0382859	12.9712	922.011		55.5552							11.1414
G84	14	2	m	1	0.468				33.5			5969.34	1204.14	4598.13	4895.07	1676.38	3218.69	0.0173388	44.5847	908.458		52.1328							9.98017								8.87741e+08	0	0.0180408	0				0	0.0180408	0	864000000	0	0.0157704
G174	14	2	m	1	0.405				31.4			5138.6	1133.56	4005.04	5143.32	771.131	4372.19
G106	14	3	f	0	0.483				30.4			12350.8	770.474	10604.3	16069.3	703.83	15210.8	300.999	77.763	871.013		61.7585	2.9102	155.819	2.4091	116.958	77.8274		10.7745	0.938333	173.289	1.44867	122.853	78.3153		1093361943	1211156897	0.517107	1.10637	0	1.35093	1.24097	0	0	1.02289	0	897000000	0.585938	0.0689338
G131	14	3	f	0	0.447				27.2			6804.88	1359.45	5402.36	9809.52	803.872	8802.74			758.695		55.5928	1.8676	137.196	3.8262	136.456	106.954		6.9192	1.985	180.999	1.50667	173.952	140.871		8.95962e+08	9.46538e+08	0.216421	3.76031	0	1.01043	1.7601	0	0.00853388	4.28401	0	1020000000	1.2856	0.303544
G223	14	3	f	0	0.462				32.5			6278.99	1177.8	5101.19	7561.38	1601	5960.37																			2122266128	1590345760	0.0167729	5.76988	0	0.0801282	0.0801282	0	0	7.2762	0	938000000	2.42872	0.211193
G224	14	3	f	0	0.458				26.3			4859.31	273.569	4585.74	6986.54	515.399	6471.14																			1348664822	1561610071	1.83315	0.86997	0	3.09386	0.786576	0	0	0.991231	0
G229	14	3	f	0	0.428				25.7			7118.17	433.695	6682.03	9617.59	278.03	9339.56
G233	14	3	f	0	0.439				24.6			9151.8	903.889	8247.91	8085.33	394.173	7691.15
G200	14	3	f	0	0.458				28.7																											1221351132	1378409788	3.08823	0.550983	0	9.36399	0.372902	0	0.0202552	0.638039	0
g70	14	3	F	0
g71	14	3	F	0	0.499				32.5			4825.41	191.209	4634.2	14009	157.776	13851.3	235.583	26.9085																	9.26088e+08	1059398336	0.328436	3.78565	0	0.569544	2.1283	0	0	6.04328	0	900000000	0.176748	0.255302
g121	14	3	m	0	0.465				32			11153.8	922.821	10231	9153.83	490.278	8663.55	268.236	72.0748
g189	14	3	m	0	0.449				31.3			6133.4	1189.36	4944.04	5813.65	628.088	5185.57	329.145	96.6303	976.408		60.0525	1.88967	119.229	2.91089	151.331	96.4307		9.25302	0.70925	198.408	1.48775	154.116	93.4753		9.66827e+08	9.2646e+08	0.238457	7.26209	0	0.388967	9.6181	0	0	3.52941	0	1270000000	0.232446	2.23629
g193	14	3	m	0	0.452				30			6310.78	391.208	5917.32	10647.7	558.733	10088.2			920.538		55.5436	1.77044	130.716	2.64367	150.522	100.282		7.1015	1.15067	208.991	1.51	207.86	147.865
G220	14	3	m	0	0.465				32.3			13512.9	1343.09	12169.8	8144.18	1181.38	6962.79	176.933	63.7504																	1266895612	1459926247	1.29344	2.3203	0	5.23267	0.898742	0	0	2.78707	0	860000000	1.83902	0.159915
g179	14	3	m	0	0.427				28.6											867.204		50.4975	1.33322	121.948	1.61333	139.456	93.3801		10.9499	0.619333	147.816	2.42833	272.16	198.519		1281717873	1505982321	0.907984	1.19588	0	4.60933	0.84317	0	0	1.2824	0	1070000000	0.087089	0.152406
G110	14	3	f	1																805.015		54.3876	2.09844	148.075	3.28256	147.053	102.263		13.8907	1.31125	167.678	4.4285	221.737	179.162		6.73365e+08	8.75334e+08	0.277131	0.0554262	0	0.617589	0	0	0	0	0	1220000000	0.122207	4.12011
g186	14	3	f	1	0.446				30.6			5343.06	860.614	4482.45	3691.88	301.127	3390.75			934.897		57.2645	2.067	147.563	2.00944	134.299	81.6793		9.80285	1.04567	165.713	0.960667	145.044	108.741		1239826755	1503220857	9.15051	0.295476	0	20.27	0	0	0	0.53863	0	920000000	0	0.639507
g195	14	3	f	1	0.463				37.1			4732.7	900.666	3832.03	5319.03	561.332	4757.69	223.098	17.2067	929.345		57.9469	1.81822	128.365	2.895	150.795	109.055		12.1392	0.980333	171.621	1.33133	171.392	133.741		1304391885	1501988762	2.10549	0.208393	0.0215579	6.07758	0.207426	0.0622278	0	0.208906	0	979000000	0.045162	0.620978
G99	14	3	f	1	0.484				34.3			8000.19	698.76	6651.82	12339.5	281.278	12045.2			864.441		76.7484	2.221	136.277	1.54967	104.194	69.4417		11.8838	1.518	170.683	1.95175	118.521	92.6227		9.56698e+08	1154746915	0.309091	0.345455	0	0.839506	0.641975	0	0	0.172662	0	929000000	0	0.262732
G184	14	3	f	1	0.43				29.5			5637.1	930.752	4706.35	5969.15	997.634	4971.51	163.371	27.8787
g73	14	3	F	1
g75	14	3	F	1	0.448				25.9									204.792	31.6518																	1437678210	1366273054	0.884805	0.0850774	0	1.97194	0.189609	0	0	0	0	1030000000	0	0.554745
G103	14	3	m	1	0.503				34.9			9406.35	991.802	7956.38	4607.78	612.544	3995.24			839.406		47.619	1.73537	131.21	2.41619	96.0131	67.053		3.08601	0.962	143.894	2.1985	124.722	100.556		1034830702	1201236344	0.413079	0.0581801	0.00581801	1.22922	0.138504	0.017313	0	0	0
G172	14	3	m	1	0.426				32.5			7969.73	1140.78	6530.34	7012.09	912.297	6099.79																			1086042353	1206134910	0.0460653	0.483685	0	0.230238	0.575595	0	0	0.460697	0
G218	14	3	m	1	0.45				31.3			6149.54	326.456	5823.08	5217.3	728.617	4488.68																			1234846075	1641545262	3.9548	0.152453	0.00896781	8.69909	0.237248	0.0197707	0.0164123	0.0820614	0
G219	14	3	m	1	0.46				34.5			3689.12	381.595	3307.53	3324.61	176.065	3148.55																			1400998803	1591480538	1.07282	0.0650195	0	5.26596	0.0531915	0	0	0.0680457	0	930000000	0	0.0250689
G176	14	3	m	1	0.415				36.2			4112.54	579.211	3533.33	2845.47	201.53	2643.94	151.895	21.5369																	1448683390	1570190273	0.237208	4.44444	0.184127	0	22.8437	0.303235	0	0.172117	0.15647	882000000	0.0284333	2.40262
G180	14	3	m	1	0.426				33.2			6794.84	1003.13	5791.71	6895.75	544.165	6351.59	201.279	20.1825
[truncated: 23 more columns]

## Sheet: n for behaviour experiments
Number of mice in MAPT-AD behaviour experiments
Open field behaviour	average group size	9.41667	range 5-12
	control	(f,m)	APP/PS1	(f,m)	Tau	(f,m)	APP/PS1+Tau	(f,m)
3, 6, 9 months cohort	11	(5,6)	8	(2,6)	12	(5,7)	5	(2,3)
10.5-14.5 months cohort vehicle treated	9	(6,3)	12	(5,7)	9	(5,4)	11	(7,4)
10.5-14.5 months cohort dox treated	10	(6,4)	7	(3,4)	9	(7,2)	10	(4,6)
