# Supplementary material for: Amyloid Beta and Tau Cooperate to Cause Reversible Behavioral and Transcriptional Deficits in a Model of Alzheimer’s Disease
Source: Cell Rep. 2019 Dec 10;29(11):3592–3604.e5. doi: 10.1016/j.celrep.2019.11.044 (PMC6915767; doi:10.1016/j.celrep.2019.11.044)
Supplement: Table S2. Mouse RNA-Seq Results, Related to Figures 2 and 3 [file mmc3.xlsx]

## Sheet: Supplemental Table 2 - RNAseq r
gene	gene name	chromosome	description	entrez_id	gene_type	gene_length	max_transcript_length	G79_fpkm	G87_fpkm	G129_fpkm	G175_fpkm	G201_fpkm	G86_fpkm	G126_fpkm	G136_fpkm	G217_fpkm	G237_fpkm	G72_fpkm	G104_fpkm	G120_fpkm	G122_fpkm	G130_fpkm	G66_fpkm	G96_fpkm	G138_fpkm	G181_fpkm	G183_fpkm	G88_fpkm	G188_fpkm	G192_fpkm	G228_fpkm	G230_fpkm	G57_fpkm	G84_fpkm	G97_fpkm	G123_fpkm	G238_fpkm	G71_fpkm	G106_fpkm	G121_fpkm	G189_fpkm	G220_fpkm	G75_fpkm	G176_fpkm	G180_fpkm	G184_fpkm	G195_fpkm	WT_CTR_fpkm_avg	WT_DOX_fpkm_avg
ENSMUSG00000064351	mt-Co1	MT	mitochondrially encoded cytochrome c oxidase I [Source:MGI Symbol;Acc:MGI:102504]	17708	protein_coding	1545	1545	9689.09	10335.2	10131.9	9383.32	11267.5	10796.3	10119.4	10832.9	9601.75	10130.6	8408.12	10786.3	10804.9	8694.48	10888.5	8370.39	12196.7	10816.2	10723.1	10880.4	9005.77	8463.16	9399.44	9272.03	9531.22	9336.5	9127.61	10754.4	8943.23	9576.52	8158.03	9821.32	10161.2	10123.2	9382.54	7776	9984.28	10233.5	10001	9008.87	10161.4	10296.2
ENSMUSG00000064370	mt-Cytb	MT	mitochondrially encoded cytochrome b [Source:MGI Symbol;Acc:MGI:102501]	17711	protein_coding	1144	1144	5667.08	5724.92	5843.1	5558.02	6815.25	5862.03	6210.5	6159.48	5840.61	5915.06	5014.88	6291.56	6589.42	5681.22	6433.74	4826.54	6900.69	6336.7	6645.21	6657.3	5642.85	5125.45	5907.52	5992.47	5950.05	5477.77	5593.67	6334.16	5553.19	6009.69	4826.06	5964.96	6185.35	6388.48	6006.14	4675.54	6478.66	6356.77	6230	5740.1	5921.67	5997.54
ENSMUSG00000098178	Gm42418	17	predicted gene, 42418 [Source:MGI Symbol;Acc:MGI:5649005]		lincRNA	1831	1831	4018.58	3889.68	3544.12	12193	4644.36	4089.75	3416.39	4226.07	3394.43	5303.84	2675.59	3474.21	3790.99	3972.66	3948.22	3682.98	3346.84	3338.12	4091.41	4721.85	3937.11	4180.47	2770.26	3420.95	3592.3	3402.33	3345.29	3501.14	4404.24	4353.81	3005.13	4743.96	5073.54	4295.7	4012.67	4271.88	4278.55	3426.89	4088.43	3703.74	5657.95	4086.1
ENSMUSG00000064341	mt-Nd1	MT	NADH-ubiquinone oxidoreductase chain 1 [Source:UniProtKB/Swiss-Prot;Acc:P03888]	17716	protein_coding	957	957	5004.29	4993.27	4895.69	4646.36	6066.41	5284.54	5306.68	5360.08	4922.4	4803.11	4126.97	5652.26	5371.6	4658.72	5352.43	4064.19	6010.16	5085.15	5505.66	5420.1	4338.9	4019.25	4897.36	4718.42	4721.17	4785.64	4672.24	5545.16	4628.24	5067.98	3925.09	5096.94	5083.17	5284.55	5080.41	3724.45	5084.9	5161.66	4751.04	4328.8	5121.21	5135.36
ENSMUSG00000115783	AC161763.1	7			lincRNA	168	168	4950.97	4956.63	1046.63	1304.43	3419.31	1911.37	2975.25	2305.04	2599.73	2536.73	3315.24	7524.55	4131.32	3116.2	6396.27	5160.64	2945.3	2996.06	3313.39	2639.47	3317.06	2481.26	3526.55	3436.06	2692.59	4619.46	3719.13	6532.34	2976.55	3475.46	2633.79	3698.51	3603.22	2692.55	2174.95	3938.03	3559.36	3022.89	3080.04	2667.8	3135.59	2465.62
ENSMUSG00000076258	Gm23935	16	predicted gene, 23935 [Source:MGI Symbol;Acc:MGI:5453712]		miRNA	57	57	1715.32	1848.09	1051.2	12410.4	2379.01	1196.13	1591.12	1552.68	1451.89	2521.26	702.559	1075.02	1634.39	1983.15	1318.37	1078.3	775.79	1145.78	2088.7	1763.46	1231.24	1718.23	1312.03	1692.73	1560.2	1313.77	1005.15	1624.11	2044.61	2239.06	765.578	2006.4	2167.61	1601.28	1721.58	935.699	1974.92	1722.15	1730.62	1422.43	3880.81	1662.61
ENSMUSG00000064345	mt-Nd2	MT	mitochondrially encoded NADH dehydrogenase 2 [Source:MGI Symbol;Acc:MGI:102500]	17717	protein_coding	1038	1038	3339.72	3478.65	3236.03	3093.92	3803.94	3321.56	3455.81	3490	2972.5	3152.27	2839.49	3317.62	3478.68	2993.07	3551.82	2693.39	3748.85	3317.64	3556.69	3471.01	3053.55	2754.62	3246.77	3064.64	2961.2	3149.92	3190.57	3405.35	3034.01	3220.93	2671.75	2982.13	3156.95	3296.5	3083.6	2659.65	3413.38	3665.8	3302.27	2907.68	3390.45	3278.43
ENSMUSG00000064337	mt-Rnr1	MT	mitochondrially encoded 12S rRNA [Source:MGI Symbol;Acc:MGI:102493]		Mt_rRNA	955	955	2393.96	2465.34	1880.71	2792.83	2469.21	2549.07	2050.06	2063	1990.3	2296.4	1817.95	2600.52	2413.26	2109.33	2316.13	2239.17	2483.79	1888.73	2093.05	1955.56	2355.65	1953.26	2004.57	1901.1	2119.18	2363.14	2121.41	2592.24	2180.28	1937.83	1775.74	2359.06	2753.03	2011.36	1977.72	1801.28	2436.85	2090.21	1961.93	1849.25	2400.41	2189.76
ENSMUSG00000064339	mt-Rnr2	MT	mitochondrially encoded 16S rRNA [Source:MGI Symbol;Acc:MGI:102492]		Mt_rRNA	1582	1582	2313.28	2477.14	1926.08	2849.93	2407.57	2598.25	2150.99	2126.12	1946.27	2273.79	1976.81	2646.07	2540.93	2124.62	2391.06	2265.33	2721.17	2015.36	2246	2042.6	2476.68	1929.43	2055.34	1940.92	2061.05	2314.13	2054.67	2515.04	2151.85	1901.69	1902.76	2391.46	2825.99	2113.43	2072.92	1941.08	2447.49	2190.13	2076.83	1915.35	2394.8	2219.08
ENSMUSG00000064367	mt-Nd5	MT	mitochondrially encoded NADH dehydrogenase 5 [Source:MGI Symbol;Acc:MGI:102496]	17721	protein_coding	1824	1824	2089.23	2208.49	2270.4	2198.7	2595.61	1991.08	2326.13	2366.86	2112.62	2017.14	1915.19	2293.26	2436.26	1980.49	2525.22	1799.09	2471.41	2366.42	2393.6	2424.21	2162.61	1808.5	2293.29	2103.92	2244.65	2097.72	2095.83	2183.51	2111.91	2192.94	1872.14	2240.91	2245.3	2340.24	2305.72	1804.41	2323.88	2480.44	2287.96	2114.37	2272.48	2162.77
ENSMUSG00000064363	mt-Nd4	MT	NADH-ubiquinone oxidoreductase chain 4 [Source:UniProtKB/Swiss-Prot;Acc:P03911]	17719	protein_coding	1378	1378	1880.41	2006.52	2018.28	1980.33	2324.59	1885.25	2187.65	2152.78	1994.67	1983.65	1786.22	2129.97	2197.61	1883.07	2264.63	1639.63	2295.69	2191.43	2221.27	2232.17	1958.04	1744.52	2039.45	2017.51	1998.28	1910.28	1985.37	2075.8	1956.46	2125.74	1710.95	1944.27	2143.38	2134.23	2051.65	1700.46	2174.22	2210.61	2076.49	1905.4	2042.02	2040.8
ENSMUSG00000027447	Cst3	2	Cystatin-C [Source:UniProtKB/Swiss-Prot;Acc:P21460]	13010	protein_coding	1266	860	878.113	1038.66	867.657	880.163	966.699	1088.26	845.438	1033.35	967.013	1077.37	1140.46	1485.31	1385.34	1282.3	1260.7	1248.24	1647.69	1392.48	1306.16	1220.08	868.058	1062	1013.22	1082.57	1009.33	849.953	1017.83	1166.18	1006.94	991.64	1264.23	1520.76	1655.67	1437.55	1330.33	1235.35	1289.91	1131.37	1366.88	1058.97	926.258	1002.29
ENSMUSG00000024661	Fth1	19	Ferritin heavy chain Ferritin heavy chain, N-terminally processed [Source:UniProtKB/Swiss-Prot;Acc:P09528]	14319	protein_coding	866	866	1317.83	1325.1	1068.88	839.267	1284.3	1464.93	1019.09	1154.88	905.157	972.806	1365.09	1627	1412.63	1239.42	1426.94	1423.93	2035.24	1079.15	1182.64	1064.24	1166.78	969.388	970.018	979.535	1086.33	1193.01	1118.23	1416.67	990.954	937.894	1276.94	1697.79	1635.49	1284.86	1156.63	1360.58	1109.02	1093.23	1141.82	1026.29	1167.07	1103.37
ENSMUSG00000002985	Apoe	7	Apolipoprotein E [Source:UniProtKB/Swiss-Prot;Acc:P08226]	11816	protein_coding	2138	1408	691.807	831.455	679.35	842.819	701.487	713.085	768.508	760.08	867.77	889.591	1022.12	1197.75	1199.65	1057.82	1236.44	995.459	1370.35	1321.52	1089.78	1113.65	749.593	950.141	1000.73	989.341	788.943	686.933	755.733	784.415	825.122	902.426	1119.72	1224.4	1260.08	1299.33	1068.78	1062.82	1025.15	944.961	1346.82	962.675	749.384	799.807
ENSMUSG00000079037	Prnp	2	prion protein [Source:MGI Symbol;Acc:MGI:97769]	19122	protein_coding	2343	2184	305.255	310.973	307.623	272.164	310.141	331.629	290.627	325.599	274.437	286.801	949.481	926.555	929.41	847.818	920.274	985.447	944.422	699.593	774.343	738.35	714.725	718.425	668.502	692.435	680.516	508.328	490.213	505.021	446.23	415.914	1107.65	1229.66	1443.82	1065.76	1122.13	1106	880.589	913.785	814.153	887.998	301.231	301.819
ENSMUSG00000021342	Prl	13	prolactin [Source:MGI Symbol;Acc:MGI:97762]	19109	protein_coding	1408	895	4.90608	10.0994	4.20976	0.540411	6.78041	3.32396	0.167956	0.141738	0.151834	0.795811	1.17146	0.0559356	21.4645	0.241625	0.483829	1.55913	2.70936	0.115583	0.190418	0	5653.45	0.906982	0.0406614	20.209	1.62078	20.8597	3.21004	22.8061	146.024	4.21465	4.8795	4.18155	1.25353	3.61169	3.91274	0.484145	0.0531376	0.382977	0.329557	0.13401	5.3072	0.91626
ENSMUSG00000088609	Gm24187	13	predicted gene, 24187 [Source:MGI Symbol;Acc:MGI:5453964]		miRNA	57	57	483.893	468.977	423.921	3304.88	659.298	458.289	425.909	508.533	412.044	726.888	278.153	396.986	516.535	468.281	568.604	355.918	387.367	537.198	532.95	543.193	426.739	631.567	305.82	460.333	497.785	369.081	363.653	473.765	597.015	628.514	248.71	706.459	636.908	570.192	524.914	447.192	606.993	481.998	685.925	462.219	1068.19	506.333
ENSMUSG00000036438	Calm2	17	Calmodulin-1 [Source:UniProtKB/Swiss-Prot;Acc:P0DP26]	12314	protein_coding	1467	1205	972.912	974.947	1011.65	905.854	947.198	1173.9	992.679	1080.15	902.652	985.785	944.618	988.326	886.121	863.763	936.654	927.545	895.255	773.72	917.404	912.235	899.996	903.249	935.5	916.404	879.205	1030.63	967.539	1018.79	868.084	858.066	890.757	925.225	1023.81	841.326	855.684	950.796	854.686	875.827	776.099	856.441	962.512	1027.03
ENSMUSG00000037742	Eef1a1	9	Elongation factor 1-alpha 1 [Source:UniProtKB/Swiss-Prot;Acc:P10126]	13627	protein_coding	2493	1794	695.514	749.563	826.617	777.594	730.279	917.821	818.595	874.103	788.684	851.457	877.747	1020.93	891.933	848.384	894.834	806.632	1064.76	935.559	866.815	932.414	890.535	832.799	833.648	887.57	775.692	737.088	792.792	868.351	821.388	787.167	892.334	938.466	1027.56	901.543	892.583	888.222	884.466	831.5	938.879	816.215	755.913	850.132
ENSMUSG00000037852	Cpe	8	Carboxypeptidase E [Source:UniProtKB/Swiss-Prot;Acc:Q00493]	12876	protein_coding	2609	2117	743.748	737.511	723.914	663.701	740.663	766.716	742.563	760.502	703.838	753.489	797.228	886.248	856.399	792.447	841.398	776.663	920.327	751.884	799.279	777.832	898.437	765.936	758.885	756.662	753.427	843.631	809.213	871.028	773.346	738.459	860.752	910.74	994.923	839.234	878.216	828.22	823.372	775.625	780.505	763.586	721.907	745.421
ENSMUSG00000030695	Aldoa	7	Fructose-bisphosphate aldolase A [Source:UniProtKB/Swiss-Prot;Acc:P05064]	11674	protein_coding	2911	1549	833.62	852.353	816.307	791.609	843.269	893.125	752.073	854.723	826.182	840.63	877.392	837.648	783.618	823.176	800.123	853.733	850.493	750.285	826.835	808.707	816.291	844.263	756.995	829.101	781.733	764.374	851.231	885.001	805.08	800.472	782.399	860.684	833.477	786.144	777.363	874.1	781.241	727.129	813.455	790.88	827.432	833.347
ENSMUSG00000036564	Ndrg4	8	Protein NDRG4 [Source:UniProtKB/Swiss-Prot;Acc:Q8BTG7]	234593	protein_coding	4893	3101	683.132	725.073	811.773	803.443	684.294	772.888	801.178	815.327	820.153	840.401	717.338	695.723	648.032	751.377	702.266	634.564	630.657	751.05	748.994	822.537	673.881	791.627	767.458	781.289	740.978	655.029	729.997	733.722	729.635	764.964	656.741	639.427	664.235	704.936	730.881	722.489	748.516	684.585	774.463	712.263	741.543	809.989
ENSMUSG00000026576	Atp1b1	1	Sodium/potassium-transporting ATPase subunit beta-1 [Source:UniProtKB/Swiss-Prot;Acc:P14094]	11931	protein_coding	3081	2580	645.819	694.915	718.834	722.82	699.227	761.538	717.937	742.201	778.706	804.165	655.696	670.292	635.143	653.29	673.968	664.844	605.851	719.504	742.414	793.097	613.793	712.162	739.871	720.193	671.61	704.578	694.916	672.664	643.411	712.826	652.769	587.238	660.177	663.41	681.393	612.133	646.211	667.501	656.557	701.284	696.323	760.909
ENSMUSG00000029309	Sparcl1	5	SPARC-like protein 1 [Source:UniProtKB/Swiss-Prot;Acc:P70663]	13602	protein_coding	2937	2759	650.119	687.28	608.062	634.933	649.147	625.47	608.303	647.977	641.539	649.194	659.397	696.718	663.824	626.884	690.269	645.473	706.195	736.689	650.967	674.124	616.492	698.91	696.67	704.434	674.228	740.467	691.931	659.393	646.775	663.087	681.239	726.907	750.013	704.192	704.108	631.703	672.856	646.127	726.949	619.943	645.908	634.497
ENSMUSG00000001175	Calm1	12	Calmodulin-1 [Source:UniProtKB/Swiss-Prot;Acc:P0DP26]	12313	protein_coding	4706	4115	723.304	694.499	682.779	582.701	739.583	755.489	645.911	710.641	571.992	624.61	684.095	676.371	693.694	645.618	677.811	706.218	699.094	552.907	637.556	611.778	626.154	567.748	539.468	560.971	595.559	685.35	638.425	652.637	579.625	542.192	642.028	644.126	721.115	557.404	578.733	661.509	566.844	588.335	514.733	574.617	684.573	661.729
ENSMUSG00000004207	Psap	10	prosaposin [Source:MGI Symbol;Acc:MGI:97783]	19156	protein_coding	2744	2657	554.028	567.099	569.655	537.843	568.237	583.935	533.299	591.847	570.211	571.409	603.557	597.799	566.865	582.035	591.352	598.156	598.978	572.884	574.02	605.757	577.827	601.543	578.71	614.374	599.509	551.841	601.241	607.817	571.745	580.403	615.79	635.251	650.389	622.5	632.976	619.756	578.395	551.622	608.853	567.748	559.372	570.14
ENSMUSG00000040907	Atp1a3	7	Sodium/potassium-transporting ATPase subunit alpha-3 [Source:UniProtKB/Swiss-Prot;Acc:Q6PIC6]	232975	protein_coding	5958	3895	566.761	624.697	624.222	580.612	569.29	628.125	557.609	614.262	648.585	630.845	645.48	580.775	534.464	607.615	535.154	613.661	569.496	589.493	590.502	619.409	555.9	606.649	579.739	621.753	613.064	544.02	599.462	594.094	583.069	609.838	568.636	544.093	478.682	566.842	575.409	565.211	552.865	524.351	595.04	580.458	593.116	615.885
ENSMUSG00000049775	Tmsb4x	X	thymosin, beta 4, X chromosome [Source:MGI Symbol;Acc:MGI:99510]	19241	protein_coding	1371	864	482.874	504.496	460.51	426.471	529.483	634.992	485.469	526.948	453.731	487.717	539.796	659.618	584.142	512.103	610.062	584.532	744.751	511.967	564.728	536.27	509.013	437.41	453.931	489.63	454.298	514.205	487.569	572.735	460.778	436.203	573.947	601.837	664.701	548.925	500.562	521.206	485.132	480.181	518.976	479.199	480.767	517.771
ENSMUSG00000025393	Atp5b	10	ATP synthase subunit beta, mitochondrial [Source:UniProtKB/Swiss-Prot;Acc:P56480]	11947	protein_coding	4237	1916	551.459	566.822	552.214	558.608	535.799	628.986	535.969	570.992	565.918	580.528	544.261	563.136	504.935	520.014	528.262	530.214	561.223	529.059	548.683	589.012	519.401	579.21	557.446	554.335	529.253	559.246	574.73	585.736	531.659	547.893	513.923	538.953	549.618	553.692	541.426	522.179	546.596	517.821	561.65	535.091	552.981	576.479
ENSMUSG00000027273	Snap25	2	Mus musculus synaptosomal-associated protein 25 (Snap25), transcript variant 4, mRNA. [Source:RefSeq mRNA;Acc:NM_001355255]	20614	protein_coding	6791	4880	595.171	583.715	588.638	523.209	586.954	647.512	546.392	594.192	506.877	547.503	580.355	533.708	534.665	476.438	567.72	597.463	499.061	452.934	523.648	530.299	493.678	520.202	503.574	512.131	526.822	634.747	590.083	578.223	497.497	515.43	574.366	552.424	619.601	503.501	499.905	572.449	482.94	539.227	424.54	510.96	575.538	568.495
ENSMUSG00000020894	Vamp2	11	vesicle-associated membrane protein 2 [Source:MGI Symbol;Acc:MGI:1313277]	22318	protein_coding	3809	2205	503.591	540.921	537.498	529.006	526.349	556.149	520.612	566.044	569.993	586.588	510.618	534.362	488.743	497.603	513.635	491.468	503.69	529.401	557.75	588.117	499.092	567.704	573.986	572.879	559.768	510.859	562.956	523.077	520.999	574.151	498.364	512.731	532.859	553.363	531.87	500.637	530.84	518.828	551.472	531.773	527.473	559.877
ENSMUSG00000023944	Hsp90ab1	17	Heat shock protein HSP 90-beta [Source:UniProtKB/Swiss-Prot;Acc:P11499]	15516	protein_coding	2999	2520	522.367	544.981	539.308	494.291	523.071	634.868	510.902	544.772	496.272	553.093	598.285	543.902	518.81	578.776	514.187	600.313	542.244	452.731	505.299	512.456	618.849	542.063	484.388	507.663	492.56	555.885	591.622	551.682	539.575	497.783	577.488	534.371	547.712	504.118	515.52	611.823	542.163	499.844	490.874	558.024	524.803	547.982
ENSMUSG00000019370	Calm3	7	Calmodulin-1 [Source:UniProtKB/Swiss-Prot;Acc:P0DP26]	12315	protein_coding	2423	2290	572.123	557.129	522.651	474.733	547.777	595.825	463.807	536.032	485.905	509.524	534.155	524.507	496.134	498.006	524.724	552.423	561.906	449.038	525.587	506.718	516.066	507.393	456.457	512.095	519.151	541.314	543.657	601.53	513.768	494.795	512.125	583.584	569.986	518.084	493.76	555.265	510.357	471.695	495.038	495.633	534.883	518.219
ENSMUSG00000024617	Camk2a	18	Calcium/calmodulin-dependent protein kinase type II subunit alpha [Source:UniProtKB/Swiss-Prot;Acc:P11798]	12322	protein_coding	7465	4970	570.228	568.555	492.36	436.261	626.506	469.837	455.918	502.516	419.791	424.21	526.8	489.956	596.024	482.673	560.375	557.647	563.169	458.323	495.725	431.893	479.411	394.399	382.321	427.868	522.353	494.22	519.074	507.716	480.471	441.221	460.998	567.881	522.283	442.513	455.781	548.804	485.089	513.022	454.385	419.335	538.782	454.454
ENSMUSG00000026473	Glul	1	Glutamine synthetase [Source:UniProtKB/Swiss-Prot;Acc:P15105]	14645	protein_coding	3323	2792	484.502	538.608	428.197	506.022	527.215	491.302	445.471	467.014	489.385	514.049	414.228	475.969	486.281	472.919	484.352	442.433	513.725	536.304	529.708	528.326	444.414	552.863	578.543	555.607	551.824	471.746	521.901	460.599	482.517	501.748	423.336	489.319	472.85	582.851	488.811	437.831	560.146	506.214	600.929	483.842	496.909	481.444
ENSMUSG00000053310	Nrgn	9	Neurogranin NEUG(55-78) [Source:UniProtKB/Swiss-Prot;Acc:P60761]	64011	protein_coding	1453	1453	659.144	601.881	450.943	300.442	540.915	547.553	373.647	474.448	318.015	329.83	531.576	524.173	452.033	442.056	422.023	626.12	524.296	309.463	417.147	334.477	363.836	339.624	284.924	350.256	426.921	519.447	497.506	604.476	385.639	352.288	510.26	652.22	549.441	398.609	377.7	481.414	344.101	391.995	315.997	379.723	510.665	408.698
ENSMUSG00000041571	Selenow	7	Selenoprotein W [Source:UniProtKB/Swiss-Prot;Acc:P63300]	20364	protein_coding	736	736	496.622	504.882	421.969	364.237	502.226	538.81	387.478	491.478	394.349	415.627	466.204	530.756	479.717	461.472	480.322	474.456	586.164	392.799	458.768	422.164	479.2	413.499	369.012	426.469	433.945	383.272	463.098	573.987	429.494	402.311	432.265	565.91	548.993	479.413	452.247	511.151	475.323	395.032	480.947	399.795	457.987	445.548
ENSMUSG00000035885	Cox8a	19	Cytochrome c oxidase subunit 8A, mitochondrial [Source:UniProtKB/Swiss-Prot;Acc:Q64445]	12868	protein_coding	545	545	511.214	528.648	436.03	432.195	532.938	530.981	426.415	487.752	457.459	499.64	429.94	517.709	473.07	439.822	468.659	481.396	538.09	452.509	520.42	479.151	430.98	459.786	446.72	464.797	465.612	451.486	482.802	563.524	446.704	458.026	397.605	523.092	534.8	475.856	442.372	429.992	478.112	439.474	488.763	409.368	488.205	480.449
ENSMUSG00000031818	Cox4i1	8	Cytochrome c oxidase subunit 4 isoform 1, mitochondrial [Source:UniProtKB/Swiss-Prot;Acc:P19783]	12857	protein_coding	1550	765	478.437	493.738	440.021	430.257	471.689	554.449	414.774	483.901	454.185	477.148	436.564	546.825	450.535	427.179	480.924	447.405	556.304	442.14	471.842	481.203	425.612	449.818	437.702	464.665	446.697	432.308	455.133	530.298	427.642	446.384	428.987	509.735	511.336	467.974	442.196	434.221	468.557	412.075	485.163	407.112	462.828	476.891
ENSMUSG00000015090	Ptgds	2	Prostaglandin-H2 D-isomerase [Source:UniProtKB/Swiss-Prot;Acc:O09114]	19215	protein_coding	1649	1327	172.963	285.812	350.391	537.532	289.111	230.574	354.128	284.62	446.963	445.017	328.949	253.669	333.618	345.323	435.989	325.596	244.046	445.827	371.115	475.115	459.863	374.212	445.424	556.576	510.571	443.223	378.753	301.083	471.476	446.257	331.264	299.387	296.838	403.373	425.395	268.212	400.697	289.435	618.629	386.208	327.162	352.26
ENSMUSG00000074657	Kif5a	10	Kinesin heavy chain isoform 5A [Source:UniProtKB/Swiss-Prot;Acc:P33175]	16572	protein_coding	6990	6295	510.509	476.748	395.514	289.041	480.12	417.241	345.957	402.282	317.403	317.034	410.851	391.146	427.656	369.731	424.942	429.324	472.851	332.493	326.067	301.652	401.138	315.539	296.31	318.419	387.543	455.73	482.918	510.287	396.468	354.12	442.876	494.627	465.104	396.556	385.054	467.545	393.445	376.561	380.246	362.74	430.387	359.983
ENSMUSG00000044349	Snhg11	2	small nucleolar RNA host gene 11 [Source:MGI Symbol;Acc:MGI:2441845]	319317	protein_coding	8521	5864	475.547	394.157	358.585	409.41	427.78	310.593	418.236	323.415	448.664	317.31	363.67	438.485	412.685	390.368	422.427	402.709	410.054	456.056	432.339	316.338	386.369	367.957	466.412	419.14	463.826	442.387	396.828	396.624	412.078	432.922	383.489	392.642	300.016	393.718	420.252	318.512	431.369	476.269	418.236	360.791	413.096	363.644
ENSMUSG00000001270	Ckb	12	Creatine kinase B-type [Source:UniProtKB/Swiss-Prot;Acc:Q04447]	12709	protein_coding	2895	2839	370.888	398.068	369.668	388.819	366.329	402.696	363.13	379.441	452.021	469.699	359.54	373.942	333.723	387.361	335.773	335.98	363.673	427.343	416.091	442.756	255.763	408.69	362.74	370.243	335.084	317.174	342.104	359.46	327.955	385.248	306.862	342.229	303.992	376.142	339.802	296.171	350.798	304.492	404.353	343.241	378.754	413.397
ENSMUSG00000029580	Actb	5	Actin, cytoplasmic 1 Actin, cytoplasmic 1, N-terminally processed [Source:UniProtKB/Swiss-Prot;Acc:P60710]	11461	protein_coding	2679	1920	389.525	412.892	369.995	325.819	370.87	420.4	371.496	390.586	360.501	381.976	446.739	430.145	380.989	396.805	362.712	440.274	450.389	338.304	371.672	359.184	385.634	375.269	353.04	371.64	367.073	361.62	377.438	425.792	371.799	370.289	421.817	451.951	407.8	395.722	389.354	433.202	351.386	343.465	372.089	367.395	373.82	384.992
ENSMUSG00000022108	Itm2b	14	Integral membrane protein 2B BRI2, membrane form BRI2 intracellular domain BRI2C, soluble form Bri23 peptide [Source:UniProtKB/Swiss-Prot;Acc:O89051]	16432	protein_coding	2732	1796	309.652	344.3	364.876	401.121	341.422	390.928	359.83	382.108	430.373	424.155	333.918	390.924	363.096	345.505	375.069	335.922	383.552	431.317	419.624	456.226	357.445	405.049	421.223	426.305	392.632	371.622	365.872	373.749	369.546	406.117	376.964	365.448	401.15	412.07	399.813	331.518	403.556	384.56	430.916	383.378	352.274	397.479
ENSMUSG00000031144	Syp	X	Synaptophysin [Source:UniProtKB/Swiss-Prot;Acc:Q62277]	20977	protein_coding	5211	2843	414.249	418.258	397.912	353.995	416.383	418.077	369.122	419.616	362.042	368.977	408.263	382.08	360.87	371.494	372.043	395.449	396.166	324.616	384.779	380.858	428.079	376.77	370.051	401.207	393.27	406.843	407.952	444.076	386.734	378.402	385.025	410.601	412.47	379.775	380.98	425.968	358.058	357.353	371.6	374.131	400.159	387.567
ENSMUSG00000022037	Clu	14	Clusterin Clusterin beta chain Clusterin alpha chain [Source:UniProtKB/Swiss-Prot;Acc:Q06890]	12759	protein_coding	3437	1810	275.65	306.554	249.338	219.945	283.425	291.247	249.76	274.97	236.158	259.682	385.432	411.272	379.817	372.463	387.866	377.909	482.312	305.921	308.349	276.978	334.305	260.509	244.831	259.005	269.443	285.697	291.903	323.093	274.535	251.446	420.206	457.828	448.191	345.521	350.031	372.753	308.419	285.108	322.656	275.594	266.982	262.363
ENSMUSG00000007892	Rplp1	9	ribosomal protein, large, P1 [Source:MGI Symbol;Acc:MGI:1927099]	56040	protein_coding	499	499	384.657	358.695	334.537	335.453	411.623	439.378	333.025	397.81	400.911	422.293	292.618	466.362	350.67	349.673	324.42	397.826	410.972	339.019	452.018	405.977	380.861	390.774	353.199	400.309	353.222	275.074	372.618	473.889	381.271	352.43	296.081	458.472	370.049	446.974	386.059	295.468	445.179	326.966	460.524	353.647	364.993	398.683
ENSMUSG00000032294	Pkm	9	Pyruvate kinase PKM [Source:UniProtKB/Swiss-Prot;Acc:P52480]	18746	protein_coding	5001	2432	405.174	397.143	387.783	365.673	377.73	423.798	348.833	402.447	367.238	376.3	422.602	396.258	357.215	383.984	379.255	414.39	393.44	354.89	381.627	386.531	388.003	376.342	347.04	376.216	374.961	383.271	408.533	419.449	381.894	369.636	398.46	416.809	409.384	378.144	380.196	421.442	379.419	350.321	384.755	386.471	386.701	383.723
ENSMUSG00000004267	Eno2	6	Gamma-enolase [Source:UniProtKB/Swiss-Prot;Acc:P17183]	13807	protein_coding	4705	2795	397.928	384.493	394.408	368.012	374.739	424.433	365.682	397.555	385.495	386.01	404.414	376.095	349.137	382.284	358.625	396.064	362.264	355.051	373.973	384.655	360.044	375.234	350.274	385.323	371.582	372.223	401.646	403.006	363.214	367.579	382.677	381.657	368.545	362.347	354.624	385.197	371.09	342.349	375.789	375.25	383.916	391.835
ENSMUSG00000006651	Aplp1	7	amyloid beta precursor like protein 1 [Source:HGNC Symbol;Acc:HGNC:597]	11803	protein_coding	3017	2472	412.897	415.854	378.553	330.186	400.461	411.607	355.512	403.051	366.838	388.239	405.988	404.002	358.507	378.133	351.801	392.678	414.832	328.81	364.077	360.421	402.165	370.053	341.233	379.738	385.552	347.883	391.108	438.292	369.185	359.694	379.408	429.215	391.913	377.453	371.491	404.7	353.993	320.195	370.654	345.446	387.59	385.049
ENSMUSG00000016349	Eef1a2	2	Elongation factor 1-alpha 2 [Source:UniProtKB/Swiss-Prot;Acc:P62631]	13628	protein_coding	2084	2084	405.89	407.423	365.636	310.037	376.957	416.375	330.925	383.081	332.773	341.566	400.932	370.207	345.639	375.599	350.008	414.434	379.785	304.814	335.036	339.885	355.199	348.497	318.238	350.66	354.957	377.171	385.265	430.346	358.518	342.95	376.798	401.296	357.598	345.431	341.181	383.011	334.311	311.084	327.695	339.768	373.189	360.944
ENSMUSG00000035864	Syt1	10	synaptotagmin I [Source:MGI Symbol;Acc:MGI:99667]	20979	protein_coding	8338	4820	344.59	338.329	402.162	367.441	363.363	379.964	371.119	395.361	371.206	372.448	366.742	345.84	340.641	335.906	340.886	360.303	315.544	343.671	358.148	371.911	323.601	354.948	372.021	371.088	372.104	361.207	380.086	343.446	357.022	364.418	356.213	342.238	365.333	334.887	355.081	351.569	322.749	362.145	315.909	362.122	363.177	378.019
ENSMUSG00000022892	App	16	amyloid beta (A4) precursor protein [Source:MGI Symbol;Acc:MGI:88059]	11820	protein_coding	12996	8167	185.558	179.276	184.372	149.801	175.368	189.891	166.135	184.199	155.151	155.031	442.106	346.559	362.379	371.29	361.705	431.593	351.698	277.78	284.489	291.363	187.037	162.626	153.74	166.122	170.219	192.283	184.094	192.659	170.767	159.466	412.739	392.805	378.414	292.469	311.771	421.954	284.083	283.597	265.283	319.334	174.875	170.081
ENSMUSG00000033615	Cplx1	5	Complexin-1 [Source:UniProtKB/Swiss-Prot;Acc:P63040]	12889	protein_coding	2189	2189	373.158	385.511	353.007	356.427	362.716	388.063	324.299	368.801	364.953	396.282	342.016	342.844	294.365	316.655	334.011	325.954	336.255	369.035	356.978	401.168	261.019	356.062	340.828	341.695	335.81	343.797	344.072	347.67	305.168	365.205	282.859	313.404	289.259	336.237	314.628	281.853	312.083	309.93	352.788	299.938	366.164	368.479
ENSMUSG00000046447	Camk2n1	4	Calcium/calmodulin-dependent protein kinase II inhibitor 1 [Source:UniProtKB/Swiss-Prot;Acc:Q6QWF9]	66259	protein_coding	4444	4444	463.28	422.922	317.065	236.089	396.7	389.122	317.115	348.5	252.319	278.022	363.764	379.174	380.564	334.184	359.025	407.598	383.799	264.933	331.15	267.801	223.928	211.451	202.178	205.012	244.896	334.552	277.658	313.988	229.985	221.957	276.201	341.817	326.372	255.737	246.62	306.177	252.827	279.999	219.6	236.733	367.211	317.016
ENSMUSG00000025203	Scd2	19	stearoyl-Coenzyme A desaturase 2 [Source:MGI Symbol;Acc:MGI:98240]	20250	protein_coding	5453	5453	293.613	325.813	314.504	326.214	324.192	316.605	313.883	324.132	338.291	354.843	314.72	366.012	343.549	336.265	334.521	312.801	375.682	375.17	350.717	374.907	317.947	357.148	358.113	339.621	330.197	306.367	324.486	321.954	325.893	356.101	329.168	358.293	356.766	406.109	383.262	303.382	348.122	339.085	383.679	359.731	316.867	329.551
ENSMUSG00000070570	Slc17a7	7	Vesicular glutamate transporter 1 [Source:UniProtKB/Swiss-Prot;Acc:Q3TXX4]	72961	protein_coding	5392	3080	379.73	360.338	345.598	330.695	389.26	367.667	301.423	367.372	330.191	313.304	338.183	333.167	360.908	322.165	340.863	384.85	354.406	284.468	335.228	328.702	350.574	327.645	311.34	342.875	357.143	330.046	393.243	374.212	355.411	340.978	345.059	376.45	392.724	345.769	346.992	370.326	317.829	327.706	311.127	349.736	361.124	335.991
ENSMUSG00000034994	Eef2	10	Elongation factor 2 [Source:UniProtKB/Swiss-Prot;Acc:P58252]	13629	protein_coding	3324	3089	334.806	351.184	328.704	326.103	343.879	367.427	307.519	339.95	347.045	358.955	331.046	363.54	338.408	339.519	327.242	337.769	389.122	359.357	351.52	367.366	310.393	347.096	324.571	353.773	342.24	299.089	335.739	356.96	323.886	338.137	311.803	374.252	334.735	359.875	341.147	325.231	347.002	317.072	380.105	313.695	336.935	344.179
ENSMUSG00000024425	Ndfip1	18	NEDD4 family-interacting protein 1 [Source:UniProtKB/Swiss-Prot;Acc:Q8R0W6]	65113	protein_coding	930	930	342.006	339.639	362.036	318.262	327	398.018	347.92	382.839	326.991	341.005	345.828	347.072	331.148	326.873	323.785	360.04	313.599	288.057	330.113	342.051	335.247	334.339	324.554	335.383	322.938	396.969	355.414	379.207	334.108	316.056	371.605	343.336	384.733	308.353	329.542	338.91	312.248	326.519	280.646	347.822	337.789	359.355
ENSMUSG00000029223	Uchl1	5	ubiquitin carboxy-terminal hydrolase L1 [Source:MGI Symbol;Acc:MGI:103149]	22223	protein_coding	1632	1177	338.925	299.198	308.991	248.346	332.341	356.439	287.508	330.951	258.948	261.282	326.245	328.042	310.671	322.138	300.92	335.609	328.547	214.042	287.25	266.602	389.635	274.341	261.051	303.257	321.638	312.257	345.241	401.704	314.098	277.411	337.376	384.081	422.509	315.398	331.433	360.993	306.098	278.943	280.475	308.593	305.56	299.026
ENSMUSG00000028833	Ncdn	4	Neurochondrin [Source:UniProtKB/Swiss-Prot;Acc:Q9Z0E0]	26562	protein_coding	3710	3681	345.271	366.421	363.683	324.188	327.455	371.468	327.533	365.063	367.305	356.277	381.886	350.253	320.483	355.615	323.126	375.361	371.513	338.528	342.118	346.724	356.268	347.345	303.899	355.927	355.432	328.108	360.373	383.464	347.279	343.595	352.969	360.903	335.121	327.086	342.861	382.211	334.8	297.474	354.997	323.046	345.403	357.529
ENSMUSG00000020321	Mdh1	11	Malate dehydrogenase, cytoplasmic [Source:UniProtKB/Swiss-Prot;Acc:P14152]	17449	protein_coding	2567	2122	334.575	344.208	346.651	326.208	318.687	399.259	337.254	356.225	324.625	344.445	341.56	331.704	288.238	298.118	311.514	319.127	313.243	291.491	318.187	341.626	316.608	337.467	316.98	321.466	308.222	351.933	342.549	356.967	314.507	311.766	324.109	316.909	327.199	309.333	310.254	320.921	310.63	300.183	308.745	322.408	334.066	352.362
ENSMUSG00000031517	Gpm6a	8	glycoprotein m6a [Source:MGI Symbol;Acc:MGI:107671]	234267	protein_coding	3215	3215	342.396	322.454	364.421	306.389	336.809	374.874	336.161	373.805	290.81	302.775	328.285	336.08	331.538	284.172	321.09	334.835	316.236	246.75	294.603	284.349	383.916	297.2	309.462	332.648	341.647	382.095	362.521	365.613	346.286	304.805	372.731	345.283	419.218	293.428	326.054	365.499	309.742	330.463	259.663	323.405	334.494	335.685
ENSMUSG00000019877	Serinc1	10	Serine incorporator 1 [Source:UniProtKB/Swiss-Prot;Acc:Q9QZI8]	56442	protein_coding	5150	2880	321.12	320.554	366.868	316.75	322.465	382.941	343.015	375.963	311.716	326.745	349.157	334.444	322.84	300.761	332.89	341.819	307.277	274.47	297.69	318.853	359.72	326.562	330.775	329.469	322.571	377.116	353.805	343.719	337.742	311.208	371.791	330.024	386.565	306.567	335.94	368.804	307.716	332.538	273.617	340.77	329.551	348.076
ENSMUSG00000070880	Gad1	2	glutamate decarboxylase 1 [Source:MGI Symbol;Acc:MGI:95632]	14415	protein_coding	7639	3601	201.858	237.599	301.853	389.028	263.461	271.224	305.54	302.706	414.8	405.395	209.711	256.707	236.87	246.754	266.645	169.288	209.311	453.077	399.207	421.928	164.427	345.76	375.309	357.007	313.254	218.478	259.967	211.771	284.864	368.396	202.531	168.419	189.433	312.82	308.645	185.393	310.29	314.113	366.196	314.141	278.76	339.933
ENSMUSG00000020719	Ddx5	11	Mus musculus DEAD (Asp-Glu-Ala-Asp) box polypeptide 5 (Ddx5), transcript variant 3, mRNA. [Source:RefSeq mRNA;Acc:NM_001355677]	13207	protein_coding	5775	3593	279.198	286.292	319.335	344.67	276.867	300.723	343.999	310.965	355.846	341.414	273.991	308.212	303.658	317.276	306.166	281.433	286.97	367.597	334.529	329.374	315.116	320.352	355.776	343.853	329.519	312.372	311.384	283.31	319.275	333.543	288.878	267.408	273.233	295.796	313.697	272.505	348.791	339.345	336.546	324.56	301.273	330.589
ENSMUSG00000020932	Gfap	11	Glial fibrillary acidic protein [Source:UniProtKB/Swiss-Prot;Acc:P03995]	14580	protein_coding	4218	2648	37.1165	73.1891	55.6295	73.9431	60.2434	57.0891	64.8098	60.7608	75.5835	76.6968	310.496	276.959	322.951	272.138	270.013	305.012	451.834	268.475	200.936	162.204	101.258	95.8174	100.037	79.4884	69.9298	93.5133	86.9226	77.6625	88.0158	76.9607	310.467	430.725	374.491	300.696	234.048	311.785	180.813	196.813	206.376	207.001	60.0243	66.988
ENSMUSG00000025428	Atp5a1	18	ATP synthase subunit alpha, mitochondrial [Source:UniProtKB/Swiss-Prot;Acc:Q03265]	11946	protein_coding	3135	2674	296.046	294.485	317.548	308.381	292.972	340.972	309.552	325.954	324.812	327.906	304.646	314.472	277.977	295.141	292.04	300.344	302.742	292.042	304.845	330.544	294.112	320.056	307.848	325.83	307.899	308.336	313.436	327.794	304.737	307.422	299.075	305.409	310.83	305.04	316.912	288.033	301.623	281.542	308.68	310.761	301.886	325.839
ENSMUSG00000063457	Rps15	10	40S ribosomal protein S15 [Source:UniProtKB/Swiss-Prot;Acc:P62843]	20054	protein_coding	630	572	311.158	324.443	265.158	245.988	305.396	346.148	249.746	302.981	284.572	302.12	286.255	392.097	327.403	311.636	309.746	318.793	386.223	306.181	310.632	290.102	302.203	278.584	272.303	301.956	275.141	256.529	280.939	355.581	279.232	257.668	275.061	354.799	352.444	325.096	286.768	286.282	310.5	265.877	332.94	250.431	290.429	297.113
ENSMUSG00000007891	Ctsd	7	cathepsin D [Source:MGI Symbol;Acc:MGI:88562]	13033	protein_coding	2351	2127	92.5865	105.431	91.5788	84.9169	101.41	103.874	83.4998	101.379	87.6872	95.7991	335.647	319.545	379.898	247.381	343.528	305.68	485.397	317.912	244.139	216.826	99.7831	110.825	87.9429	97.3568	95.361	87.8601	100.355	104.414	97.4753	88.6906	398.297	368.858	319.654	260.988	228.597	358.368	230.77	231.732	246.203	240.356	95.1847	94.4478
ENSMUSG00000030246	Ldhb	6	L-lactate dehydrogenase B chain [Source:UniProtKB/Swiss-Prot;Acc:P16125]	16832	protein_coding	1570	1304	289.26	299.47	301.305	320.338	285.899	329.24	293.418	318.111	330.436	351.1	277.037	301.315	257.995	278.492	281.83	257.584	280.771	316.079	316.954	348.881	234.617	325.084	307.573	328.08	301.289	280.911	292.662	298.688	282.073	315.427	250.187	273.21	270.748	305.443	291.245	250.78	301.816	271.935	327.349	277.159	299.254	324.461
ENSMUSG00000041607	Mbp	18	Myelin basic protein [Source:UniProtKB/Swiss-Prot;Acc:P04370]	17196	protein_coding	8403	4797	323.466	323.144	250.59	195.929	283.21	302.391	230.913	257.276	206.925	240.985	292.424	347.222	265.625	259.178	264.721	290.797	384.229	218.87	244.336	224.099	261.611	270.789	250.677	252.789	284.169	267.755	267.154	354.878	234.275	237.669	285.695	378.566	328.423	332.98	290.263	261.217	254.001	207.365	270.488	233.289	275.268	247.698
ENSMUSG00000026223	Itm2c	1	Integral membrane protein 2C CT-BRI3 [Source:UniProtKB/Swiss-Prot;Acc:Q91VK4]	64294	protein_coding	2491	2230	284.343	298.108	300.165	269.596	285.311	314.262	289.654	308.046	284.397	308.59	309.858	324.934	279.321	316.444	289.183	292.774	311.168	270.787	291.155	304.842	308.328	289.248	281.589	308.282	294.561	271.202	283.21	314.072	292.174	284.764	299.502	318.158	339.513	308.206	308.783	308.673	292.675	272.722	309.547	286.131	287.505	300.99
ENSMUSG00000019923	Zwint	10	ZW10 interactor [Source:MGI Symbol;Acc:MGI:1289227]	52696	protein_coding	4434	2676	294.439	283.953	302.326	288.19	301.138	326.402	301.531	324.754	291.35	288.109	317.797	302.03	280.969	288.19	293.626	296.726	278.663	258.785	283.489	297.723	319.955	284.352	283.955	286.543	278.896	288.843	291.401	300.202	275.148	275.896	298.387	279.526	334.614	277.959	293.429	292.443	274.188	264.148	268.133	277.481	294.009	306.429
ENSMUSG00000004558	Ndrg2	14	Protein NDRG2 Protein NDRG2, N-terminally processed [Source:UniProtKB/Swiss-Prot;Acc:Q9QYG0]	29811	protein_coding	3397	2103	296.021	303.593	256.501	242.119	292.013	305.161	251.285	282.262	244.88	279.994	282.254	333.142	304.913	280.95	296.05	276.553	364.222	286.5	286.067	287.268	294.904	267.378	279.022	277.945	295.418	290.695	275.767	325.115	257.281	272.259	283.236	318.201	317.68	305.821	304.996	293.541	306.788	282.408	304.086	242.158	278.049	272.716
ENSMUSG00000032011	Thy1	9	Thy-1 membrane glycoprotein [Source:UniProtKB/Swiss-Prot;Acc:P01831]	21838	protein_coding	2995	1735	317.849	307.467	276.126	215.042	317.123	318.552	253.582	294.521	224.162	242.711	307.012	286.726	275.917	275.05	274.542	326.116	291.226	193.26	261.498	225.956	310.999	246.993	231.335	262.676	279.675	313.207	310.228	353.587	275.459	248.684	301.015	339.568	335.022	263.543	274.312	317.026	244.397	246.173	232.733	257.505	286.721	266.705
ENSMUSG00000023456	Tpi1	6	Triosephosphate isomerase [Source:UniProtKB/Swiss-Prot;Acc:P17751]	21991	protein_coding	2753	1607	305.854	301.169	293.204	279.619	294.595	353.663	260.84	312.257	283.184	294.208	313.755	315.561	282.599	284.194	298.503	306.578	322.239	261.439	284.969	291.827	306.985	292.428	257.642	293.863	286.702	293.558	310.5	332.673	288.899	280.995	298.035	312.839	326.979	287.984	278.824	313.731	291.949	265.65	287.143	281.051	294.888	300.83
ENSMUSG00000025855	Prkar1b	5	protein kinase, cAMP dependent regulatory, type I beta [Source:MGI Symbol;Acc:MGI:97759]	19085	protein_coding	3810	2637	318.872	299.811	291.905	247.141	320.419	319.028	251.979	305.945	246.738	241.152	292.416	267.407	275.995	256.157	268.979	298.078	270.281	220.859	260.861	247.937	281.797	250.066	225.694	252.018	271.175	274.299	293.802	303.255	262.25	244.289	278.385	300.248	299.734	245.266	254.135	282.401	241.389	250.177	221.902	250.353	295.629	272.968
ENSMUSG00000031425	Plp1	X	proteolipid protein (myelin) 1 [Source:MGI Symbol;Acc:MGI:97623]	18823	protein_coding	5551	4699	241.49	255.832	237.636	192.797	232.538	254.043	232.978	237.549	193.248	218.779	273.353	309.132	239.061	237.234	224.598	258.91	316.596	204.729	210.389	223.214	238.482	250.457	247.456	254.707	242.683	255.969	242.414	300.726	229.479	227.827	292.386	310.69	304.951	299.451	268.771	242.866	210.576	199.99	243.106	246.007	232.059	227.319
ENSMUSG00000031760	Mt3	8	Metallothionein-3 [Source:UniProtKB/Swiss-Prot;Acc:P28184]	17751	protein_coding	1066	536	260.595	301.306	222.859	240.461	277.574	269.796	221.929	281.677	240.472	282.091	263.307	316.065	291.291	264.497	286.303	256.776	336.604	281.455	307.649	270.782	251.722	280.833	258.138	277.977	247.649	236.482	293.34	309.072	265.522	266.989	238.852	324.584	323.842	281.177	271.459	293.771	287.878	254.073	321	234.507	260.559	259.193
ENSMUSG00000031840	Rab3a	8	RAB3A, member RAS oncogene family [Source:MGI Symbol;Acc:MGI:97843]	19339	protein_coding	2226	1556	288.591	292.9	285.592	260.214	286.611	317.745	268.182	297.368	279.977	289.818	280.241	284.335	252.005	270.497	251.622	283.927	262.392	234.329	276.465	278.45	271.639	276.496	270.04	286.918	281.146	287.65	292.859	312.479	266.987	274.755	265.477	286.453	286.245	257.738	269.934	273.912	257.367	250.956	260.559	258.454	282.782	290.618
ENSMUSG00000062591	Tubb4a	17	tubulin, beta 4A class IVA [Source:MGI Symbol;Acc:MGI:107848]	22153	protein_coding	2228	2228	287.354	303.205	275.992	228.299	284.684	299.307	244.136	286.326	239.599	238.336	293.826	295.015	241.936	264.827	249.928	294.338	297.062	206.662	245.986	235.632	267.949	259.996	239.504	279.33	286.796	282.085	292.906	322.948	266.122	259.949	267.202	338.023	285.99	281.902	269.187	299.285	228.303	231.263	249.443	258.925	275.907	261.541
ENSMUSG00000041697	Cox6a1	5	cytochrome c oxidase subunit 6A1 [Source:HGNC Symbol;Acc:HGNC:2277]	12861	protein_coding	702	620	313.437	320.152	249.002	238.883	300.52	313.237	251.666	285.458	266.047	277.056	268.713	325.849	274.679	266.232	283.617	284.071	337.058	255.392	286.034	275.721	260.265	265.839	260.202	275.189	265.881	256.286	281.477	331.621	251.811	268.108	238.433	322.156	314.115	279.799	267.329	270.682	282.012	250.099	295.482	240.909	284.399	278.693
ENSMUSG00000020849	Ywhae	11	tyrosine 3-monooxygenase/tryptophan 5-monooxygenase activation protein, epsilon polypeptide [Source:MGI Symbol;Acc:MGI:894689]	22627	protein_coding	2568	2100	264.025	272.355	275.843	253.951	268.11	306.916	279.513	292.462	264.481	283.04	276.093	286.893	272.549	268.347	269.888	274.024	269.77	242.361	277.67	278.268	285.967	273.205	274.794	278.827	260.086	295.501	289.605	294.227	269.304	269.474	278.53	277.689	310.381	270.837	279.667	283.957	267.22	264.632	253.332	282.846	266.857	285.282
ENSMUSG00000032399	Rpl4	9	ribosomal protein L4 [Source:MGI Symbol;Acc:MGI:1915141]	67891	protein_coding	2007	1538	257.349	263.187	254.65	243.857	259.643	309.408	247.928	271.416	266.275	275.823	266.163	315.152	266.494	263.72	275.856	267.848	324.054	276.172	274.493	279.802	259.537	262.383	250.627	269.468	256.833	244.943	254.063	286.995	246.532	248.451	260.885	298.875	295.038	285.593	265.874	251.725	265.76	246.676	279.42	247.636	255.737	274.17
ENSMUSG00000021268	Meg3	12		17263	lincRNA	18089	14548	327.344	263.168	229.749	257.173	273.501	175.437	278.394	183.542	272.207	169.519	245.239	279.128	269.678	276.122	276.61	266.329	256.143	275.685	252.556	165.368	317.637	240.373	306.272	248.047	300.952	278.642	244.712	270.143	286.46	273.504	248.86	279.363	170.452	266.715	283.034	220.907	274.849	301.341	266.792	240.535	270.187	215.82
ENSMUSG00000051391	Ywhag	5	tyrosine 3-monooxygenase/tryptophan 5-monooxygenase activation protein, gamma polypeptide [Source:MGI Symbol;Acc:MGI:108109]	22628	protein_coding	5500	3520	273.422	276.063	273.149	234.3	279.714	277.442	249.389	276.937	233.621	249.068	284.373	242.923	268.354	273.855	253.268	297.357	248.268	212.027	248.084	236.329	296.789	268.19	241.21	258.122	258.592	290.24	290.475	284.137	267.706	248.578	285.903	288.226	304.446	255.347	266.999	311.982	238.716	245.253	220.675	271.713	267.33	257.291
ENSMUSG00000030161	Gabarapl1	6	Gamma-aminobutyric acid receptor-associated protein-like 1 [Source:UniProtKB/Swiss-Prot;Acc:Q8R3R8]	57436	protein_coding	2013	1820	290.063	279.254	282.052	248.766	272.589	318.397	258.739	291.906	251.274	279.734	282.431	289.179	250.493	271.812	261.592	284.522	273.86	233.078	265.656	263.407	279.64	259.058	243.246	270.494	267.708	273.604	276.888	308.986	258.786	252.469	267.382	288.511	289.834	262.913	257.896	281.227	256.971	244.687	246.893	258.351	274.545	280.01
ENSMUSG00000020297	Nsg2	11	neuron specific gene family member 2 [Source:MGI Symbol;Acc:MGI:1202070]	18197	protein_coding	4157	2239	233.458	241.362	270.395	251.325	235.85	281.237	267.588	278.366	272.025	290.717	239.24	258.596	235.245	270.95	229.583	234.73	224.312	240.976	261.276	271.966	270.496	257.001	251.152	267.462	251.058	223.532	242.834	256.77	242.97	254.01	223.437	226.89	248.058	237.993	252.559	249.34	259.68	221.271	245.597	250.984	246.478	277.987
ENSMUSG00000031633	Slc25a4	8	solute carrier family 25 (mitochondrial carrier, adenine nucleotide translocator), member 4 [Source:MGI Symbol;Acc:MGI:1353495]	11739	protein_coding	2353	1925	277.508	275.225	260.216	256.259	265.857	310.588	253.203	282.75	262.452	272.426	267.464	281.897	247.041	246.667	255.144	265.747	280.915	253.467	271.764	283.413	249.012	272.154	260.094	282.472	262.198	279.857	272.417	302.806	252.717	259.147	263.007	283.934	287.967	269.822	257.163	255.885	262.682	248.16	264.99	257.011	267.013	276.284
ENSMUSG00000027581	Stmn3	2	stathmin-like 3 [Source:MGI Symbol;Acc:MGI:1277137]	20262	protein_coding	1136	1136	288.506	283.434	258.531	240.501	284.578	317.25	237.611	280.976	246.542	263.278	259.525	264.722	236.095	239.18	244.076	269.617	262.857	218.004	266.451	252.432	263.226	267.186	242.154	265.035	250.382	285.881	281.015	315.67	254.678	243.74	251.404	280.37	299.798	254.317	250.136	256.755	239.319	237.577	242.563	244.399	271.11	269.132
ENSMUSG00000057897	Camk2b	11	Calcium/calmodulin-dependent protein kinase type II subunit beta [Source:UniProtKB/Swiss-Prot;Acc:P28652]	12323	protein_coding	9125	4125	235.832	244.377	270.233	269.783	246.635	264.329	258.661	262.762	301.475	293.741	232.498	241.986	219.746	250.953	230.269	223.247	237.147	265.969	271.505	279.495	195.708	266.622	267.236	261.703	262.714	203.399	228.382	234.905	232.513	267.745	201.203	221.957	205.357	253.786	246.031	213.259	252.525	232.779	264.866	241.069	253.372	276.194
ENSMUSG00000017390	Aldoc	11	Fructose-bisphosphate aldolase C [Source:UniProtKB/Swiss-Prot;Acc:P05063]	11676	protein_coding	3263	2786	256.9	261.797	201.65	213.468	249.98	245.116	195.644	231.528	210.714	232.915	252.738	286.637	278.291	245.651	269.18	243.315	334.993	258.605	263.839	263.768	227.231	231.194	226.45	225.042	239.053	223.111	233.005	261.451	211.274	230.509	228.812	302.543	264.736	286.561	249.874	252.961	273.588	246.914	274.697	221.487	236.759	223.183
ENSMUSG00000021288	Klc1	12	kinesin light chain 1 isoform 1G [Source:RefSeq peptide;Acc:NP_001020533]	16593	protein_coding	4070	2504	259.341	265.225	258.614	270.539	259.782	260.417	250.365	272.05	290.279	278.415	245.59	252.661	244.551	254.736	255.676	244.859	236.488	271.576	274.915	278.824	233.605	281.403	275.599	280.563	262.151	249.202	268.501	267.072	267.899	277.231	247.953	252.491	264.232	261.587	267.963	244.335	266.052	253.388	272.363	265.271	262.7	270.305
ENSMUSG00000039953	Clstn1	4	Calsyntenin-1 Soluble Alc-alpha CTF1-alpha [Source:UniProtKB/Swiss-Prot;Acc:Q9EPL2]	65945	protein_coding	4662	4459	299.91	286.698	273.814	210.922	279.211	277.674	234.589	270.481	220.984	218.985	297.838	243.126	246.911	255.642	234.685	310.028	241.076	185.14	216.047	213.781	254.137	227.48	208.329	231.102	254.144	279.894	273.214	288.844	244.252	228.781	277.352	284.069	252.405	226.433	235.098	286.4	210.983	212.599	204.257	227.647	270.111	244.543
ENSMUSG00000026833	Olfm1	2	olfactomedin 1 [Source:MGI Symbol;Acc:MGI:1860437]	56177	protein_coding	3553	2757	271.323	273.105	249.043	239.336	294.263	269.297	238.758	272.207	249.898	244.4	261.741	253.181	281.781	253.905	270.079	291.847	274.6	231.095	263.116	251.038	258.128	246.76	235.868	233.83	224.962	236.407	258.502	247.248	249.206	240.76	246.218	247.232	288.775	235.365	245.76	262.223	229.459	239.488	228.612	240.008	265.414	254.912
ENSMUSG00000015222	Map2	1	Microtubule-associated protein 2 [Source:UniProtKB/Swiss-Prot;Acc:P20357]	17756	protein_coding	16449	6258	240.02	229.787	244.123	267.258	289.669	219.861	273.891	232.882	248.11	272.338	215.344	215.905	272.501	241.066	258.313	211.288	229.833	270.74	265.79	243.747	258.928	249.18	265.037	251.048	265.361	244.814	250.234	217.301	258.611	269.546	227.277	221.369	238.51	245.146	247.36	238.201	278.916	296.503	255.724	253.06	254.171	249.416
ENSMUSG00000005089	Slc1a2	2	solute carrier family 1 (glial high affinity glutamate transporter), member 2 [Source:MGI Symbol;Acc:MGI:101931]	20511	protein_coding	13133	11595	252.74	263.569	231.309	194.401	265.086	200.256	226.162	217.315	191.457	205.645	248.959	254.351	286	243.852	255.228	256.278	271.609	223.194	235.827	197.438	246.502	215.626	231.986	206.849	241.249	252.897	229.676	239.702	223.871	208.262	263.933	277.595	256.366	253.736	259.54	249.855	242.5	253.33	226.602	226.428	241.421	208.167
ENSMUSG00000056201	Cfl1	19	Cofilin-1 [Source:UniProtKB/Swiss-Prot;Acc:P18760]	12631	protein_coding	2354	2354	255.52	258.798	239.513	225.504	260.955	273.86	236.188	260.707	236.694	251.903	249.236	261.339	238.756	243.172	245.083	250.987	259.83	225.424	261.386	247.446	246.561	247.459	237.784	251.19	234.783	239.286	260.151	276.349	237.94	239.692	241.312	274.062	282.817	257.242	250.602	254.31	240.64	227.162	247.785	239.631	248.058	251.87
ENSMUSG00000059213	Ddn	15	Dendrin [Source:UniProtKB/Swiss-Prot;Acc:Q80TS7]	13199	protein_coding	3781	3745	257.092	277.413	253.448	229.629	284.222	267.357	245.564	270.833	225.778	235.87	230.244	245.112	265.318	239.633	245.363	237.903	291.072	227.657	241.73	224.965	231.962	186.315	184.632	194.504	205.39	202.875	228.053	238.56	229.003	201.171	194.914	215.537	235.043	188.709	194.437	226.432	225.949	209.298	211.845	197.426	260.361	249.08
ENSMUSG00000030122	Ptms	6	Parathymosin [Source:UniProtKB/Swiss-Prot;Acc:Q9D0J8]	69202	protein_coding	1619	1149	265.671	293.259	240.13	224.859	251.736	270.798	246.719	266.536	246.946	267.419	253.673	277.195	231.633	261.909	242.097	263.801	267.997	226.851	261.804	249.037	255.833	244.351	236.152	263.422	242.903	239.444	273.476	290.246	235.308	249.471	233.225	288.281	269.292	264.568	240.725	260.311	249.753	231.607	267.515	223.924	255.131	259.684
ENSMUSG00000033161	Atp1a1	3	Sodium/potassium-transporting ATPase subunit alpha-1 [Source:UniProtKB/Swiss-Prot;Acc:Q8VDN2]	11928	protein_coding	4568	3679	283.425	272.506	254.541	225.741	254.652	259.625	231.093	251.986	233.583	236.882	284.414	217.184	239.737	241.085	228.252	292.903	204.206	192.31	224.056	230.605	215.426	240.895	207.965	203.023	238.631	283.215	267.305	243.749	241.311	229.962	286.239	256.745	237.868	218.426	216.789	282.179	209.953	206.868	188.324	247.756	258.173	242.634
ENSMUSG00000024608	Rps14	18	40S ribosomal protein S14 [Source:UniProtKB/Swiss-Prot;Acc:P62264]	20044	protein_coding	1384	683	222.421	241.499	210.16	200.068	218.321	290.281	201.638	240.709	220.251	238.509	220.002	294.84	237.769	212.365	243.703	227.976	318.537	245.365	241.019	246.982	215.98	218.427	215.581	230.83	219.58	202.854	202.847	262.321	207.511	203.43	217.718	270.772	284.847	254.88	222.049	229.44	239.392	213.094	265.78	196.532	218.494	238.278
ENSMUSG00000027523	Gnas	2	GNAS (guanine nucleotide binding protein, alpha stimulating) complex locus [Source:MGI Symbol;Acc:MGI:95777]	14683	protein_coding	11186	3947	233.782	240.802	226.533	216.439	257.687	251.583	218.169	240.003	223.209	233.863	242.42	253.977	245.988	224.747	240.08	248.136	251.048	222.139	243.09	232.717	281.57	234.446	235.344	248.188	242.647	248.239	261.722	261.859	241.974	245.573	244.725	262.512	277.319	238.821	247.167	248.585	232.941	239.169	235.91	230.776	235.049	233.365
ENSMUSG00000006273	Atp6v1b2	8	V-type proton ATPase subunit B, brain isoform [Source:UniProtKB/Swiss-Prot;Acc:P62814]	11966	protein_coding	5305	2825	240.096	236.74	258.026	236.992	251.318	276.628	243.458	266.987	233.132	243.847	255.639	248.956	240.11	233.479	238.545	251.233	240.645	216.402	232.365	244.144	260.247	237.959	232.2	237.017	234.698	255.931	260.104	258.712	240.754	232.446	249.508	245.229	273.29	226.829	239.395	267.035	229.449	230.793	218.19	245.616	244.634	252.81
ENSMUSG00000026825	Dnm1	2	Dynamin-1 [Source:UniProtKB/Swiss-Prot;Acc:P39053]	13429	protein_coding	5249	4605	267.461	261.182	247.776	222.017	253.505	259.122	227.913	249.698	233.371	219.444	270.376	232.445	225.862	240.701	228.271	278.385	238.705	209.11	226.619	231.129	232.239	224.138	219.458	234.895	249.388	258.948	257.999	262.305	235.391	239.179	251.342	249.219	233.795	217.629	230.389	249.779	217.781	220.963	217.367	226.737	250.388	237.91
ENSMUSG00000051853	Arf3	15	ADP-ribosylation factor 3 [Source:UniProtKB/Swiss-Prot;Acc:P61205]	11842	protein_coding	4824	4566	255.213	254.904	256.031	229.357	258.032	253.963	247.138	261.022	224.204	240.693	249.857	236.579	243.986	240.22	243.024	239.609	242.825	209.99	236.61	236.334	259.1	236.975	230.761	234.565	243.66	233.162	248.149	249.972	245.05	240.109	231.285	246.808	259.286	235.938	244.27	264.447	237.963	226.846	229.954	236.195	250.707	245.404
ENSMUSG00000039001	Rps21	2	Mus musculus ribosomal protein S21 (Rps21), transcript variant 5, mRNA. [Source:RefSeq mRNA;Acc:NM_001355520]	66481	protein_coding	810	481	237.437	218.439	198.786	170.812	241.447	295.52	186.573	217.667	216.927	250.081	184.906	299.958	253.837	264.361	219.457	254.314	283.629	211.554	256.7	233.701	224.245	201.562	174.621	222.573	213.921	192.683	187.333	288.646	214.273	195.487	209.977	279.244	249.452	266.002	225.734	192.939	239.571	182.482	235.404	210.204	213.384	233.354
ENSMUSG00000021087	Rtn1	12	reticulon 1 [Source:MGI Symbol;Acc:MGI:1933947]	104001	protein_coding	4980	3629	236.817	233.862	246.781	192.57	242.527	261.288	230.003	254.485	195.374	203.354	257.49	226.308	218.988	239.836	221.658	250.967	219.387	156.296	198.398	197.241	279.638	205.595	203.751	231.731	229.314	253.386	251.85	276.038	238.782	212.81	248.235	244.425	256.864	207.395	225.306	280.699	207.25	204.981	185.23	222.614	230.511	228.901
ENSMUSG00000015656	Hspa8	9	Heat shock cognate 71 kDa protein [Source:UniProtKB/Swiss-Prot;Acc:P63017]	15481	protein_coding	4301	3158	249.134	200.98	223.495	234.942	222.014	284.404	219.682	227.185	216.725	280.022	204.075	219.455	231.123	198.108	179.786	264.279	175.618	206.261	232.971	241.503	213.13	269.261	211.979	204.663	200.445	203.527	266.458	179.431	240.839	213.456	204.795	205.989	179.533	214.406	191.297	206.985	259.763	216.484	222.818	257.455	226.113	245.604
ENSMUSG00000026797	Stxbp1	2	Syntaxin-binding protein 1 [Source:UniProtKB/Swiss-Prot;Acc:O08599]	20910	protein_coding	4997	3892	242.595	241.085	248.464	232.902	238.35	251.102	227.297	247.534	251.299	240.639	247.56	222.386	223.75	232.463	216.916	252.735	203.32	208.861	234.823	237.761	219.596	231.058	224.317	231.438	247.144	245.793	247.533	233.205	231.855	243.002	235.681	230.437	225.301	221.402	229.372	242.92	218.472	220.227	213.645	227.057	240.679	243.574
ENSMUSG00000013698	Pea15a	1	Mus musculus phosphoprotein enriched in astrocytes 15A (Pea15a), transcript variant 4, mRNA. [Source:RefSeq mRNA;Acc:NM_001329871]	18611	protein_coding	3861	2501	189.195	199.556	191.501	201.865	205.199	206.085	194.868	214.68	206.68	218.146	218.257	246.218	235.517	217.885	231.237	206.174	266.575	248.311	235.256	241.844	230.412	228.709	225.7	234.949	215.029	190.049	209.506	207.69	208.056	215.749	220.191	241.843	271.14	240.133	238.611	232.538	231.297	226.925	251.423	215.963	197.463	208.092
ENSMUSG00000020713	Gh	11	Somatotropin [Source:UniProtKB/Swiss-Prot;Acc:P06880]	14599	protein_coding	862	862	0.692374	2.83832	0.602117	0.0243956	0.818102	0.661876	0.116257	0.0981092	0.0262744	0.11804	0.415324	0	9.03214	0.0716787	0.0386424	1.84297	0.803737	0	0.131805	0.0211287	1202.8	4.38097	0	3.14002	0.560944	6.10807	0.550897	1.07395	28.8183	0.680208	2.63058	1.1277	0.500583	0.659083	0.870543	0.131134	0.027586	0.152938	0.114058	0	0.995061	0.204111
ENSMUSG00000020483	Dynll2	11	Dynein light chain 2, cytoplasmic [Source:UniProtKB/Swiss-Prot;Acc:Q9D0M5]	68097	protein_coding	2736	2476	269.884	258.782	235.825	199.912	236.929	265.51	230.581	235.317	198.952	233.943	251.786	242.669	220.354	248.833	244.24	267.38	235.768	189.346	221.445	216.562	247.464	218.774	204.859	207.124	205.615	254.871	225.977	251.47	203.424	201.572	223.873	244.599	252.802	226.646	223.271	252.021	208.374	201.497	205.808	217.449	240.266	232.861
ENSMUSG00000023236	Scg5	2	secretogranin V [Source:MGI Symbol;Acc:MGI:98289]	20394	protein_coding	1569	1208	241.42	234.529	223.819	199.845	218.671	296.418	208.703	238.554	209.236	225.67	238.299	245.318	191.082	205.846	214.666	250.721	224.137	189.025	213.148	218.797	244.591	219.123	205.97	227.043	224.891	262.542	239.029	279.902	211.951	214.295	241.87	243.904	246.495	223.801	214.282	237.335	214.583	215.45	198.996	207.443	223.657	235.716
ENSMUSG00000054459	Vsnl1	12	visinin-like 1 [Source:MGI Symbol;Acc:MGI:1349453]	26950	protein_coding	1956	1903	261.506	249.289	230.567	183.968	255.492	292.218	203.364	249.644	178.356	179.365	253.705	235.146	208.436	200.702	210.343	285.131	215.322	140.23	185.574	176.837	223.997	185.128	174.559	195.395	206.748	294.691	248.416	270.13	203.423	186.521	248.297	254.384	261.094	187.445	191.159	242.647	173.276	196.994	154.185	191.358	236.164	220.589
ENSMUSG00000072214	2005-09-01	16	Septin-5 [Source:UniProtKB/Swiss-Prot;Acc:Q9Z2Q6]	18951	protein_coding	2127	2127	259.841	243.794	239.815	199.553	252.082	258.426	204.927	242.14	198.46	204.342	232.06	212.841	223.468	221.948	224.461	231.102	230.232	187.326	212.523	205.463	206.635	196.196	177.34	201.361	209.09	197.988	226.162	243.519	211.762	197.624	205.762	230.645	206.967	197.85	187.31	231.097	190.915	191.334	195.85	198.845	239.017	221.659
ENSMUSG00000048978	Nrsn1	13	Neurensin-1 [Source:UniProtKB/Swiss-Prot;Acc:P97799]	22360	protein_coding	2798	2222	244.483	251.447	220.772	214.89	219.664	259.124	227.06	232.149	211.767	258.213	210.273	216.482	210.061	214.906	217.638	205.753	253.596	232.686	224.631	256.301	164.902	231.17	216.19	200.978	181.306	231.006	215.755	214.207	203.596	225.898	200.699	181.247	204.242	204.221	179.293	184.945	194.834	204.572	219.541	203.82	230.251	237.663
ENSMUSG00000036751	Cox6b1	7	Cytochrome c oxidase subunit 6B1 [Source:UniProtKB/Swiss-Prot;Acc:P56391]	110323	protein_coding	708	618	229.984	241.202	215.809	215.19	236.389	264.728	209.59	236.16	220.145	242.159	220.839	258.574	224.451	221.004	233.276	219.058	261.38	217.105	244.652	236.267	214.691	223.297	219.117	232.797	221.518	213.289	223.721	262.144	211.738	219.039	202.132	235.429	250.476	238.036	217.974	218.698	230.134	211.231	244.575	206.14	227.715	234.556
ENSMUSG00000021270	Hsp90aa1	12	Heat shock protein HSP 90-alpha [Source:UniProtKB/Swiss-Prot;Acc:P07901]	15519	protein_coding	3931	3281	206.324	211.764	226.875	212.059	199.353	272.829	221.518	232.207	213.86	237.899	233.126	214.226	213.203	224.296	212.833	236.005	207.356	200.756	208.018	226.765	236.853	239.051	211.264	208.686	193.62	249.667	242.046	217.78	222.473	201.177	240.77	200.17	223.007	204.009	203.83	235.762	213.599	216.485	185.458	245.373	211.275	235.663
ENSMUSG00000058756	Thra	11	Thyroid hormone receptor alpha [Source:UniProtKB/Swiss-Prot;Acc:P63058]	21833	protein_coding	4614	2452	220.924	219.25	210.498	207.726	236.826	222.104	209.154	229.748	230.023	233.444	211.387	243.288	231.014	223.625	231.185	228.435	239.304	215.922	224.98	225.003	227.969	218.065	213.706	230.073	222.852	188.671	223.483	233.01	220.968	226.876	202.684	241.145	259.653	226.947	245.42	226.912	240.118	207.749	237.615	204.121	219.045	224.895
ENSMUSG00000096842	Gm10736	13	predicted gene 10736 [Source:MGI Symbol;Acc:MGI:3704412]		processed_pseudogene	78	78	225.45	232.058	182.127	177.399	260.526	224.923	185.01	208.986	219.517	274.464	138.352	232.02	271.532	254.674	237.439	254.039	224.182	178.159	300.792	215.753	211.018	192.304	179.627	206.166	191.43	163.891	176.555	239.686	206.673	181.164	160	253.3	222.021	279.293	232.375	178.251	214.317	165.974	217.224	191.697	215.512	222.58
ENSMUSG00000028785	Hpca	4	Neuron-specific calcium-binding protein hippocalcin [Source:UniProtKB/Swiss-Prot;Acc:P84075]	15444	protein_coding	2922	1847	272.736	254.443	244.843	129.077	186.414	305.259	221.575	232.076	141.618	149.909	274.924	265.707	156.096	225.605	179.624	273.878	295.249	107.237	142.051	140.211	229.197	158.047	144.327	180.44	197.33	258.015	223.052	342.794	187.171	160.495	215.466	288.925	199.561	179.318	172.265	259.837	182.045	155.886	164.981	175.535	217.503	210.087
ENSMUSG00000024758	Rtn3	19	Reticulon-3 [Source:UniProtKB/Swiss-Prot;Acc:Q9ES97]	20168	protein_coding	5030	5030	218.585	213.109	234.95	200.064	224.626	242.936	217.681	235.296	198.434	204.212	233.809	224.405	215.104	210.371	213.348	238.368	210.439	176.97	199.379	201.501	234.579	204.751	208.035	212.87	214.52	247.504	237.016	237.808	220.562	206.571	238.147	232.979	252.085	198.154	217.583	237.824	201.564	214.14	185.41	220.766	218.267	219.712
ENSMUSG00000033953	Ppp3r1	11	protein phosphatase 3, regulatory subunit B, alpha isoform (calcineurin B, type I) [Source:MGI Symbol;Acc:MGI:107172]	19058	protein_coding	3228	2859	238.658	233.402	249.289	185.4	217.107	277.073	233.28	249.939	178.558	193.92	248.726	236.076	208.395	202.791	214.772	254.763	222.116	149.954	189.192	183.486	225.495	175.677	174.246	191.105	202.364	272.14	231.698	259.174	201.678	179.498	254.195	233.235	246.677	179.057	192.897	245.013	191.123	200.52	152.939	203.624	224.771	226.554
ENSMUSG00000032532	Cck	9	Cholecystokinin Cholecystokinin-33 Cholecystokinin-12 Cholecystokinin-8 [Source:UniProtKB/Swiss-Prot;Acc:P09240]	12424	protein_coding	1305	799	256.61	263.965	175.174	177.681	266.362	227.914	174.904	209.573	183.371	191.555	186.846	195.957	207.617	192.244	195.565	216.534	199.68	185.488	222.078	192.843	193.279	199.967	192.663	193.691	199.344	233.142	223.499	243.17	205.651	202.638	192.837	231.643	272.043	208.24	184.176	187.264	181.364	205.157	172.436	198.522	227.958	197.463
ENSMUSG00000025867	Cplx2	13	Complexin-2 [Source:UniProtKB/Swiss-Prot;Acc:P84086]	12890	protein_coding	4928	4928	242.664	242.289	234.75	178.064	238.964	234.44	219.935	236.528	171.243	194.102	236.526	208.691	220.501	222.11	216.899	234.698	216.993	141.134	176.744	173.84	214.91	172.278	158.218	157.414	172.475	172.831	186.273	202.213	168.201	156.69	157.398	204.485	190.58	176.579	173.257	211.544	159.375	150.714	152.917	155.667	227.346	211.249
ENSMUSG00000048644	Ctxn1	8	Cortexin-1 [Source:UniProtKB/Swiss-Prot;Acc:Q8K129]	330695	protein_coding	1212	1212	236.209	233.082	228.679	189.99	241.821	242.633	218.329	240.069	202.884	218.544	213.354	226.974	221.241	216.943	217.723	215.371	239.813	186.039	219.112	204.129	202.32	182.291	188.355	201.123	207.329	189.19	211.753	240.825	198.639	195.995	199.316	221.123	242.596	193.127	197.366	224.21	198.669	191.723	195.473	176.906	225.956	224.492
ENSMUSG00000018770	Atp5g3	2	ATP synthase F(0) complex subunit C3, mitochondrial [Source:UniProtKB/Swiss-Prot;Acc:P56384]	228033	protein_coding	2181	862	208.528	227.407	208.355	205.704	217.4	246.407	218.39	219.863	213.374	229.445	198.228	229.607	199.572	204.069	203.105	204.295	212.484	204.294	222.01	230.852	207.541	221.382	214.383	218.508	197.542	216.636	208.074	233.177	198.568	211.703	188.895	207.891	213.282	215.52	213.573	189.532	204.274	194.935	206.787	200.269	213.479	225.496
ENSMUSG00000020402	Vdac1	11	voltage-dependent anion channel 1 [Source:MGI Symbol;Acc:MGI:106919]	22333	protein_coding	2620	2022	200.734	203.068	224.251	203.218	210.957	242.188	212.397	230.958	218.779	222.653	209.749	209.138	198.81	210.785	207.535	205.571	200.736	194.854	212.462	222.239	206.951	210.347	208.417	224.353	206.365	207.394	214.656	223.122	204.521	208.302	203.829	209.342	217.615	209.694	213.405	200.406	203.769	197.605	204.302	214.43	208.446	225.395
ENSMUSG00000023175	Bsg	10	Basigin [Source:UniProtKB/Swiss-Prot;Acc:P18572]	12215	protein_coding	1814	1526	212.077	232.507	201.364	197.213	211.265	230.108	194.829	207.075	204.282	232.305	205.297	223.689	200.719	203.318	222.32	202.821	246.439	213.492	228.433	232.4	225.549	220.133	212.461	225.617	198.103	223.275	204.762	243.502	212.769	223.457	204.764	218.303	229.946	223.085	206.244	207.124	202.418	203.416	227.196	203.186	210.885	213.72
ENSMUSG00000038370	Pcp4l1	1	Purkinje cell protein 4-like protein 1 [Source:UniProtKB/Swiss-Prot;Acc:Q6W8Q3]	66425	protein_coding	1577	1577	116.051	155.891	189.001	237.853	147.581	173.451	194.788	199.949	262.792	292.088	120.012	160.012	139.504	175.468	154.974	90.1195	126.145	252.156	238.409	271.404	93.5178	252.067	264.782	234.333	191.243	118.109	168.389	134.844	179.347	252.023	110.878	103.834	126.231	222.305	192.644	108.307	220.013	200.649	260.061	200.126	169.276	224.614
ENSMUSG00000034187	Nsf	11	Vesicle-fusing ATPase [Source:UniProtKB/Swiss-Prot;Acc:P46460]	18195	protein_coding	8346	3766	211.568	203.904	228.08	199.921	217.822	231.72	202.497	227.807	199.844	196.022	233.001	208.245	212.511	205.787	204.723	232.261	200.548	166.323	182.149	196.14	245.583	204.188	200.223	207.693	215.867	226.971	233.534	232.752	219.91	203.532	222.283	221.382	226.896	190.897	215.041	236.335	197.185	196.831	177.221	217.43	212.259	211.578
ENSMUSG00000080242	Gm15487	6			processed_pseudogene	465	465	232.955	226.978	116.703	214.813	237.503	251.483	106.302	230.885	235.009	240.218	115.817	110.299	108.544	242.033	110.101	123.961	205.093	185.166	229.309	228.191	235.375	228.003	204.421	228.725	216.582	212.811	228.705	135.037	227.416	212.469	110.678	120.987	112.655	230.58	221.171	216.311	210.483	178.271	202.979	237.04	205.79	212.78
ENSMUSG00000102252	Snrpn	7	small nuclear ribonucleoprotein N [Source:MGI Symbol;Acc:MGI:98347]	20646	protein_coding	2159	2076	225.247	221.073	218.696	186.243	208.357	262.223	202.19	225.958	190.265	197.197	225.837	228.633	203.237	185.436	215.824	220.43	229.301	176.315	194.224	202.08	214.77	201.407	194.827	199.574	207.975	239.776	230.105	246.771	200.053	193.366	225.162	233.724	245.35	196.077	204.804	219.559	199.683	202.283	189.137	195.247	211.923	215.567
ENSMUSG00000025738	Fbxl16	17	F-box/LRR-repeat protein 16 [Source:UniProtKB/Swiss-Prot;Acc:A2RT62]	214931	protein_coding	3478	3478	247.65	228.22	224.708	173.317	216.789	218.679	220.554	232.27	182.113	180.195	219.12	208.31	201.633	224.311	202.703	207.471	214.145	164.153	178.514	172.442	214.014	172.571	165.407	189.852	203.685	186.923	213.823	232.14	199.678	185.039	186.368	226.871	205.288	187.311	190.57	221.855	204.857	181.859	193.14	176.89	218.137	206.762
ENSMUSG00000034891	Sncb	13	Beta-synuclein [Source:UniProtKB/Swiss-Prot;Acc:Q91ZZ3]	104069	protein_coding	2145	1351	244.044	243.66	193.057	176.793	227.408	231.605	183.2	216.308	200.383	202.566	221.082	222.372	188.366	207.337	193.424	237.817	212.04	175.959	206.208	203.888	193.417	193.787	196.021	207.984	207.687	213.139	212.146	242.086	190.856	207.193	191.117	231.236	215.059	195.733	204.347	199.133	183.474	174.612	199.692	174.788	216.992	206.813
ENSMUSG00000003429	Rps11	7	ribosomal protein S11 [Source:MGI Symbol;Acc:MGI:1351329]	27207	protein_coding	865	661	166.62	195.626	177.545	167.564	177.831	226.606	177.838	197.256	171.492	204.27	194.982	248.986	207.684	200.364	204.243	192.206	261.192	205.329	205.016	218.445	191.283	184.209	182.125	194.24	169.712	172.213	175.15	204.476	171.792	171.437	188.423	221.143	234.574	210.281	184.291	190.619	194.981	177.266	213.493	174.616	177.037	195.492
ENSMUSG00000003970	Rpl8	15	60S ribosomal protein L8 [Source:UniProtKB/Swiss-Prot;Acc:P62918]	26961	protein_coding	1359	1020	203.79	209.949	179.604	180.85	191.511	238.543	173.974	200.647	200.506	206.712	193.345	230.9	194.804	201.444	199.826	203.378	247.833	208.99	210.761	210.02	191.69	200.273	184.35	208.668	192.579	175.099	186.155	216.626	181.162	183.911	180.186	230.749	223.084	220.318	192.865	185.385	214.921	175.156	223.689	180.751	193.141	204.076
ENSMUSG00000029064	Gnb1	4	guanine nucleotide binding protein (G protein), beta 1 [Source:MGI Symbol;Acc:MGI:95781]	14688	protein_coding	4268	3143	213.519	207.216	208.617	206.791	211.495	218.026	208.399	218.448	206.654	226.155	201.249	205.004	205.917	199.948	204.511	204.08	202.305	199.763	211.332	224.889	205.659	220.126	204.816	209.794	205.186	209.934	216.843	208.147	206.014	217.783	202.742	209.423	225.238	220.116	218.682	210.047	212.998	207.35	210.003	208.859	209.527	215.537
ENSMUSG00000090223	Pcp4	16	Calmodulin regulator protein PCP4 [Source:UniProtKB/Swiss-Prot;Acc:P63054]	18546	protein_coding	641	641	153.796	156.104	207.226	186.866	182.337	214.222	205.47	218.946	193.202	245.502	155.627	179.748	167.627	187.916	177.41	137.952	148.428	176.07	203.858	204.548	118.453	166.997	165.893	175.263	155.877	120.555	150.648	154.39	139.984	164.224	111.76	117.301	147.335	157.428	138.921	130.496	168.234	151.124	160.08	148.629	177.266	215.468
ENSMUSG00000031342	Gpm6b	X	glycoprotein m6b [Source:MGI Symbol;Acc:MGI:107672]	14758	protein_coding	5600	4764	206.137	207.728	213.408	175.061	209.985	181.189	212.008	212.894	170.111	179.366	197.829	197.932	206.658	190.277	211.326	178.662	209.771	199.764	203.258	196.122	214.739	188.439	200.645	210.599	205.926	216.715	193.872	214.26	206.481	181.969	219.602	224.925	229.295	195.73	203.144	205.891	193.223	195.258	202.022	217.601	202.464	191.113
ENSMUSG00000028161	Ppp3ca	3	protein phosphatase 3, catalytic subunit, alpha isoform [Source:MGI Symbol;Acc:MGI:107164]	19055	protein_coding	9981	4758	242.675	223.359	237.607	166.579	197.823	250.473	227.361	229.759	166.87	175.328	247.912	223.455	188.254	206.262	194.979	251.927	210.808	135.465	167.046	161.918	200.187	161.951	158.846	182.621	183.007	238.68	203.458	234.019	177.043	160.481	223.212	232.048	214.397	167.591	182.893	224.269	173.211	177.284	141.815	178.475	213.609	209.958
ENSMUSG00000003363	Pld3	7	Phospholipase D3 [Source:UniProtKB/Swiss-Prot;Acc:O35405]	18807	protein_coding	2924	2297	233.308	222.674	210.082	164.854	231.163	212.049	182.747	217.187	166.378	164.794	233.411	196.414	207.046	202.819	193.841	224.438	212.675	152.686	176.422	163.695	221.76	171.043	152.998	178.736	199.03	202.803	212.297	228.848	198.346	173.655	213.21	232.873	210.46	180.546	184.396	229.118	174.725	173.351	168.029	182.91	212.416	188.631
ENSMUSG00000007564	Ppp2r1a	17	protein phosphatase 2, regulatory subunit A, alpha [Source:MGI Symbol;Acc:MGI:1926334]	51792	protein_coding	3375	2410	199.178	202.551	210.37	197.376	195.483	227.133	197.101	215.829	205.538	213.599	211.537	212.246	187.448	194.245	192.077	201.515	204.109	189.095	195.475	210.484	195.75	205.068	198.162	211.567	202.522	198.227	215.358	217.068	201.834	205.211	195.442	207.009	207.05	196.996	199.39	213.458	191.387	180.78	197.914	195.369	200.992	211.84
ENSMUSG00000046093	Hpcal4	4	hippocalcin-like 4 [Source:MGI Symbol;Acc:MGI:2157521]	170638	protein_coding	5339	4931	201.248	206.853	199.525	194.955	246.67	203.135	195.362	212.832	180.582	204.379	186.498	177.147	246.852	207.44	213.274	184.657	200.477	185.551	211.933	191.918	249.254	207.566	193.657	185.856	201.513	176.242	223.569	194.649	226.701	196.953	189.526	183.774	251.318	199.709	191.827	223.916	213.862	214.728	190.873	213.859	209.85	199.258
ENSMUSG00000031778	Cx3cl1	8	chemokine (C-X3-C motif) ligand 1 [Source:MGI Symbol;Acc:MGI:1097153]	20312	protein_coding	3930	3315	242.106	247.205	187.784	183.806	191.296	228.258	187.822	197.758	189.107	219.516	231.321	167.599	191.985	207.495	179.22	219.991	170.786	159.836	191.648	188.338	187.326	196.036	155.437	149.659	154.177	197.523	199.139	180.49	181.877	168.88	189.892	152.732	156.608	153.398	137.73	207.241	164.675	154.731	160.353	171.243	210.439	204.492
ENSMUSG00000031708	Tecr	8	trans-2,3-enoyl-CoA reductase [Source:MGI Symbol;Acc:MGI:1915408]	106529	protein_coding	2191	1272	212.432	217.902	190.085	185.079	204.284	225.037	183.765	206.322	199.279	200.62	219.031	226.383	191.786	201.998	195.302	230.461	225.245	190.9	203.641	199.469	192.978	203.381	185.05	207.658	195.618	206.964	207.328	232.696	196.604	207.554	204.387	223.837	200.576	204.763	194.212	208.45	202.272	191.862	205.679	195.45	201.956	203.005
ENSMUSG00000022884	Eif4a2	16	Mus musculus eukaryotic translation initiation factor 4A2 (Eif4a2), transcript variant 5, mRNA. [Source:RefSeq mRNA;Acc:NM_001347179]	13682	protein_coding	5338	2708	184.045	179.96	212.406	193.416	182.222	236.269	202.093	216.328	190.731	202.14	202.282	213.125	194.899	191.522	204.84	203.328	195.386	183.961	192.892	197.148	208.204	195.495	196.863	202.855	192.007	216.555	209.063	211.133	202.489	185.515	212.626	197.017	223.559	180.678	195.937	201.746	197.495	199.745	183.941	202.06	190.41	209.512
ENSMUSG00000018326	Ywhab	2	tyrosine 3-monooxygenase/tryptophan 5-monooxygenase activation protein, beta polypeptide [Source:MGI Symbol;Acc:MGI:1891917]	54401	protein_coding	3382	3013	196.344	190.653	194.35	169.356	190.945	212.954	193.268	198.801	170.371	182.988	217.333	204.412	193.298	193.902	192.507	216.469	198.212	162.73	183.91	186.149	212.916	180.028	177.732	187.119	181.743	220.617	203.551	210.466	187.396	177.523	223.754	211.869	231.787	184.567	195.037	217.371	180.699	183.682	171.608	204.223	188.329	191.677
ENSMUSG00000020612	Prkar1a	11	protein kinase, cAMP dependent regulatory, type I, alpha [Source:MGI Symbol;Acc:MGI:104878]	19084	protein_coding	4321	3513	205.137	203.305	198.617	191.979	193.525	215.758	204.999	204.805	198.557	205.678	212.453	194.343	195.659	202.8	189.495	206.351	182.76	182.374	192.417	198.575	217.331	205.05	196.038	191.904	183.669	217.589	203.386	196.772	200.785	197.8	216.206	191.074	214.085	194.524	195.091	210.85	188.337	189.647	182.101	210.521	198.513	205.959
ENSMUSG00000056486	Chn1	2	N-chimaerin [Source:UniProtKB/Swiss-Prot;Acc:Q91V57]	108699	protein_coding	6365	4050	224.178	210.626	210.633	153.439	202.548	244.793	186.503	209.421	142.624	154.761	232.195	204.069	193.971	188.557	204.695	242.541	208.839	114.056	157.937	150.097	193.006	139.013	129.25	140.787	156.016	210.328	195.7	209.484	165.353	140.427	205.522	201.921	207.718	144.792	156.22	218.204	156.607	164.865	124.398	160.885	200.285	187.62
ENSMUSG00000060938	Rpl26	11	60S ribosomal protein L26 [Source:UniProtKB/Swiss-Prot;Acc:P61255]	19941	protein_coding	1444	657	111.41	190.679	166.162	102.745	115.246	224.078	168.968	192.825	177.879	128.698	179.082	242.959	202.728	188.135	198.388	201.218	245.704	190.099	137.546	120.671	184.143	173.083	173.651	118.262	109.837	162.693	169.386	215.962	168.445	107.302	170.78	213.057	223.348	207.447	120.836	174.259	194.323	160.807	206.063	163.113	137.248	178.489
ENSMUSG00000007097	Atp1a2	1	Sodium/potassium-transporting ATPase subunit alpha-2 [Source:UniProtKB/Swiss-Prot;Acc:Q6PIE5]	98660	protein_coding	7038	6227	168.15	211.049	172.178	186.938	187.115	158.937	169.77	171.368	178.199	195.494	178.812	175.745	188.673	191.573	189.829	171.172	206.403	224.885	205.148	198.008	183.511	199.144	211.754	208.77	200.495	187.159	193.48	176.485	195.557	195.572	177.487	193.537	171.927	212.04	192.332	166.758	194.132	190.273	233.871	190.967	185.086	174.753
ENSMUSG00000072235	Tuba1a	15	tubulin, alpha 1A [Source:MGI Symbol;Acc:MGI:98869]	22142	protein_coding	1803	1803	164.883	186.345	196.485	198.207	180.959	207.606	194.161	203.92	189.165	198.985	186.295	202.221	184.342	171.534	198.898	167.506	216.764	196.853	194.811	205.07	197.364	199.331	204.041	204.077	190.86	176.667	204.488	192.993	194.648	200.574	170.772	199.025	226.625	194.157	203.863	203.212	183.889	196.162	202.561	188.456	185.376	198.768
ENSMUSG00000019194	Scn1b	7	Sodium channel subunit beta-1 [Source:UniProtKB/Swiss-Prot;Acc:P97952]	20266	protein_coding	1859	1573	251.121	235.642	165.651	130.532	208.727	222.43	147.82	172.46	143.364	150.769	202.203	197.321	161.383	157.237	178.746	225.162	201.686	129.446	154.065	137.217	159.809	147.232	123.566	133.71	151.091	203.653	179.534	229.997	145.737	143.771	174.065	220.061	170.809	156.937	147.85	173.976	138.321	140.381	135.695	132.647	198.335	167.369
ENSMUSG00000071528	Usmg5	19	upregulated during skeletal muscle growth 5 [Source:MGI Symbol;Acc:MGI:1891435]	66477	protein_coding	341	341	185.024	190.732	181.69	162.62	184.056	241.887	187.864	193.259	161.993	193.952	183.504	222.932	189.742	187.988	203.18	185.469	217.705	166.041	188.708	173.584	189.861	164.151	174.596	178.267	157.85	199.174	183.126	229.035	175.624	154.867	182.203	189.497	211.576	174.018	162.112	182.65	177.402	167.013	175.3	165.311	180.824	195.791
ENSMUSG00000022982	Sod1	16	Superoxide dismutase [Cu-Zn] [Source:UniProtKB/Swiss-Prot;Acc:P08228]	20655	protein_coding	646	646	190.715	192.699	177.918	170.088	179.605	219.251	182.122	196.861	193.284	195.278	182.449	215.361	178.474	187.561	189.34	187.33	210.812	169.849	198.213	195.268	192.674	183.296	187.875	205.997	175.719	179.7	179.915	212.474	173.704	172.241	176.548	199.87	207.112	200.031	195.867	174.689	197.043	166.607	203.484	175.297	182.205	197.359
ENSMUSG00000050708	Ftl1	7		14325	protein_coding	1340	968	155.13	159.022	148.84	143.771	153.736	163.747	146.024	156.21	172.695	175.96	166.324	200.146	193.959	186.989	181.174	170.835	221.501	199.52	193.385	196.899	160.365	179.348	161.583	177.08	161.964	135.648	161.079	174.335	160.99	159.285	171.386	210.457	206.093	211.936	175.139	164.944	184.484	159.179	212.176	178.276	152.1	162.927
ENSMUSG00000037217	Syn1	X	Synapsin-1 [Source:UniProtKB/Swiss-Prot;Acc:O88935]	20964	protein_coding	3299	3261	194.426	203.684	199.164	179.704	196.142	201.326	180.852	190.283	185.217	184.885	191.081	174.896	174.637	169.957	168.285	192.08	177.563	163.18	182.401	181.811	181.039	176.489	180.219	186.549	200.062	195.879	206.492	197.548	188.679	191.539	193.469	185.845	179.376	169.257	170.569	185.975	165.105	179.358	162.587	178.308	194.624	188.513
ENSMUSG00000018965	Ywhah	5	tyrosine 3-monooxygenase/tryptophan 5-monooxygenase activation protein, eta polypeptide [Source:MGI Symbol;Acc:MGI:109194]	22629	protein_coding	3709	2181	204.904	200.697	199.212	165.513	208.41	226.625	186.39	203.563	166.411	178.746	196.322	189.932	189.5	184.214	183.975	218.884	190.314	136.728	177.952	168.835	199.57	166.192	171.031	174.124	182.169	213.158	200.433	210.355	183.459	168.751	195.177	196.164	233.868	165.133	180.149	200.662	162.878	181.821	144.404	180.577	195.747	192.347
ENSMUSG00000057666	Gapdh	6	Glyceraldehyde-3-phosphate dehydrogenase [Source:UniProtKB/Swiss-Prot;Acc:P16858]	14433	protein_coding	4133	3289	199.128	206.82	189.724	187.586	191.877	220.367	158.151	205.807	196.537	197.325	199.461	209.557	158.303	191.983	189.721	167.691	203.44	177.36	197.632	199.49	168.168	202.039	184.029	204.276	192.332	159.077	175.403	218.534	187.555	194.573	163.759	214.091	179.659	196.24	189.288	170.639	193.949	179.731	198.389	189.128	195.027	195.638
ENSMUSG00000060126	Tpt1	14	Translationally-controlled tumor protein [Source:UniProtKB/Swiss-Prot;Acc:P63028]	22070	protein_coding	2380	1169	164.195	178.945	153.308	171.182	169.07	202.003	162.387	169.809	187.175	200.959	162.008	195.539	177.196	191.862	176.978	174.407	200.861	180.936	208.037	202.274	173.798	179.184	197.556	183.025	148.493	166.215	162.509	188.339	162.993	165.118	166.229	187.555	192.337	203.348	174.356	153.44	180.896	169.679	202.046	181.054	167.34	184.467
ENSMUSG00000033379	Atp6v0b	4	ATPase, H+ transporting, lysosomal V0 subunit B [Source:MGI Symbol;Acc:MGI:1890510]	114143	protein_coding	2051	1000	190.366	184.494	171.317	180.45	190.739	202.561	171.341	187.555	183.113	189.723	177.368	189.711	185.723	184.929	192.431	182.328	208.178	181.653	194	189.488	188.644	188.679	183.67	190.296	179.372	177.475	185.747	202.647	177.732	176.781	177.911	190.162	195.039	189.324	180.271	188.245	195.084	190.682	207.057	176.47	183.473	186.859
ENSMUSG00000045763	Basp1	15	Brain acid soluble protein 1 [Source:UniProtKB/Swiss-Prot;Acc:Q91XV3]	70350	protein_coding	2009	1855	196.089	191.771	170.335	157.644	207.68	189.901	180.02	188.915	167.135	180.572	158.492	176.203	189.708	174.553	167.77	194.219	161.258	142.242	189.442	165.674	177.302	165.851	179.978	170.358	178.889	197.247	192.829	207.241	177.718	171.224	167.977	190.576	217.558	166.41	169.167	168.439	164.915	175.767	143.21	176.944	184.704	181.309
ENSMUSG00000024403	Atp6v1g2	17	ATPase, H+ transporting, lysosomal V1 subunit G2 [Source:MGI Symbol;Acc:MGI:1913487]	66237	protein_coding	2510	1882	202.336	177.019	198.391	153.416	188.223	193.575	180.779	181.677	160.706	159.405	196.519	201.087	182.485	161.904	181.912	205.532	175.406	142.015	162.765	157.065	173.343	157.133	163.706	173.65	173.826	180.405	181.749	223.295	164.432	165.714	188.843	212.402	217.876	158.776	165.963	172.159	148.701	159.418	150.768	155.138	183.877	175.228
ENSMUSG00000027438	Napb	2	Beta-soluble NSF attachment protein [Source:UniProtKB/Swiss-Prot;Acc:P28663]	17957	protein_coding	7051	4412	150.632	152.288	198.967	188.499	172.574	179.937	179.463	203.547	187.995	186.822	158.04	163.832	168.996	152.836	170.12	156.247	148.306	176.741	175.884	191.43	166.272	167.932	180.459	180.162	185.957	166.249	173.987	157.378	171.635	172.092	157.251	154.988	185.465	153.83	174.998	158.586	160.627	168.496	155.224	166.248	172.592	187.553
ENSMUSG00000031320	Rps4x	X	ribosomal protein S4, X-linked [Source:MGI Symbol;Acc:MGI:98158]	20102	protein_coding	1631	975	147.808	155.743	157.945	151.668	160.646	184.766	160.162	169.704	158.238	172.213	157.629	211.314	176.993	172.053	179.804	170.335	211.971	185.639	185.515	182.989	165.614	156.594	170.016	164.28	155.743	153.515	156.075	170.212	156.414	149.983	157.907	183.647	212.432	182.565	181.598	153.48	170.161	170.693	180.132	153.48	154.762	169.017
ENSMUSG00000058672	Tubb2a	13	tubulin, beta 2A class IIA [Source:MGI Symbol;Acc:MGI:107861]	22151	protein_coding	1610	1610	164.246	187.127	164.65	186.61	184.566	182.931	167.407	184.938	188.925	206.913	170.11	168.859	180.52	176.918	166.776	166.784	176.274	174.339	200.76	189.166	196.372	196.898	179.564	176.939	164.918	159.016	188.887	170.128	185.646	186.269	147.54	163.879	180.892	182.047	175.012	179.409	175.36	162.309	176.769	187.581	177.44	186.223
ENSMUSG00000038976	Ppp1r9b	11	protein phosphatase 1, regulatory subunit 9B [Source:MGI Symbol;Acc:MGI:2387581]	217124	protein_coding	5083	4508	198.514	205.629	171.477	157.844	194.439	186.397	169.461	182.624	169.708	183.823	167.421	170.232	183.362	180.557	182.302	174.968	194.755	167.447	181.111	171.613	181.254	175.081	162.044	170.265	178.346	163.458	185.867	190.63	176.774	173.439	160.176	192.167	188.752	184.464	177.192	182.29	193.862	174.529	188.341	161.692	185.581	178.403
ENSMUSG00000032966	Fkbp1a	2	Peptidyl-prolyl cis-trans isomerase FKBP1A [Source:UniProtKB/Swiss-Prot;Acc:P26883]	14225	protein_coding	3857	2011	185.605	194.367	175.685	156.75	174.331	213.328	187.421	186.161	155.476	180.539	197.379	196.329	172.663	188.203	169.547	193.725	185.926	134.243	169.987	166	195.97	161.199	162.036	157.713	146.69	172.914	170.444	200.292	155.663	151.818	177.715	183.672	183.086	157.407	156.953	187.524	165.685	151.447	151.755	162.055	177.348	184.585
ENSMUSG00000025422	Agap2	10	Arf-GAP with GTPase, ANK repeat and PH domain-containing protein 2 [Source:UniProtKB/Swiss-Prot;Acc:Q3UHD9]	216439	protein_coding	5941	5633	177.734	182.836	172.633	178.823	191.342	165.543	177.434	177.124	196.282	193.844	157.396	158.91	177.022	174.063	158.962	158.829	173.006	176.77	190.259	180.044	150.212	167.226	168.658	170.636	183.837	143.923	172.587	168.7	173.461	186.953	148.126	162.559	158.777	170.672	163.135	162.71	183.858	168.117	188.549	159.609	180.674	182.045
ENSMUSG00000039347	Atp6v0e2	6	Mus musculus ATPase, H+ transporting, lysosomal V0 subunit E2 (Atp6v0e2), transcript variant 2, mRNA. [Source:RefSeq mRNA;Acc:NM_001347164]	76252	protein_coding	2381	1789	173.775	170.734	173.728	160.263	175.725	191.884	157.533	183.653	162.426	169.557	178.118	179.78	161.574	164.967	167.871	172.896	183.607	151.325	171.012	169.445	177.785	172.541	162.899	184.279	179.056	177.163	179	196.901	170.57	165.873	178.483	185.843	196.11	170.644	172.494	184.489	159.09	157.801	157.891	161.918	170.845	173.011
ENSMUSG00000020886	Dlg4	11	Disks large homolog 4 [Source:UniProtKB/Swiss-Prot;Acc:Q62108]	13385	protein_coding	4982	3457	189.229	194.751	172.697	153.171	191.399	179.232	169.678	180.253	160.669	171.006	179.426	165.436	172.821	182.421	162.541	175.626	183.215	159.056	175.971	167.852	170.922	168.269	154.884	169.267	171.017	175.801	185.856	191.553	171.066	170.644	169.896	177.023	165.295	166.682	154.692	182.123	171.193	159.373	173.182	167.961	180.249	172.167
ENSMUSG00000014602	Kif1a	1	kinesin family member 1A [Source:MGI Symbol;Acc:MGI:108391]	16560	protein_coding	9330	8206	183.834	175.396	172.095	161.562	183.348	158.082	164.157	163.438	165.741	156.169	190.765	167.385	180.719	177.064	179.619	192.04	179.495	162.596	161.965	158.415	178.503	166.614	161.245	165.151	184.931	173.16	180.954	175.46	175.264	172.351	184.619	195.825	170.06	172.807	176.015	196.146	171.119	172.728	171.651	174.147	175.247	161.517
ENSMUSG00000049044	Rapgef4	2	Rap guanine nucleotide exchange factor (GEF) 4 [Source:MGI Symbol;Acc:MGI:1917723]	56508	protein_coding	6677	4181	150.904	141.413	130.585	92.6515	157.989	143.473	117.424	133.879	100.724	101.122	130.221	127.946	139.298	120.109	145.309	130.179	168.279	107.546	113.467	101.986	152.528	134.91	116.705	124.792	162.701	151.155	157.369	174.476	128.369	115.856	169.868	184.162	203.466	168.664	169.503	150.892	135.588	143.909	129.75	130.787	134.709	119.324
ENSMUSG00000027805	Pfn2	3	Profilin-2 [Source:UniProtKB/Swiss-Prot;Acc:Q9JJV2]	18645	protein_coding	3541	2342	175.864	173.29	177.383	158.58	166.887	198.23	169.298	180.163	157.157	167.223	181.822	182.165	169.353	169.387	169.066	186.411	176.62	145.247	167.435	166.211	174.249	160.162	162.909	168.164	162.981	193.488	175.087	183.92	162.341	157.225	184.183	172.344	201.208	163.56	169.762	178.807	162.565	167.768	150.723	170.903	170.401	174.414
ENSMUSG00000022564	Grina	15	Protein lifeguard 1 [Source:UniProtKB/Swiss-Prot;Acc:Q9ESF4]	66168	protein_coding	2067	1725	178.381	185.999	164.06	149.129	167.592	179.454	159.035	174.276	158.724	154.106	193.592	186.334	162.657	172.61	171.608	189.504	191.859	151.802	167.403	159.567	179.451	155.68	150.8	167.155	166.874	163.649	171.863	193.8	160.353	161.138	175.825	193.189	171.801	166.788	165.876	183.907	164.027	153.904	169.088	156.291	169.032	165.119
ENSMUSG00000035530	Eif1	11	Eukaryotic translation initiation factor 1 [Source:UniProtKB/Swiss-Prot;Acc:P48024]	20918	protein_coding	2098	1322	157.817	169.048	163.048	154.345	155.132	181.907	164.989	171.427	175.74	192.386	164.091	180.141	162.826	175.593	157.806	159.078	174.436	166.073	172.369	183.934	165.609	175.746	160.46	167.022	160.51	162.039	164.751	169.258	152.187	164.991	151.526	158.863	171.905	172.493	160.712	158.298	173.505	160.393	180.125	164.742	159.878	177.29
ENSMUSG00000032330	Cox7a2	9	Cytochrome c oxidase subunit 7A2, mitochondrial [Source:UniProtKB/Swiss-Prot;Acc:P48771]	12866	protein_coding	944	659	172.43	175.594	162.04	152.564	178.146	197.919	156.632	179.439	164.004	187.473	151.104	187.601	164.135	171.016	169.885	167.835	189.695	162.104	184.885	174.363	155.285	171.058	161.638	173.279	153.616	166.91	168.151	198.072	156.797	164.424	149.82	177.488	181.899	171.797	162.076	156.12	165.732	153.958	166.847	153.457	168.155	177.094
ENSMUSG00000064373	Selenop	15	Selenoprotein P [Source:UniProtKB/Swiss-Prot;Acc:P70274]	20363	protein_coding	2842	2085	121.277	135.587	122.715	158.308	129.888	144.452	135.793	145.584	141.605	154.153	142.578	163.477	162.514	143.681	183.819	139.239	179.963	195.797	168.306	201.609	132.626	161.961	178.905	171.558	154.675	138.327	139.638	136.72	135.572	155.917	153.741	163.749	175.443	189.865	167.348	147.138	181.04	182.074	208.566	163.657	133.555	144.317
ENSMUSG00000034341	Wbp2	11	WW domain binding protein 2 [Source:MGI Symbol;Acc:MGI:104709]	22378	protein_coding	3177	1826	174.537	175.004	167.755	150.059	160.894	179.057	147	173.575	165.932	161.374	182.772	183.114	157.842	166.818	163.94	183.09	176.538	149.165	160.803	166.689	162.48	159.632	146.843	171.808	170.587	157.594	175.464	183.254	153.053	163.186	174.83	192.112	174.05	162.165	168.398	178.728	151.543	139.24	164.168	154.204	165.65	165.388
ENSMUSG00000029467	Atp2a2	5	Sarcoplasmic/endoplasmic reticulum calcium ATPase 2 [Source:UniProtKB/Swiss-Prot;Acc:O55143]	11938	protein_coding	6081	5674	182.716	180.868	180.655	154.445	169.773	189.539	171.449	171.089	144.689	160.067	187.523	144.02	157.621	167.671	157.297	185.252	144.447	134.684	144.145	143.974	168.683	159.872	148.679	142.297	148.193	196.89	178.818	163.394	164.211	147.525	176.188	146.304	144.154	142.186	140.179	176.718	150.126	154.365	130.571	164.544	173.691	167.367
ENSMUSG00000036309	Skp1a	11	S-phase kinase-associated protein 1A [Source:MGI Symbol;Acc:MGI:103575]	21402	protein_coding	2211	1754	157.045	152.792	168.745	151.268	157.436	194.563	167.347	176.517	155.312	168.949	160.285	170.566	153.998	152.442	154.984	159.272	167.821	144.436	161.129	163.667	169.046	153.468	158.93	168.876	153.176	180.462	163.972	178.933	154.619	149.794	170.697	163.31	186.476	158.401	165.953	160.652	154.767	157.718	143.273	162.357	157.457	172.538
ENSMUSG00000025190	Got1	19	glutamic-oxaloacetic transaminase 1, soluble [Source:MGI Symbol;Acc:MGI:95791]	14718	protein_coding	2539	2058	160.869	165.182	170.748	162.847	155.543	182.823	155.762	175.756	167.498	180.609	171.288	171.703	144.151	159.707	154.944	165.788	150.76	157.533	161.957	172.333	150.991	168.51	153.596	161.94	159.759	169.535	177.247	170.594	160.326	163.907	163.821	160.891	155.394	154.774	148.245	161.043	155.673	141.352	156.888	163.901	163.038	172.49
ENSMUSG00000036427	Gpi1	7	glucose phosphate isomerase 1 [Source:MGI Symbol;Acc:MGI:95797]	14751	protein_coding	6452	3195	162.089	158.535	159.537	164.737	158.042	160.861	158.139	161.332	169.662	158.367	171.465	179.049	170.448	170.422	169.395	172.504	169.729	165.429	169.14	163.689	167.524	167.409	165.148	172.114	171.59	149.25	168.108	173.954	169.677	168.512	160.807	180.366	163.282	165.279	171.431	168.725	176.144	162.581	177.003	165.343	160.588	161.672
ENSMUSG00000004366	Sst	16	somatostatin [Source:MGI Symbol;Acc:MGI:98326]	20604	protein_coding	721	721	208.097	197.162	140.481	107.128	207.304	212.129	139.549	173.891	116.258	131.584	163.647	168.587	146.876	136.943	133.655	173.263	165.027	83.3123	114.975	92.7572	200.142	130.6	116.646	121.058	126.939	143.532	170.256	216.427	124.931	122.771	110.588	173.147	138.887	140.504	123.4	163.468	128.13	115.778	117	117.249	172.034	154.682
ENSMUSG00000063882	Uqcrh	4	ubiquinol-cytochrome c reductase hinge protein [Source:MGI Symbol;Acc:MGI:1913826]	66576	protein_coding	1237	801	164.641	168.052	148.385	157.468	168.667	193.664	152.542	169.008	164.478	179.212	153.464	182.437	162.149	154.468	164.179	160.89	184.647	161.133	180.992	172.148	149.193	170.078	159.561	171.501	155.648	158.159	160.01	178.857	151.258	148.134	143.055	159.069	174.971	167.683	157.629	143.096	170.135	152.142	175.565	145.144	161.443	171.781
ENSMUSG00000026202	Tuba4a	1	tubulin, alpha 4A [Source:MGI Symbol;Acc:MGI:1095410]	22145	protein_coding	3701	2840	181.607	176.621	156.939	129.921	166.65	185.044	138.747	163.371	125.652	131.903	185.992	155.898	159.571	151.563	157.178	182.244	167.329	110.246	144.281	131.813	178.827	148.667	125.001	140.021	154.111	175.589	181.697	184.544	161.382	136.778	167.417	182.64	198.755	152.407	157.155	195.898	138.764	141.321	130.167	155.737	162.348	148.943
ENSMUSG00000031447	Lamp1	8	Lysosome-associated membrane glycoprotein 1 [Source:UniProtKB/Swiss-Prot;Acc:P11438]	16783	protein_coding	2675	2229	127.987	137.347	132.009	129.854	130.389	140.212	128.28	136.321	131.979	134.717	150.954	169.132	159.175	146.997	159.092	151.249	179.026	158.86	148.207	155.983	138.302	144.61	140.262	143.96	138.019	137.622	136.891	147.134	134.091	139.303	166.543	176.785	178.447	171.394	163.365	153.734	151.7	146.488	165.377	147.417	131.517	134.302
ENSMUSG00000003814	Calr	8	Calreticulin [Source:UniProtKB/Swiss-Prot;Acc:P14211]	12317	protein_coding	2880	2184	157.502	189.924	143.601	148.262	150.656	208.997	140.673	141.008	131.556	194.276	169.942	140.273	164.736	193.339	152.09	173.818	169.371	148.823	155.104	153.459	212.555	190.446	145.301	140.482	124.86	168.944	197.059	145.141	164.238	141.779	169.498	128.442	146.152	154.034	115.518	179.614	192.269	150.255	158.566	174.81	157.989	163.302
ENSMUSG00000019179	Mdh2	5	Malate dehydrogenase, mitochondrial [Source:UniProtKB/Swiss-Prot;Acc:P08249]	17448	protein_coding	3562	1606	167.443	175.857	167.012	164.841	160.493	185.176	152.988	174.09	169.074	170.631	169.562	166.256	151.919	151.948	146.99	158.324	161.839	153.088	163.483	172.978	155.491	173.039	150.87	170.797	163.017	157.894	167.773	177.666	155.995	163.501	162.634	165.119	153.829	162.044	154.481	155.913	157.94	142.405	159.578	160.839	167.129	170.392
ENSMUSG00000037706	Cd81	7	CD81 antigen [Source:UniProtKB/Swiss-Prot;Acc:P35762]	12520	protein_coding	2879	1607	130.451	140.153	130.064	125.952	130.957	142.267	133.156	139.025	132.34	140.424	157.045	174.922	154.275	153.045	155.708	156.021	187.175	161.425	159.289	162.035	146.856	138.824	145.024	150.003	138.398	139.969	134.483	150.27	136.695	137.858	161.1	175.436	182.16	172.11	159.258	151.092	148.224	143.531	160.009	146.372	131.515	137.442
ENSMUSG00000098973	Mir6236	9	microRNA 6236 [Source:MGI Symbol;Acc:MGI:5530929]		miRNA	123	123	72.7837	84.5379	45.4791	496.319	148.766	43.0719	56.0139	57.9271	74.5744	141.623	26.1958	40.0906	83.4278	140.151	56.3287	51.4884	27.5512	49.6209	118.35	71.223	57.8584	73.4563	60.9491	79.4792	62.2697	59.8164	41.3101	74.3458	111.063	105.35	22.3957	68.1638	71.5663	83.3002	114.509	41.5083	83.3235	61.7362	78.0681	48.7555	169.577	74.642
ENSMUSG00000020458	Rtn4	11	reticulon 4 [Source:MGI Symbol;Acc:MGI:1915835]	68585	protein_coding	6991	4618	147.568	155.07	171.052	161.097	157.884	175.842	165.755	170.12	162.12	173.887	159.801	158.019	161.153	156.702	160.266	159.974	147.606	150.138	159.541	167.951	148.755	162.397	164.063	162.927	153.056	162.233	164.658	157.623	158.776	156.636	160.071	151.342	162.105	149.31	160.876	158.672	153.23	156.703	143.375	166.532	158.534	169.545
ENSMUSG00000025151	Maged1	X	Melanoma-associated antigen D1 [Source:UniProtKB/Swiss-Prot;Acc:Q9QYH6]	94275	protein_coding	4351	2884	154.587	160.777	162.337	163.427	159.101	166.791	160.311	167.263	176.304	173.081	169.233	159.934	152.751	164.987	149.039	163.258	153.935	169.901	160.718	169.619	174.618	166.175	156.988	172.633	163.677	152.573	165.218	162.634	162.592	164.855	159.662	156.808	146.827	157.493	164.131	164.193	161.762	148.197	166.92	164.035	160.046	168.75
ENSMUSG00000050711	Scg2	1	secretogranin II [Source:MGI Symbol;Acc:MGI:103033]	20254	protein_coding	2515	2515	140.85	156.371	120.131	170.941	145.121	176.654	158.071	141.911	161.764	204.957	150.891	114.696	136.911	147.073	136.471	110.917	111.693	159.798	168.2	181.246	159.317	226.243	192.45	140.884	116.071	135.017	170.397	114.628	151.603	162.559	136.725	82.3171	102.497	165.014	135.423	126.236	146.267	143.931	156.579	177.42	146.683	168.671
ENSMUSG00000030806	Stx1b	7	Syntaxin-1B [Source:UniProtKB/Swiss-Prot;Acc:P61264]	56216	protein_coding	4802	4536	164.874	174.195	162.833	166.596	174.325	165.805	155.822	166.055	169.564	180.256	163.14	148.245	153.301	153.793	159.338	158.166	149.312	162.894	166.526	170.534	134.295	168.881	162.697	150.618	154.151	151.967	160.196	147.008	152.298	162.855	142.024	146.883	137.055	155.624	142.702	155.995	151.136	149.91	157.05	157.472	168.564	167.5
ENSMUSG00000032549	Rab6b	9	RAB6B, member RAS oncogene family [Source:MGI Symbol;Acc:MGI:107283]	270192	protein_coding	5031	5007	181.412	172.993	170.885	137.254	178.015	175.492	156.575	168.232	136.267	142.942	183.959	150.232	162.026	160.922	162.371	184.5	154.328	118.398	137.119	135.133	174.776	149.477	139.39	144.526	154.542	170.49	172.83	175.329	158.771	142.925	164.589	170.055	160.812	143.309	147.52	182.533	136.558	142.222	123.151	151.518	168.112	155.902
ENSMUSG00000092341	Malat1	19			lincRNA	6983	6983	163.159	126.321	107.89	171.189	162.183	83.4779	142.557	91.9668	140.39	116.741	101.926	121.944	150.104	137.161	148.427	113.784	113.144	157.222	146.202	99.5753	131.507	140.643	176.623	135.062	151.343	146.904	125.175	124.765	149.155	158.291	123.083	140.647	109.955	171.564	168.68	124.04	184.284	197.818	167.599	153.245	146.148	115.026
ENSMUSG00000055065	Ddx17	15	Probable ATP-dependent RNA helicase DDX17 [Source:UniProtKB/Swiss-Prot;Acc:Q501J6]	67040	protein_coding	7643	4732	129.554	130.519	145.372	169.637	149.056	119.248	160.169	136.14	188.052	153.834	124.029	147.082	143.951	141.769	147.585	121.695	133.766	193.172	172.84	156.342	128.204	156.613	196.941	169.587	172.425	130.518	134.394	132.044	155.754	181.193	130.828	135.001	119.426	162.931	167.934	120.383	162.71	176.731	173.926	151.566	144.827	151.488
ENSMUSG00000031996	Aplp2	9	Amyloid-like protein 2 [Source:UniProtKB/Swiss-Prot;Acc:Q06335]	11804	protein_coding	5875	3634	152.626	154.401	164.82	159.888	157.115	158.475	161.841	165.859	159.705	162.324	163.425	161.752	155.086	161.881	158.437	158.99	154.517	170.78	163.327	172.672	150.641	162.006	168.03	169.18	160.138	166.189	158.927	156.767	159.747	166.576	168.249	156.605	158.289	165.858	168.66	158.809	158.961	163.822	165.333	163.609	157.77	161.641
ENSMUSG00000068923	Syt11	3	Synaptotagmin-11 [Source:UniProtKB/Swiss-Prot;Acc:Q9R0N3]	229521	protein_coding	5205	5020	158.183	152.075	160.812	134.954	160.028	159.796	154.014	164.524	142.587	144.278	168.648	160.918	146.977	152.578	153.013	167.575	156.557	130.786	141.387	144.129	163.2	151.017	144.575	149.69	154.357	165.95	160.454	176.211	154.836	147.92	166.034	171.904	169.065	149.662	159.925	166.516	140.462	140.767	138.781	152.062	153.21	153.04
ENSMUSG00000045573	Penk	4	Proenkephalin-A Synenkephalin Met-enkephalin PENK(114-133) PENK(143-184) Met-enkephalin-Arg-Ser-Leu Leu-enkephalin PENK(238-259) Met-enkephalin-Arg-Phe [Source:UniProtKB/Swiss-Prot;Acc:P22005]	18619	protein_coding	1634	1449	143.69	122.103	177.996	107.191	71.7602	179.028	191.506	165.989	129.467	149.753	165.027	132.722	68.5129	187.131	93.6076	79.9755	83.3934	91.1199	97.4148	118.365	98.6935	97.8181	88.1795	91.8823	64.3377	27.7998	56.9258	104.216	62.1358	72.1358	74.0262	62.1886	36.6286	89.8684	81.0017	94.5489	103.748	48.1657	109.83	91.5335	124.548	163.148
ENSMUSG00000062380	Tubb3	8	tubulin, beta 3 class III [Source:MGI Symbol;Acc:MGI:107813]	22152	protein_coding	1868	1868	155.973	170.499	155.164	159.879	156.362	169.359	147.947	168.552	162.116	166.264	152.269	143.393	146.804	158.354	145.49	143.369	145.429	158.567	168.6	170.04	142.035	168.343	146.113	163.308	150.931	136.77	169.587	151.986	161.888	159.255	134.221	145.603	157.848	156.778	153.374	149.264	152.375	137.083	167.723	157.136	159.576	162.848
ENSMUSG00000019087	Atp6ap1	X	ATPase, H+ transporting, lysosomal accessory protein 1 [Source:MGI Symbol;Acc:MGI:109629]	54411	protein_coding	3026	2189	154.056	151.934	157.596	149.653	152.406	163.271	151.225	159.395	148.431	152.249	159.309	161.679	151.618	148.413	155.897	158.681	159.957	149.003	150.799	158.059	164.221	160.231	152.683	162.941	155.252	158.528	163.234	158.054	155.969	154.045	164.177	162.764	167.988	156.851	158.044	164.874	151.865	153.875	151.212	152.823	153.129	154.914
ENSMUSG00000005360	Slc1a3	15	solute carrier family 1 (glial high affinity glutamate transporter), member 3 [Source:MGI Symbol;Acc:MGI:99917]	20512	protein_coding	8537	4435	124.417	144.909	139.859	158.906	151.648	129.356	144.327	146.792	157.764	163.488	128.143	157.739	162.281	145.419	155.028	127.303	161.409	190.356	166.719	161.793	129.079	154.145	173.951	173.613	160.444	135.484	147.767	133.688	152.809	160.5	134.098	151.981	157.981	168.732	165.062	129.638	168.196	169.548	179.248	149.962	143.948	148.345
ENSMUSG00000016319	Slc25a5	X	solute carrier family 25 (mitochondrial carrier, adenine nucleotide translocator), member 5 [Source:MGI Symbol;Acc:MGI:1353496]	11740	protein_coding	1646	1240	137.672	147.799	146.825	151.273	145.022	169.271	148.765	158.177	157.626	170.136	142.049	146.109	140.034	142.484	142.346	142.78	145.014	147.634	161.17	160.964	131.427	164.115	158.598	147.738	137.386	143.922	153.013	152.427	146.086	144.583	140.7	138.227	143.973	149.869	145.737	130.039	148.83	139.466	147.741	157.29	145.718	160.795
ENSMUSG00000022477	Aco2	15	aconitase 2, mitochondrial [Source:MGI Symbol;Acc:MGI:87880]	11429	protein_coding	4302	2918	158.739	162.824	157.277	156.507	161.654	165.951	151.883	161.286	156.778	162.458	160.794	159.735	148.191	150.159	150.533	152.653	167.166	161.493	157.614	164.385	143.192	159.026	157.715	163.67	159.927	153.505	161.136	167.625	150.157	158.842	148.206	159.178	151.415	157.719	157.385	151.524	157.229	151.585	168.052	150.636	159.4	159.671
ENSMUSG00000037266	Rsrp1	4	Arginine/serine-rich protein 1 [Source:UniProtKB/Swiss-Prot;Acc:Q3UC65]	27981	protein_coding	3349	3051	139	131.417	140.296	151.401	154.127	113.79	156.627	146.147	169.214	126.629	110.712	163.101	147.929	136.322	149.856	106.862	151.023	198.677	170.764	150.712	117.764	143.719	177.904	180.06	180.811	135.713	130.952	152.533	143.259	162.065	131.456	152.319	131.511	149.489	181.111	108.301	151.723	162.546	181.673	139.555	143.248	142.482
ENSMUSG00000060802	B2m	2	Beta-2-microglobulin [Source:UniProtKB/Swiss-Prot;Acc:P01887]	12010	protein_coding	860	860	69.225	79.3679	67.3257	65.5079	80.9647	76.1743	83.3756	83.4638	71.9486	73.8516	147.604	143.056	156.817	134.064	171.003	144.585	182.382	155.531	129.569	122.704	72.1631	110.025	93.265	85.496	82.2682	85.3375	78.4093	89.0036	102.706	77.6558	205.096	140.414	185.58	140.37	128.782	123.925	111.015	124.689	105.977	114.407	72.4782	77.7628
ENSMUSG00000021939	Ctsb	14	cathepsin B [Source:MGI Symbol;Acc:MGI:88561]	13030	protein_coding	6051	4743	108.446	109.262	106.244	92.0923	105.463	118.469	99.7279	111.066	95.7513	99.4761	164.658	153.074	153.862	138.92	158.465	160.279	182.489	143.164	130.513	128.531	105.65	106.357	97.0836	107.776	107.114	117.345	107.94	118.851	102.204	101.172	175.815	167.07	171.982	144.202	140.689	153.811	121.944	132.961	131.588	128.165	104.302	104.898
ENSMUSG00000055430	Nap1l5	6	Nucleosome assembly protein 1-like 5 [Source:UniProtKB/Swiss-Prot;Acc:Q9JJF0]	58243	protein_coding	1844	1844	170.742	155.752	145.435	137.076	146.411	180.072	155.171	156.161	150.458	154.126	166.468	168.553	139.381	136.24	139.525	165.504	140.82	123.568	139.471	142	167.861	143.566	137.18	144.66	136.459	183.998	146.248	158.984	135.233	140.215	155.68	142.147	150.636	133.087	134.073	135.964	130.243	127.772	126.239	137.153	151.083	159.198
ENSMUSG00000035202	Lars2	9	Probable leucine--tRNA ligase, mitochondrial [Source:UniProtKB/Swiss-Prot;Acc:Q8VDC0]	102436	protein_coding	11089	3894	77.7891	79.0271	62.4826	465.08	110.552	67.4502	70.7597	83.5331	69.1554	113.043	49.2003	59.7046	81.0413	82.835	78.7065	54.0064	56.8996	74.1715	92.8238	89.7224	69.3355	95.4391	58.3823	77.0981	78.0707	63.337	57.5726	69.7551	102.232	103.31	42.3154	94.7173	104.008	83.0617	89.9654	65.624	89.193	84.8413	99.7065	64.2147	158.986	80.7883
ENSMUSG00000057738	Sptan1	2	Spectrin alpha chain, non-erythrocytic 1 [Source:UniProtKB/Swiss-Prot;Acc:P16546]	20740	protein_coding	13362	8018	155.669	147.547	158.676	163.336	164.154	148.009	150.921	149.245	152.676	150.262	154.597	134.231	151.473	150.241	147.455	156.338	137.836	148.13	146.911	144.865	150.148	153.794	150.597	151.703	158.277	159.994	170.535	146.494	161.013	154.914	151.839	150.873	142.392	143.519	148.516	160.409	157.367	155.959	148.049	157.156	157.877	150.223
ENSMUSG00000001525	Tubb5	17	tubulin, beta 5 class I [Source:MGI Symbol;Acc:MGI:107812]	22154	protein_coding	3327	2649	154.437	151.386	145.433	135.391	155.33	164.564	134.545	146.377	139.491	143.403	154.562	149.129	147.721	146.607	148.178	148.421	152.546	128.127	146.969	140.54	161.639	152.259	136.624	145.093	142.428	137.995	168.079	156.033	153.442	138.952	137.418	169.04	173.752	151.038	153.683	161.456	144.165	133.694	140.691	149.044	148.395	145.676
ENSMUSG00000030774	Pak1	7	Mus musculus p21 protein (Cdc42/Rac)-activated kinase 1 (Pak1), transcript variant 3, mRNA. [Source:RefSeq mRNA;Acc:NM_001357363]	18479	protein_coding	3943	3065	169.374	158.585	162.327	136.85	156.051	174.199	151.285	159.593	133.748	137.603	164.938	139.595	143.876	138.028	148.063	162.905	144.726	123.889	135.482	137.628	135.176	142.245	135.285	142.49	137.661	180.612	154.082	153.346	143.573	135.805	158.076	145.779	153.623	128.148	137.495	149.266	120.207	130.516	123.36	140.959	156.638	151.286
ENSMUSG00000040785	Ttc3	16	tetratricopeptide repeat domain 3 [Source:MGI Symbol;Acc:MGI:1276539]	22129	protein_coding	16475	7417	150.856	144.201	165.456	155.527	152.412	160.057	158.948	159.203	150.243	153.724	159.128	139.023	153.274	153.418	150.166	159.57	132.953	140.933	143.755	150.472	157.763	145.737	140.769	144.053	145.922	164.499	160.76	141.115	155.43	144.9	156.934	136.247	147.375	130.819	140.715	158.405	147.541	150.734	132.827	153.075	153.691	156.435
ENSMUSG00000054452	Aes	10	Amino-terminal enhancer of split [Source:UniProtKB/Swiss-Prot;Acc:P63002]	14797	protein_coding	3334	2123	156.988	167.851	139.071	137.357	150.571	158.816	136.856	150.866	148.864	159.349	141.291	160.421	141.452	145.227	142.779	143.734	161.716	148.909	160.965	151.031	144.821	154.457	141.831	154.492	149.201	141.276	163.152	175.443	145.823	156.274	136.858	163.165	157.642	155.083	151.329	146.768	156.799	138.44	165.762	134.477	150.368	150.95
ENSMUSG00000058297	Spock2	10	Testican-2 [Source:UniProtKB/Swiss-Prot;Acc:Q9ER58]	94214	protein_coding	5533	5238	150.041	154.3	155.249	135.918	142.264	146.528	145.543	150.557	139.796	140.43	164.749	147.511	136.235	159.127	140.381	161.957	147.097	136.132	133.496	142.814	174.234	148.902	145.422	160.099	148.827	157.046	151.981	158.795	151.419	148.678	159.745	153.374	148.398	145.744	159.01	170.283	138.838	135.885	151.112	148.755	147.554	144.571
ENSMUSG00000018865	Sult4a1	15	Sulfotransferase 4A1 [Source:UniProtKB/Swiss-Prot;Acc:P63046]	29859	protein_coding	2512	2383	177.239	165.071	143.96	121.585	167.17	174.665	127.843	148.299	124.61	127.326	148.314	138.79	129.911	130.471	133.826	152.817	145.45	105.371	126.877	120.154	146.824	131.843	114.765	124.928	135.552	150.417	148.869	171.177	132.071	125.166	134.649	162.546	144.438	133.189	127.688	144.629	122.069	118.688	115.247	124.015	155.005	140.549
ENSMUSG00000042750	Bex2	X	Protein BEX2 [Source:UniProtKB/Swiss-Prot;Acc:Q9WTZ8]	12069	protein_coding	903	903	140.166	142.522	141.481	138.587	149.985	164.59	147.685	157.316	146.551	157.504	135.195	145.281	141.091	140.201	143.236	135.655	142.407	130.101	148.909	145.744	162.127	144.222	141.699	150.965	142.394	130.415	142.935	157.854	139.62	144.41	123.939	138.922	153.997	145.053	146.834	139.784	149.337	130.577	146.624	141.013	142.548	154.729
ENSMUSG00000052889	Prkcb	7	protein kinase C, beta [Source:MGI Symbol;Acc:MGI:97596]	18751	protein_coding	7651	3328	175.217	155.882	164.494	114.807	161.485	155.829	149.651	148.157	111.956	106.874	174.671	138.514	141.21	149.752	140.045	168.725	141.413	98.4632	111.231	104.894	138.354	114.587	109.318	110.859	134.692	160.591	143.482	153.888	135.635	117.861	153.876	158.722	129.632	119.722	123.085	165.933	117.145	133.457	101.233	135.135	154.377	134.493
ENSMUSG00000022658	Tagln3	16	Transgelin-3 [Source:UniProtKB/Swiss-Prot;Acc:Q9R1Q8]	56370	protein_coding	1240	1240	157.733	152.951	129.028	112.421	146.369	160.135	120.6	138.143	111.982	121.608	143.637	139.508	139.601	125.941	130.607	151.644	152.289	105.254	130.12	115.168	143.774	131.44	121.385	135.489	135.904	159.108	153.74	170.017	139.922	131.012	154.137	165.351	177.775	140.152	132.547	154.971	125.166	131.109	127.39	128.209	139.7	130.494
ENSMUSG00000090733	Rps27	3	40S ribosomal protein S27 [Source:UniProtKB/Swiss-Prot;Acc:Q6ZWU9]	57294	protein_coding	1043	672	138.359	139.632	122.948	118.852	135.457	167.559	122.359	143.53	143.407	151.414	124.55	188.851	147.997	154.1	148.357	144.526	172.51	141.162	155.419	151.91	145.167	136.762	129.971	153.436	125.46	118.21	123.206	159.734	128.293	125.004	120.752	155.105	154.279	161.302	147.459	122.878	153.892	120.964	147.282	119.106	131.049	145.654
ENSMUSG00000039485	Tspyl4	10	Testis-specific Y-encoded-like protein 4 [Source:UniProtKB/Swiss-Prot;Acc:Q8VD63]	72480	protein_coding	3879	3879	148.245	147.038	151.035	140.389	137.202	161.393	145.69	153.917	141.28	156.195	156.755	140.753	134.778	148.176	136.116	154.665	135.218	134.845	136.419	150.455	150.13	156.405	143.082	144.925	139.757	171.156	152.464	149.672	145.637	145.534	153.691	139.408	148.076	136.771	139.267	155.015	137.396	135.897	136.7	149.24	144.782	151.695
ENSMUSG00000008682	Rpl10	X	ribosomal protein L10 [Source:MGI Symbol;Acc:MGI:105943]	110954	protein_coding	2053	930	123.399	129.785	126.831	115.027	126.913	156.438	123.786	137.904	128.025	143.5	134.322	167.386	155.599	155.431	143.698	146.237	175.116	143.231	151.183	142.57	150.514	130.889	126.472	137.475	120.894	121.017	126.582	146.813	127.261	122.963	137.372	164.024	164.528	152.091	141.309	131.695	148.607	127.523	147.759	139.026	124.391	137.931
ENSMUSG00000004936	Map2k1	9	Dual specificity mitogen-activated protein kinase kinase 1 [Source:UniProtKB/Swiss-Prot;Acc:P31938]	26395	protein_coding	3391	2436	110.496	120.598	149.469	154.489	131.651	139.824	140.55	147.347	162.017	164.087	116.796	127.971	121.574	130.575	125.841	110.636	120.2	151.136	152.876	163.042	116.19	146.303	144.134	155.962	149.88	112.213	126.954	124.964	132.185	141.955	114.654	113.997	139.429	137.899	143.851	121.715	147.829	134.214	145.042	133.364	133.341	150.765
ENSMUSG00000028832	Stmn1	4	stathmin 1 [Source:MGI Symbol;Acc:MGI:96739]	16765	protein_coding	1922	1060	155.641	148.576	149.977	125.42	160.299	177.101	131.554	162.678	139.31	140.511	147.884	159.751	149.095	141.294	142.321	159.491	143.282	110.343	145.571	125.36	123.017	124.06	120.883	143.055	144.969	136.759	146.583	155.519	137.562	125.196	137.242	163.556	175.966	124.604	133.727	131.806	120.129	125.639	110.716	125.275	147.983	150.231
ENSMUSG00000048076	Arf1	11	ADP-ribosylation factor 1 [Source:UniProtKB/Swiss-Prot;Acc:P84078]	11840	protein_coding	2089	1991	139.197	145.925	144.034	139.113	143.692	160.421	140.443	150.589	141.977	149.441	143.89	147.409	132.91	137.384	138.877	144.486	141.853	127.59	141.585	145.777	149.821	150.48	144.435	147.302	139.479	144.545	153.553	163.248	144.484	144.774	143.198	151.365	153.125	146.719	148.383	148.398	146.604	135.858	146.152	144.266	142.392	148.574
ENSMUSG00000020340	Cyfip2	11	Cytoplasmic FMR1-interacting protein 2 [Source:UniProtKB/Swiss-Prot;Acc:Q5SQX6]	76884	protein_coding	7103	6659	159.29	146.643	162.206	129.215	152.173	155.954	144.88	153.062	126.099	125.04	169.07	135.384	143.556	143.148	142.363	170.41	139.06	109.153	122.418	123.495	144.992	124.616	117.013	131.027	148.678	163.492	154.521	151.55	144.256	129.61	158.072	149.774	146.69	117.559	125.142	162.922	126.484	134.208	109.632	131.916	149.906	141.007
ENSMUSG00000027350	Chgb	2	chromogranin B [Source:MGI Symbol;Acc:MGI:88395]	12653	protein_coding	2740	2740	151.929	153.063	137.712	141.048	144.685	163.97	134.045	146.941	139.198	146.654	166.163	139.279	144.405	140.983	141.421	167.678	148.206	126.049	142.129	144.288	210.794	144.252	129.683	132.348	127.152	157.814	153.554	154.436	135.325	137.162	160.041	134.964	145.756	136.792	136.69	150.387	135.827	130.668	129.823	147.275	145.687	146.161
ENSMUSG00000022285	Ywhaz	15	tyrosine 3-monooxygenase/tryptophan 5-monooxygenase activation protein, zeta polypeptide [Source:MGI Symbol;Acc:MGI:109484]	22631	protein_coding	4118	3288	144.131	150.861	149.599	131.559	146.376	153.653	156.013	153.283	137.214	143.372	150.485	145.97	140.242	143.606	140.675	146.946	134.132	117.301	141.217	136.043	159.784	130.461	133.98	138.918	135.872	149.587	149.849	148.453	137.248	136.277	146.42	141.177	160.702	130.039	136.415	152.223	131.508	133.621	126.834	139.88	144.505	148.707
ENSMUSG00000025889	Snca	6	Alpha-synuclein [Source:UniProtKB/Swiss-Prot;Acc:O55042]	20617	protein_coding	2703	1407	126.967	129.387	142.869	142.286	140.959	148.92	139.299	160.395	132.35	140.715	127.733	136.577	141.307	133.038	141.951	127.923	142.167	132.292	149.056	146.882	149.029	144.134	144.507	154.532	137.465	126.3	155.793	152.18	148.844	137.604	140.653	133.064	187.997	135.366	144.877	152.417	143.08	142.907	142.411	146.208	136.494	144.335
ENSMUSG00000038486	Sv2a	3	Synaptic vesicle glycoprotein 2A [Source:UniProtKB/Swiss-Prot;Acc:Q9JIS5]	64051	protein_coding	4636	4334	131.713	140.205	139.871	145.345	137.006	138.643	137.285	144.378	150.628	155.508	143.148	135.072	130.919	142.521	133.646	137.066	130.635	157.748	152.949	159.344	126.399	157.762	156.417	152.752	148.541	142.673	147.573	137.407	145.109	158.932	136.723	132.965	138.093	151.062	153.211	140.14	140.974	148.447	159.674	151.33	138.828	145.288
ENSMUSG00000015291	Gdi1	X	Rab GDP dissociation inhibitor alpha [Source:UniProtKB/Swiss-Prot;Acc:P50396]	14567	protein_coding	4296	3696	137.125	136.341	141.646	137.548	136.79	146.449	145.122	144.371	143.465	142.004	144.016	150.742	135.221	141.303	139.485	142.952	141.823	131.464	138.066	140.214	150.124	146.827	147.32	143.442	139.042	150.381	149.657	150.222	144.56	145.294	145.622	144.766	153.82	141.82	149.734	153.938	138.801	141.32	140.17	143.887	137.89	144.282
ENSMUSG00000044533	Rps2	17	ribosomal protein S2 [Source:MGI Symbol;Acc:MGI:105110]	16898	protein_coding	1830	1094	144.57	148.617	124.089	121.888	139.423	164.948	129.619	144.983	122.621	133.689	132.255	162.542	136.718	132.159	138.263	130.103	192.053	133.769	141.41	140.743	142.729	124.947	123.48	128.014	126.762	123.976	131.35	150.933	122.826	120.412	125.254	150.587	166.974	144.19	129.359	139.816	148.826	127.759	149.424	119.957	135.717	139.172
ENSMUSG00000020496	Rnf187	11	E3 ubiquitin-protein ligase RNF187 [Source:UniProtKB/Swiss-Prot;Acc:Q8BFX1]	108660	protein_coding	1949	1949	153.155	157.88	136.249	126.617	148.036	150.695	137.775	146.826	138.262	155.805	136.1	146.925	132.469	145.258	138.879	143.282	149.207	136.691	155.858	151.853	135.233	142.948	133.244	143.679	137.156	137.716	143.339	162.213	138.012	145.276	130.349	150.25	146.373	145.98	141.185	137.116	141.589	133.307	147.956	138.728	144.387	145.872
ENSMUSG00000026204	Ptprn	1	protein tyrosine phosphatase, receptor type, N [Source:MGI Symbol;Acc:MGI:102765]	19275	protein_coding	4249	3554	165.4	155.442	128.169	133.446	152.819	142.279	125.415	132.798	137.344	127.586	165.549	116.655	141.094	135.683	135.995	147.117	134.802	121.658	136.23	122.192	156.687	149.764	142.977	124.041	128.962	136.257	156.285	151.478	146.99	139.419	155.731	133.469	117.682	146.522	131.641	160.37	133.869	129.659	134.954	149.428	147.055	133.084
ENSMUSG00000063358	Mapk1	16	Mus musculus mitogen-activated protein kinase 1 (Mapk1), transcript variant 3, mRNA. [Source:RefSeq mRNA;Acc:NM_001357115]	26413	protein_coding	5700	5099	116.764	120.787	154.264	145.644	130.579	136.932	150.468	154.292	147.373	146.086	129.194	132.141	132.279	130.227	128.418	122.122	122.281	136.847	140.199	149.565	131.298	129.628	140.079	139.964	140.192	131.449	139.724	129.107	140.605	142.006	135.876	121.81	145.73	124.51	136.428	138.535	136.901	142.278	132.318	141.148	133.608	147.03
ENSMUSG00000038642	Ctss	3	cathepsin S [Source:MGI Symbol;Acc:MGI:107341]	13040	protein_coding	1358	1355	42.6777	52.5472	40.9148	39.4197	51.3735	54.8281	44.9853	48.6824	41.8873	43.7638	129.408	156.098	162.272	122.434	152.61	142.513	192.796	139.711	112.935	97.9736	51.3628	58.2667	49.1761	44.3928	45.3059	46.1705	50.7641	56.656	49.4784	39.8682	171.736	150.707	173.429	121.91	115.618	127.636	102.891	106.556	98.4629	100.804	45.3866	46.8294
ENSMUSG00000020267	Hint1	11	Histidine triad nucleotide-binding protein 1 [Source:UniProtKB/Swiss-Prot;Acc:P70349]	15254	protein_coding	872	636	137.51	140.946	126.159	128.29	140.031	176.979	132.319	138.523	136.532	148.754	127.7	152.076	136.581	136.252	138.005	142.783	155.563	122.64	144.454	140.692	143.715	137.567	130.176	134.634	128.273	136.542	134.697	162.562	128.907	132.141	131.442	149.938	156.047	145.944	133.66	127.315	133.215	127.977	130.575	135.277	134.587	146.621
ENSMUSG00000041028	Ghitm	14	Growth hormone-inducible transmembrane protein [Source:UniProtKB/Swiss-Prot;Acc:Q91VC9]	66092	protein_coding	3756	3188	138.81	139.228	151.403	135.607	133.818	159.572	143.853	150.823	133.639	145.016	149.342	138.928	131.354	138.876	140.459	141.058	137.22	132.002	138.109	146.241	130.567	147.894	137.029	139.72	132.192	155.83	140.63	147.26	136.369	132.582	149.532	136.412	145.81	136.864	138.431	142.337	133.694	135.199	132.787	146.236	139.773	146.581
ENSMUSG00000037855	Zfp365	10	zinc finger protein 365 [Source:MGI Symbol;Acc:MGI:2143676]	216049	protein_coding	5205	4259	167.424	153.471	145.747	109.668	156.124	154.37	130.138	151.284	100.405	113.59	136.555	115.694	147.218	121.536	134.553	143.673	138.087	98.0305	117.374	97.6846	137.575	106.593	100.845	116.136	122.697	135.366	149.994	139.832	129.259	108.457	128.92	131.478	138.748	111.895	108.174	141.839	116.791	128.83	102.412	111.166	146.487	129.958
ENSMUSG00000052459	Atp6v1a	16	Mus musculus ATPase, H+ transporting, lysosomal V1 subunit A (Atp6v1a), transcript variant 2, mRNA. [Source:RefSeq mRNA;Acc:NM_001358203]	11964	protein_coding	6044	4234	124.579	123.088	143.942	133.734	128.578	146.138	133.208	144.502	129.729	131.674	146.269	132.883	135.025	131.746	133.688	146.778	128.871	121.405	123.535	136.636	144.038	135.589	135.829	136.504	133.882	146.314	140.522	134.824	137.311	132.51	158.018	138.298	162.138	130.148	143.5	148.972	125.792	134.112	118.203	147.662	130.784	137.05
ENSMUSG00000078812	Eif5a	11	Eukaryotic translation initiation factor 5A-1 [Source:UniProtKB/Swiss-Prot;Acc:P63242]	276770	protein_coding	2377	1437	146.67	148.693	133.398	133.169	148.554	159.31	135.275	143.76	139.201	153.468	141.794	149.403	134.724	133.85	135.464	134.231	150.791	136.154	152.941	154.005	142.35	142.918	143.01	145.345	134.434	141.936	141.024	149.38	135.594	142.294	133.953	145.152	157.087	146.296	140.674	144.266	136.734	135.098	143.543	133.655	142.097	146.203
ENSMUSG00000024012	Mtch1	17	Mus musculus mitochondrial carrier 1 (Mtch1), transcript variant 2, mRNA. [Source:RefSeq mRNA;Acc:NM_001347335]	56462	protein_coding	2878	1922	156.315	154.181	138.413	127.06	144.718	163.212	137.116	149.67	129.08	133.81	157.025	153.13	136.27	147.299	137.052	148.858	157.58	117.477	134.705	130.239	158.846	132.562	125.838	140.628	131.898	140.715	142.277	164.75	137.318	130.813	140.448	150.426	150.255	140.376	134.068	152.942	132.047	122.092	133.699	135.144	144.137	142.578
ENSMUSG00000004980	Hnrnpa2b1	6	Heteroous nuclear ribonucleoproteins A2/B1 [Source:UniProtKB/Swiss-Prot;Acc:O88569]	53379	protein_coding	6584	3645	131.201	131.865	125.523	149.505	126.627	131.169	146.087	128.044	150.642	154.978	121.792	128.967	139.249	138.152	132.956	124.833	119.536	152.015	154.82	139.882	138.562	152.648	158.268	144.654	134.79	138.128	138.091	122.708	144.669	150.159	129.664	114.342	126.401	143.638	138.516	124.196	153.21	150.973	143.148	153.299	132.944	142.184
ENSMUSG00000013921	Clip3	7	CAP-Gly domain-containing linker protein 3 [Source:UniProtKB/Swiss-Prot;Acc:B9EHT4]	76686	protein_coding	3935	3300	137.412	145.555	141.954	132.91	136.784	147.111	132.935	143.974	139.35	143.443	154.975	142.602	131.515	143.599	131.543	152.508	138.094	123.865	132.686	139.864	136.957	140.489	135.808	142.572	146.649	144.989	151.614	146.737	140.008	144.068	151.211	149.258	134.917	138.114	138.374	152.081	132.615	138.656	134.397	136.112	138.923	141.363
ENSMUSG00000004187	Kifc2	15	Mus musculus kinesin family member C2 (Kifc2), transcript variant 5, mRNA. [Source:RefSeq mRNA;Acc:NM_001358909]	16581	protein_coding	3932	3218	168.515	150.651	128.857	122.123	156.232	138.873	126.692	137.88	131.218	114.524	138.652	142.463	139.854	123.632	142.472	149.096	151.914	120.045	124.875	110.908	124.621	116.19	117.793	128.472	143.407	133.672	143.583	158.748	132.501	129.142	124.399	163.558	139.087	124.588	128.04	123.646	131.62	123.418	124.155	109.248	145.276	129.837
ENSMUSG00000032517	Mobp	9	Myelin-associated oligodendrocyte basic protein [Source:UniProtKB/Swiss-Prot;Acc:Q9D2P8]	17433	protein_coding	6849	3286	141.131	139.805	125.617	95.4242	137.372	141.537	117.62	127.074	91.9175	115.406	126.397	141.785	131.84	118.027	131.455	122.824	162.425	96.731	117.627	115.458	127.178	124.032	121.857	122.528	149.192	126.274	126.876	157.428	110.464	110.88	129.37	160.661	150.304	152.081	132.668	126.78	133.318	110.585	130.562	119.215	127.87	118.711
ENSMUSG00000028081	Rps3a1	3	ribosomal protein S3A1 [Source:MGI Symbol;Acc:MGI:1202063]	20091	protein_coding	977	977	117.572	134.208	123.701	114.422	134.902	160.675	127.703	139.861	136.03	143.804	126.997	165.739	149.609	142.167	139.956	138.894	163.239	133.482	145.654	142.274	131.189	126.182	132.084	138.651	118.364	127.291	116.045	145.643	119.411	119.448	122.649	154.442	160.941	141.566	140.223	117.125	136.079	131.293	141.388	119.304	124.961	141.615
ENSMUSG00000021665	Hexb	13	Beta-hexosaminidase subunit beta [Source:UniProtKB/Swiss-Prot;Acc:P20060]	15212	protein_coding	1906	1905	50.7426	56.9857	51.0498	47.3346	56.278	57.1714	52.632	59.4543	49.0064	50.7842	128.679	144.616	165.969	121.223	163.227	133.361	200.082	145.007	109.576	93.0534	53.8713	60.0637	58.3609	55.5965	51.5363	52.115	57.4459	63.6718	58.7978	47.7484	169.828	154.103	161.185	120.249	116.558	138.849	101.545	112.566	99.264	103.642	52.4781	53.8097
ENSMUSG00000026385	Dbi	1	diazepam binding inhibitor [Source:MGI Symbol;Acc:MGI:94865]	13167	protein_coding	1422	660	82.8388	98.888	83.475	110.785	94.5052	102.499	107.085	102.221	119.179	132.799	110.425	137.33	134.779	122.966	128.949	109.129	163.735	151.618	139.374	149.815	104.039	134.971	139.117	133.019	101.777	98.2731	101.702	105.198	107.987	119.43	122.184	132.592	161.007	165.244	142.618	113.78	136.478	130.234	150.059	124.815	94.0984	112.757
ENSMUSG00000022415	Syngr1	15	synaptogyrin 1 [Source:MGI Symbol;Acc:MGI:1328323]	20972	protein_coding	4808	4180	146.224	143.75	147.586	132.578	149.285	144.779	125.399	151.736	132.895	127.1	146.128	133.719	132.06	135.385	134.195	146.969	136.377	121.967	131.348	130.989	137.997	137.83	133.98	143.532	146.569	141.301	153.936	148.622	140.456	139.015	141.563	149.439	148.046	138.021	137.405	148.296	125.785	130.186	132.462	140.612	143.885	136.382
ENSMUSG00000055839	Elob	17	Elongin-B [Source:UniProtKB/Swiss-Prot;Acc:P62869]	67673	protein_coding	508	508	134.059	148.812	127.07	128.203	144.519	158.117	121.569	144.959	145.031	152.184	125.545	140.628	130.302	139.264	131.141	131.259	148.716	140.984	147.752	150.221	128.668	152.081	133.389	148.122	128.041	127.994	133.815	162.054	134.896	133.658	118.966	143.419	150.799	143.768	128.894	126.203	141.036	126.331	154.573	127.179	136.532	144.372
ENSMUSG00000009894	Snap47	11	Mus musculus synaptosomal-associated protein, 47 (Snap47), transcript variant 1, mRNA. [Source:RefSeq mRNA;Acc:NM_001356452]	67826	protein_coding	2651	1896	151.635	148.637	143.16	124.743	148.758	159.733	131.835	150.328	122.476	127.735	152.219	147.335	132.632	130.858	132.413	150.39	142.074	112.049	128.163	129.671	154.374	129.837	117.89	129.977	134.92	148.332	147.346	161.436	136.552	127.989	143.676	153.053	153.271	127.102	129.675	155.248	130.396	127.883	122.673	132.116	143.387	138.421
ENSMUSG00000027797	Dclk1	3	Mus musculus doublecortin-like kinase 1 (Dclk1), transcript variant 12, mRNA. [Source:RefSeq mRNA;Acc:NM_001357475]	13175	protein_coding	15296	7962	142.219	146.016	139.842	146.831	144.506	146.519	146.803	138.053	135.012	147.352	144.96	120.333	138.631	135.296	136.301	138.866	116.062	124.153	138.321	133.69	129.741	156.733	146.774	118.407	121.898	146.106	149.589	119.667	142.256	134.014	144.336	117.874	119.847	130.073	123.156	140.253	125.821	136.492	113.132	150.842	143.883	142.748
ENSMUSG00000041773	Enc1	13	Ectoderm-neural cortex protein 1 [Source:UniProtKB/Swiss-Prot;Acc:O35709]	13803	protein_coding	4737	4737	166.648	161.906	123.447	104.861	139.489	148.385	119.481	127.154	87.6824	100.324	163.932	114.101	161.016	147.548	132.044	179.141	128.023	66.6498	108.741	93.6447	168.817	100.501	91.9901	93.0633	108.409	154.862	157.815	121.89	133.635	96.8196	146.944	120.765	145.565	95.0088	102.088	169.059	105.437	114.021	74.5807	124.948	139.27	116.605
ENSMUSG00000026764	Kif5c	2	Kinesin heavy chain isoform 5C [Source:UniProtKB/Swiss-Prot;Acc:P28738]	16574	protein_coding	7142	6856	170.466	153.833	141.117	98.5352	154.219	148.008	128.373	136.942	98.9387	102.516	157.412	141.582	144.304	131.775	142.082	164.339	152.698	91.2655	103.485	97.3899	147.035	101.211	95.8421	103.505	117.546	164.103	136.353	159.671	124.322	100.848	150.306	159.72	148.278	109.903	119.242	156.278	109.496	114.534	95.2729	122.854	143.634	122.956
ENSMUSG00000033065	Pfkm	15	Mus musculus phosphofructokinase, muscle (Pfkm), transcript variant 4, mRNA. [Source:RefSeq mRNA;Acc:NM_001357688]	18642	protein_coding	3340	2879	153.094	145.114	143.583	135.757	136.655	149.082	130.985	144.803	140.54	136.456	150.022	139.232	125.507	134.562	130.971	141.298	144.168	132.048	134.355	139.453	132.006	138.023	131.436	144.12	149.8	142.272	146.503	154.218	136.064	136.168	137.256	152.395	134.362	137.808	139.968	138.408	135.827	126.759	140.766	132.714	142.841	140.373
ENSMUSG00000030704	Rab6a	7	RAB6A, member RAS oncogene family [Source:MGI Symbol;Acc:MGI:894313]	19346	protein_coding	3728	3214	151.866	139.392	140.25	112.388	141.206	155.27	130.443	143.952	109.015	111.108	153.552	133.185	135.554	121.277	134.742	157.59	124.933	86.8924	114.222	107.017	148.542	114.676	115.313	115.475	122.162	171.839	150.64	150.129	130.275	112.105	165.166	148.284	159.945	112.985	125.23	153.601	113.08	126.336	89.6607	135.929	137.02	129.958
ENSMUSG00000062328	Rpl17	18		319195	protein_coding	775	775	125.664	135.076	122.755	115.592	134.743	159.961	120.774	137.113	134.021	139.325	124.132	169.534	143.147	139.758	135.173	136.094	161.049	128.719	148.636	140.228	130.018	125.781	127.067	137.81	116.972	120.715	119.76	158.316	120.659	117.167	118.488	144.902	155.601	137.236	134.738	117.972	140.496	123.701	138.491	116.095	126.766	138.239
ENSMUSG00000017404	Rpl19	11	ribosomal protein L19 [Source:MGI Symbol;Acc:MGI:98020]	19921	protein_coding	1022	751	126.926	135.562	117.694	113.882	135.194	152.266	114.492	129.107	131.82	147.219	113.763	160.486	141.803	137.602	129.469	135.983	152.579	132.465	155.882	137.701	121.003	129.284	127.154	138.059	118.907	108.224	121.311	143.502	121.24	121.848	115.989	142.931	142.034	146.578	132.408	117.252	140.047	115.261	138.727	119.832	125.852	134.981
ENSMUSG00000006476	Nsmf	2	NMDA receptor synaptonuclear signaling and neuronal migration factor [Source:UniProtKB/Swiss-Prot;Acc:Q99NF2]	56876	protein_coding	4896	2957	149.819	150.924	114.416	121.63	158.537	141.745	114.651	132.06	122.411	124.068	119.091	135.111	139.427	114.652	136.911	131.139	165.603	119.819	128.275	113.54	142.47	124.548	119.145	125.231	134.389	133.255	149.632	162.856	136.71	131.71	121.497	142.417	142.686	126.687	117.484	131.89	135.164	124.984	131.079	114.855	139.065	126.987
ENSMUSG00000027347	Rasgrp1	2	RAS guanyl releasing protein 1 [Source:MGI Symbol;Acc:MGI:1314635]	19419	protein_coding	5600	5229	118.002	121.159	152.256	136.494	131.379	146.671	140.638	140.235	141.695	143.91	133.343	126.491	120.879	124.508	128.328	128.447	118.339	126.059	129.635	136.146	110.77	136.51	141.851	128.951	130.618	136.188	133.172	129.783	130.426	140.401	136.908	119	122.511	124.247	126.218	134.918	125.098	129.246	119.677	144.149	131.858	142.63
ENSMUSG00000020660	Pomc	12	pro-opiomelanocortin-alpha [Source:MGI Symbol;Acc:MGI:97742]	18976	protein_coding	1318	1043	1.47143	1.39008	0.939962	0.524214	0.640545	1.68012	0.576494	0.587855	0.608014	0.74142	1.12782	0.887971	1.25842	0.799737	0.542921	1.02915	1.14079	0.363668	0.735292	0.558787	708.825	0.609091	0.767616	1.74025	1.09409	2.44689	1.02441	1.36384	19.5488	1.29298	1.33665	4.21729	0.965331	1.29603	1.3836	0.668326	0.683962	0.48031	0.785537	0.44081	0.993245	0.838781
ENSMUSG00000058254	Tspan7	X	tetraspanin 7 [Source:MGI Symbol;Acc:MGI:1298407]	21912	protein_coding	7067	7067	146.076	151.17	146.789	122.63	145.61	149.5	133.496	148.551	125.232	137.322	137.113	144.658	132.179	133.633	132.23	129.917	150.488	123.911	138.082	134.673	132.526	131.795	130.109	144.978	139.818	139.516	141.404	153.549	136.575	129.445	129.221	139.023	144.327	131.158	134.46	132.458	124.309	122.106	128.878	119.936	142.455	138.82
ENSMUSG00000029120	Ppp2r2c	5	protein phosphatase 2, regulatory subunit B, gamma [Source:MGI Symbol;Acc:MGI:2442660]	269643	protein_coding	4450	4088	154.024	145.356	138.47	120.418	152.731	142.345	129.349	144.124	117.586	122.538	136.211	129.638	138.096	130.693	138.56	143.098	136.72	109.048	124.445	119.944	137.625	127.956	115.47	127.755	140.409	138.115	147.922	149.89	136.551	123.105	133.018	150.282	152.384	125.705	128.513	142.564	130.773	126.26	122.312	129.997	142.2	131.189
ENSMUSG00000047126	Cltc	11	Mus musculus clathrin, heavy polypeptide (Hc) (Cltc), transcript variant 1, mRNA. [Source:RefSeq mRNA;Acc:NM_001356393]	67300	protein_coding	8499	6519	122.706	122.927	147.074	144.987	127.301	132.163	150.709	134.516	143.691	143.462	140.531	127.836	137.625	139.924	139.136	134.44	122.51	146.054	135.367	144.483	135.557	148.932	148.7	138.438	128.883	143.221	141.621	123.127	145.022	142.812	145.848	122.616	131.646	132.696	140.627	143.576	133.709	140.536	131.588	155.984	132.999	140.908
ENSMUSG00000006932	Ctnnb1	9	Catenin beta-1 [Source:UniProtKB/Swiss-Prot;Acc:Q02248]	12387	protein_coding	5192	3623	119.308	128.051	134.233	143.761	133.64	132.376	138.876	141.386	145.274	147.067	127.536	133.606	147.488	136.535	143.233	120.673	137.173	147.913	138.547	148.071	141.025	143.103	142.866	140.918	126.656	121.192	136.138	123.602	140.274	139.558	125.134	124.333	144.057	134.788	138.651	134.831	140.463	131.09	141.737	139.156	131.799	140.996
ENSMUSG00000006699	Cdc42	4	Cell division control [Source:UniProtKB/Swiss-Prot;Acc:P60766]	12540	protein_coding	2966	2108	123.513	125.564	134.909	131.741	122.071	140.885	138.994	137.687	129.649	134.621	125.798	137.945	130.062	123.515	136.905	124.113	135.202	130.192	133.7	140.07	133.577	137.373	136.073	144.187	131.316	136.708	137.664	134.95	134.633	133.771	139.298	132.288	153.278	136.809	141.845	129.714	132.06	135.122	130.951	136.458	127.559	136.367
ENSMUSG00000024083	Pja2	17	E3 ubiquitin-protein ligase Praja-2 [Source:UniProtKB/Swiss-Prot;Acc:Q80U04]	224938	protein_coding	4740	4740	138.293	131.46	158.173	131.751	128.692	154.34	145.183	151.463	124.758	126.943	151.782	129.771	127.163	128.827	131.981	144.312	118.505	109.259	114.38	124.862	146.386	128.114	126.105	128.711	127.123	155.002	140.098	136.918	136.497	122.043	147.166	127.575	138.918	114.37	127.634	150.987	120.13	127.165	105.578	137.014	137.674	140.538
ENSMUSG00000019428	Fkbp8	8	Peptidyl-prolyl cis-trans isomerase FKBP8 [Source:UniProtKB/Swiss-Prot;Acc:O35465]	14232	protein_coding	4529	1799	142.121	144.071	128.984	124.023	139.541	150.076	120.63	140.323	129.005	131.636	137.654	147.877	130.199	134.255	131.628	135.837	152.422	124.915	133.4	127.987	137.867	134.327	128.535	139.8	133.272	124.277	140.205	159.899	134.683	136.117	130.527	150.431	147.944	137.941	134.796	142.684	138.868	126.38	146.994	122.272	135.748	134.334
ENSMUSG00000057863	Rpl36	17	ribosomal protein L36 [Source:MGI Symbol;Acc:MGI:1860603]	54217	protein_coding	404	404	129.421	131.774	118.241	114.202	125.68	151.209	109.144	129.158	133.761	134.542	108.555	154.214	128.625	132.597	124.829	126.151	162.282	129.65	145.993	135.38	121.997	122.391	120.886	126.27	117.867	103.236	102.732	146.093	115.027	115.139	109.179	144.548	148.32	146.251	134.593	109.26	132.256	114.733	151.289	122.314	123.864	131.563
ENSMUSG00000051851	Rtl8c	X	retrotransposon Gag like 8C [Source:MGI Symbol;Acc:MGI:1920115]	72865	protein_coding	401	401	147.718	142.025	140.41	124.444	136.663	160.47	124.018	143.569	126.064	144.835	152.348	140.637	123.71	136.209	136.396	150.812	140.773	121.591	137.629	137.982	134.15	134.661	118.16	140.079	125.791	131.473	128.133	149.495	120.501	126.577	126.457	141.084	118.798	131.663	122.981	147.898	125.359	117.038	127.331	120.088	138.252	139.791
ENSMUSG00000040722	Scamp5	9	Secretory carrier-associated membrane protein 5 [Source:UniProtKB/Swiss-Prot;Acc:Q9JKD3]	56807	protein_coding	3707	3225	137.191	135.776	140.886	132.088	139.7	143.165	130.433	144.458	135.898	135.156	139.667	132.553	125.759	128.096	127.631	133.867	132.754	131.161	134.992	135.939	136.419	138.361	138.301	137.337	140.295	137.745	144.236	142.945	135.17	138.206	131.452	136.384	133.487	134.626	134.969	133.892	126.365	127.818	133.153	136.005	137.128	137.822
ENSMUSG00000092981	Mir5125	17	microRNA 5125 [Source:MGI Symbol;Acc:MGI:4950450]		miRNA	79	79	131.129	114.99	101.956	131.232	135.309	71.7041	125.584	91.2608	178.035	102.265	100.67	145.117	126.873	155.641	113	106.253	117.44	171.975	162.335	88.9899	88.0046	122.41	166.297	158.411	162.076	113.504	120.522	144.906	135.094	155.862	104.182	135.045	78.6537	144.078	138.586	97.298	145.083	129.162	172.575	124.493	122.923	113.77
ENSMUSG00000063524	Eno1	4	Alpha-enolase [Source:UniProtKB/Swiss-Prot;Acc:P17182]	13806	protein_coding	5379	2027	96.1236	141.165	132.779	137.275	147.567	141.468	124.785	142.636	143.187	106.75	136.414	141.765	140.086	144.896	133.814	138.33	145.546	139.715	150.75	103.743	135.8	102.346	131.941	153.169	146.496	124.306	147.37	152.183	144.235	105.138	133.056	151.686	149.142	105.163	105.205	138.532	105.815	132.249	109.441	138.084	130.982	131.765
ENSMUSG00000021577	Sdha	13	Succinate dehydrogenase [ubiquinone] flavoprotein subunit, mitochondrial [Source:UniProtKB/Swiss-Prot;Acc:Q8K2B3]	66945	protein_coding	4126	2900	132.632	133.572	137.266	134.629	134.469	143.267	136.576	140.977	136.008	137.671	139.341	141.806	129.433	133.247	135.41	133.065	137.832	132.971	134.165	140.347	132.214	136.026	140.021	139.2	128.607	135.993	137.32	135.537	131.357	136.091	131.212	132.487	143.14	136.216	138.544	133.676	130.26	130.205	138.832	135.903	134.514	138.9
ENSMUSG00000024462	Gabbr1	17	Gamma-aminobutyric acid type B receptor subunit 1 [Source:UniProtKB/Swiss-Prot;Acc:Q9WV18]	54393	protein_coding	7764	5248	147.87	141.574	140.661	126.326	135.624	146.051	137.813	135.702	125.87	134.129	143.785	133.112	125.42	138.497	125.013	141.882	134.048	118.408	127.959	125.755	138.516	130.279	128.225	131.397	130.591	140.046	137.359	140.405	132.898	128.958	138.099	134.359	129.166	130.464	129.702	145.921	127.414	127.969	123.216	129.518	138.411	135.913
ENSMUSG00000018593	Sparc	11	secreted acidic cysteine rich glycoprotein [Source:MGI Symbol;Acc:MGI:98373]	20692	protein_coding	3788	2300	72.6664	90.3992	80.7038	94.5575	75.1196	91.7112	86.4236	85.8295	100.668	108.935	123.413	140.762	130.981	123.305	146.027	117.066	155.544	155.62	122.539	137.571	114.048	108.765	117.008	94.0766	95.5968	104.523	95.6973	92.4761	87.5273	107.504	119.578	133.301	142.233	152.1	130.899	133.417	133.659	123.017	148.004	114.68	82.6893	94.7133
ENSMUSG00000006575	Rundc3a	11	RUN domain-containing protein 3A [Source:UniProtKB/Swiss-Prot;Acc:O08576]	51799	protein_coding	2941	2046	149.353	144.195	118.919	124.067	143.729	141.439	116.818	130.503	133.888	134.125	125.736	136.583	135.534	128.074	131.79	133.436	142.221	128.66	137.314	126.627	127.716	130.755	120.684	126.191	130.653	129.377	142.033	150.141	130.664	135.637	120.845	142.806	135.258	133.353	126.761	132.595	139.63	128.443	138.971	119.743	136.052	131.355
ENSMUSG00000058546	Rpl23a	11	ribosomal protein L23A [Source:MGI Symbol;Acc:MGI:3040672]	268449	protein_coding	847	588	120.098	126.253	108.506	108.364	120.659	141.699	108.863	125.345	116.671	135.84	111.204	157.679	137.432	136.604	134.939	127.932	155.224	136.346	136.562	130.124	114.575	117.705	120.749	127.265	114.831	112.34	112.217	150.028	113.12	111.052	110.236	142.546	148.776	138.101	121.861	122.938	131.149	115.869	142.182	117.117	116.776	125.684
ENSMUSG00000029632	Ndufa4	6	Cytochrome c oxidase subunit NDUFA4 [Source:UniProtKB/Swiss-Prot;Acc:Q62425]	17992	protein_coding	1381	1232	128.341	130.591	123.577	124.28	131.623	158.959	124.413	136.654	124.162	138.007	120.077	150.329	122.59	121.844	128.399	126.038	139.061	120.744	139.934	131.482	121.276	135.903	132.423	134.042	121.92	134.779	132.845	151.456	121.888	124.248	115.396	134.508	148.995	128.182	126.864	121.081	128.218	121.752	129.255	118.77	127.683	136.439
ENSMUSG00000041329	Atp1b2	11	Sodium/potassium-transporting ATPase subunit beta-2 [Source:UniProtKB/Swiss-Prot;Acc:P14231]	11932	protein_coding	4085	3751	102.809	124.213	111.213	107.629	112.931	104.495	109.351	113.784	121.871	122.784	124.465	135.906	127.21	128.829	120.727	129.627	149.228	139.299	130.336	133.57	119.97	124.915	129.307	131.5	129.996	122.836	121.674	120.504	117.521	129.721	124.33	147.062	125.037	143.569	130.995	118.246	125.114	127.784	141.164	125.444	111.759	114.457
ENSMUSG00000032046	Abhd12	2	abhydrolase domain containing 12 [Source:MGI Symbol;Acc:MGI:1923442]	76192	protein_coding	2823	1999	128.947	128.977	124.119	109.016	124.856	145.254	112.183	125.343	110.32	113.64	137.954	140.094	128.394	121.426	132.939	139.204	144.322	110.157	118.845	121.869	115.538	112.501	111.725	116	114.49	126.266	126.819	140.433	114.903	109.915	139.962	142.869	147.245	121.935	127.72	130.143	119.609	119.131	115.844	120.469	123.183	121.348
ENSMUSG00000022956	Atp5o	16	ATP synthase subunit O, mitochondrial [Source:UniProtKB/Swiss-Prot;Acc:Q9DB20]	28080	protein_coding	2259	932	135.644	133.323	122.228	128.792	135.521	148.078	124.138	136.247	133.218	137.166	119.41	138.101	122.65	117.906	123.196	121.506	130.057	122.205	136.824	132.65	123.642	130.684	125.849	126.349	115.488	124.309	131.176	144.269	125.439	125.551	118.352	128.836	130.809	131.06	121.145	116.777	125.504	117.546	129.367	121.29	131.102	135.77
ENSMUSG00000019874	Fabp7	10	Fatty acid-binding protein, brain [Source:UniProtKB/Swiss-Prot;Acc:P51880]	12140	protein_coding	1250	880	42.0492	76.1997	65.0747	164.839	53.2066	63.6992	105.965	87.4051	151.719	199.245	52.1031	99.2429	80.5757	90.2934	106.516	47.5469	98.0355	174.41	134.145	208.062	51.9436	195.437	184.731	178.577	64.8155	76.004	78.9746	64.8122	110.189	194.38	85.6825	51.172	98.8861	215.208	125.134	39.1563	111.492	102.29	214.661	159.055	80.2738	121.607
ENSMUSG00000032336	Nptn	9	Neuroplastin [Source:UniProtKB/Swiss-Prot;Acc:P97300]	20320	protein_coding	6168	4531	136.816	133.354	141.817	125.631	132.544	145.751	138.101	141.68	122.73	127.202	139.588	126.15	121.079	121.863	126.432	132.613	118.569	110.753	123.753	123.965	130.303	124.248	126.822	128.006	125.426	144.492	139.548	139.187	127.13	122.513	138.967	123.226	134.616	117.337	120.637	138.434	122.706	127.474	112.646	126.437	134.032	135.093
ENSMUSG00000013160	Atp6v0d1	8	V-type proton ATPase subunit d 1 [Source:UniProtKB/Swiss-Prot;Acc:P51863]	11972	protein_coding	1793	1629	134.198	133.365	129.688	124.16	136.081	148.613	124.652	139.198	127.577	133.306	137.373	138.801	128.074	128.827	122.524	134.225	133.823	117.841	130.669	134.311	128.339	133.071	124.345	129.329	123.849	131.925	137.608	145.343	126.7	128.03	134.591	132.385	138.077	128.476	122.204	132.282	119.786	120.227	124.854	127.559	131.499	134.669
ENSMUSG00000046329	Slc25a23	17	solute carrier family 25 (mitochondrial carrier; phosphate carrier), member 23 [Source:MGI Symbol;Acc:MGI:1914222]	66972	protein_coding	5294	3362	133.737	141.853	133.619	124.986	138.87	123.404	125.558	139.061	128.696	129.781	122.597	124.597	129.232	125.054	129.633	116.625	140.023	139.591	139.697	132.231	125.774	130.739	128.086	139.497	144.865	118.543	137.321	135.857	135.793	136.847	116.403	134.564	122.631	131.477	125.457	124.491	131.987	129.229	148.578	123.756	134.613	129.3
ENSMUSG00000022454	Nell2	15	Mus musculus NEL-like 2 (Nell2), transcript variant 1, mRNA. [Source:RefSeq mRNA;Acc:NM_001356950]	54003	protein_coding	4670	3222	131.616	128.098	123.471	97.3653	131.185	132.687	108.378	128.437	90.0529	87.5581	142.178	119.795	119.729	112.519	114.734	146.045	126.437	64.1701	89.9462	88.3684	153.542	100.951	92.2449	103.506	116.961	143.368	142.506	152.833	130.444	102.206	154.742	142.855	154.129	100.732	119.646	154.342	101.596	104.484	82.4299	123.593	122.347	109.423
ENSMUSG00000009394	Syn2	6	Synapsin-2 [Source:UniProtKB/Swiss-Prot;Acc:Q64332]	20965	protein_coding	7031	3854	118.899	120.829	133.744	119.108	126.93	129.237	124.195	135.227	121.881	121.408	125.299	121.395	125.366	125.426	122.816	131.655	126.044	111.267	123.791	122.307	156.436	124.214	122.358	129.109	135.374	129.134	136.159	135.199	136.756	127.72	138.523	125.904	155.389	118.139	133.685	142.832	128.002	124.314	115.461	131.676	123.902	126.39
ENSMUSG00000003469	Phyhip	14	Phytanoyl-CoA hydroxylase-interacting protein [Source:UniProtKB/Swiss-Prot;Acc:Q8K0S0]	105653	protein_coding	2910	2838	143.371	131.733	136.438	90.2292	125.374	138.133	118.523	136.294	96.2283	91.5177	147.9	130.765	113.151	137.464	119.953	152.962	131.078	77.324	99.5994	94.6008	142.696	100.981	88.7615	111.127	124.458	124.876	134.79	148.403	119.808	102.468	141.5	155.059	146.176	110.02	117.949	158.052	113.399	108.392	97.3247	113.409	125.429	116.139
ENSMUSG00000032936	Camkv	9	CaM kinase-like vesicle-associated protein [Source:UniProtKB/Swiss-Prot;Acc:Q3UHL1]	235604	protein_coding	3763	3277	133.648	128.527	142.522	119.308	125.336	137.044	136.131	146.127	129.678	121.013	133.003	133.375	123.008	148.783	123.999	121.779	145.103	120.272	127.446	121.599	137.244	112.31	113.618	132.602	126.961	108.112	119.704	141.958	126.015	116.308	108.443	122.028	112.934	115.302	119.593	141.012	133.822	115.073	132.651	117.346	129.868	133.999
ENSMUSG00000032324	Tspan3	9	tetraspanin 3 [Source:MGI Symbol;Acc:MGI:1928098]	56434	protein_coding	4274	2129	120.563	124.868	125.831	120.09	124.284	135.456	123.62	136.031	130.03	135.893	120.798	133.268	123.497	121.427	119.878	122.809	129.56	124.875	128.959	139.852	127.836	129.039	130.15	133.491	124.57	131.018	124.094	141.18	125.952	127.99	127.849	129.774	141.97	135.202	134.616	122.205	123.698	120.984	130.613	129.544	123.127	132.206
ENSMUSG00000028937	Acot7	4	Cytosolic acyl coenzyme A thioester hydrolase [Source:UniProtKB/Swiss-Prot;Acc:Q91V12]	70025	protein_coding	2124	1505	132.933	138.001	120.933	118.741	132.076	150.04	113.298	131.168	119.563	127.374	142.575	127.285	125.327	127.207	126.112	135.655	136.873	107.136	125.525	125.095	141.895	135.546	117.736	124.581	116.588	127.059	142.068	148.707	127.158	123.943	135.01	135.638	138.731	125.498	121.661	143.093	129.703	115.417	121.487	129.741	128.537	128.289
ENSMUSG00000102869	2900097C17Rik	2	RIKEN cDNA 2900097C17 gene [Source:MGI Symbol;Acc:MGI:1914767]		lincRNA	4915	4915	122.856	119.377	136.733	118.747	126.3	128.448	130.4	134.293	115.436	119.301	123.99	119.859	124.523	120.243	130.359	119.933	127.977	110.245	123.42	124.73	146.646	125.814	125.339	134.786	135.539	132.904	136.998	130.444	130.243	122.819	127.331	106.439	158.332	129.191	140.784	139.719	124.421	133.077	122.976	126.82	124.803	125.576
ENSMUSG00000038274	Fau	19		14109	protein_coding	815	736	112.021	113.054	95.7501	101.145	114.651	129.871	98.8863	119.473	120.136	129.565	111.6	149.473	123.78	122.693	120.205	123.441	150.859	131.698	133.762	128.134	104.18	119.451	105.467	115.649	106.772	96.5911	107.169	133.45	105.979	108.876	109.407	143.005	138.167	135.059	108.912	110.964	125.551	106.111	142.534	107.771	107.324	119.586
ENSMUSG00000019943	Atp2b1	10	Plasma membrane calcium-transporting ATPase 1 [Source:UniProtKB/Swiss-Prot;Acc:G5E829]	67972	protein_coding	15218	7130	119.105	115.716	141.186	134.312	116.624	132.258	138.381	131.306	134.865	129.11	126.627	115.628	113.619	117.946	114.127	122.199	103.898	115.862	118.97	120.29	99.5329	116.389	124.575	111.135	118.785	128.581	120.433	113.206	119.037	121.566	119.544	101.788	104.723	108.504	112.957	118.525	113.476	123.512	100.883	124.265	125.389	133.184
ENSMUSG00000022890	Atp5j	16	ATP synthase-coupling factor 6, mitochondrial [Source:UniProtKB/Swiss-Prot;Acc:P97450]	11957	protein_coding	3130	927	127.317	129.472	118.947	118.688	126.142	145.338	124.916	130.482	126.656	137.401	114.867	137.496	119.611	117.042	115.991	121.143	132.53	125.617	131.985	129.534	116.454	124.308	130.179	121.912	119.094	126.914	122.535	134.695	113.353	120.346	111.96	122.951	134.214	128.407	123.148	112.103	119.049	116.217	117.232	113.793	124.113	132.958
ENSMUSG00000023010	Tmbim6	15	transmembrane BAX inhibitor motif containing 6 [Source:MGI Symbol;Acc:MGI:99682]	110213	protein_coding	4578	2452	114.956	126.435	111.866	112.495	114.322	120.696	113.844	120.104	121.787	129.926	125.994	133.792	125.988	132.482	125.863	124.229	139.164	132.023	129.961	137.407	118.215	130.364	121.91	126.75	113.303	113.159	121.391	126.846	117.635	126.442	122.592	133.611	127.902	137.558	125.382	124.086	124.084	115.101	138.682	123.42	116.015	121.271
ENSMUSG00000005873	Reep5	18	receptor accessory protein 5 [Source:MGI Symbol;Acc:MGI:1270152]	13476	protein_coding	2894	2894	122.102	124.706	130.424	110.384	128.136	137.91	122.887	135.556	111.169	118.233	135.91	131.098	123.898	121.343	122.638	135.017	123.301	107.963	115.324	117.818	136.801	123.186	121.562	129.002	117.873	125.788	132.912	133.477	127.422	113.959	135.691	132.703	141.091	122.154	131.085	139.865	118.378	119.578	115.531	125.927	123.151	125.151
ENSMUSG00000015837	Sqstm1	11	Sequestosome-1 [Source:UniProtKB/Swiss-Prot;Acc:Q64337]	18412	protein_coding	3356	2673	127.014	123.338	121.488	109.15	121.443	135.4	111.077	125.977	116.03	116.147	135.39	132.666	120.18	126.186	120.865	136.414	131.608	103.344	115.513	118.783	132.362	117.288	112.13	119.952	124.377	121.884	123.471	133.304	119.37	112.654	127.311	144.566	140.982	124.477	124.712	138.354	116.182	113.85	114.857	114.823	120.487	120.926
ENSMUSG00000006373	Pgrmc1	X	progesterone receptor membrane component 1 [Source:MGI Symbol;Acc:MGI:1858305]	53328	protein_coding	1857	1857	105.842	110.684	130.514	119.969	119.423	132.814	130.367	137.147	123.353	127.908	125.809	129.55	119.402	122.243	115.445	116.034	119.096	112.174	123.245	131.473	156.997	115.174	125.383	135.45	123.141	120.828	121.224	121.711	123.197	118.626	127.816	116.602	140.147	118.989	128.638	128.884	118.242	117.18	123.149	131.231	117.286	130.318
ENSMUSG00000058135	Gstm1	3	Glutathione S-transferase Mu 1 [Source:UniProtKB/Swiss-Prot;Acc:P10649]	14862	protein_coding	1473	1289	109.338	123.024	95.4446	95.6176	109.203	107.857	100.156	112.208	102.384	114.633	118.576	138.244	115.734	120.267	120.964	110.155	159.33	119.177	117.748	123.972	115.672	114.615	115.782	121.84	117.053	107.129	102.674	124.527	102.052	112.294	112.091	152.711	132.676	135.721	121.821	114.879	115.833	107.43	130.531	103.779	106.525	107.447
ENSMUSG00000019302	Atp6v0a1	11	ATPase, H+ transporting, lysosomal V0 subunit A1 [Source:MGI Symbol;Acc:MGI:103286]	11975	protein_coding	6556	4162	129.597	129.354	130.11	119.373	126.981	130.341	116.443	127.561	125.965	122.521	133.912	124.278	124.998	134.018	119.706	139.444	123.295	115.535	120.99	120.73	136.331	124.324	120.884	125.147	127.717	125.467	136.803	131.823	131.539	126.81	134.378	131.932	118.599	124.633	127.879	133.181	123.643	123.432	119.523	130.63	127.083	124.566
ENSMUSG00000020048	Hsp90b1	10	heat shock protein 90, beta (Grp94), member 1 [Source:MGI Symbol;Acc:MGI:98817]	22027	protein_coding	4032	3222	112.768	125.089	113.418	118.956	114.003	160.31	113.044	111.015	110.803	152.006	123.17	110.053	122.275	133.239	120.368	124.697	122.879	118.826	115.701	122.42	155.049	144.58	123.746	114.17	98.9339	134.305	143.383	107.647	121.125	106.367	129.031	97.6751	114.014	116.748	102.536	130.62	144.018	121.865	116.301	138.446	116.847	129.436
ENSMUSG00000028756	Pink1	4	Serine/threonine-protein kinase PINK1, mitochondrial [Source:UniProtKB/Swiss-Prot;Acc:Q99MQ3]	68943	protein_coding	2673	2375	130.71	129.256	116.067	107.979	121.381	134.467	106.206	123.134	113.891	116.933	125.406	138.689	114.774	113.376	121.388	130.444	135	112.144	113.198	118.856	109.617	116.357	109.973	120.67	122.05	124.331	121.028	140.247	108.199	113.82	116.821	149.485	135.743	124.316	121.985	113.593	115.451	108.119	121.348	104.039	121.079	118.926
ENSMUSG00000040385	Ppp1ca	19	protein phosphatase 1, catalytic subunit, alpha isoform [Source:MGI Symbol;Acc:MGI:103016]	19045	protein_coding	1379	1379	131.709	127.431	125.905	114.92	117.337	142.679	123.759	131.976	120.42	127.752	131.18	122.578	117.288	133.835	121.234	120.184	127.907	108.873	119.518	125.113	119.463	123.002	113.319	122.432	107.759	110.325	122.765	127.222	115.588	114.15	117.346	119.659	125.247	119.973	115.657	126.289	121.292	104.95	124.602	123.505	123.46	129.317
ENSMUSG00000031839	Hsbp1	8	Heat shock factor-binding protein 1 [Source:UniProtKB/Swiss-Prot;Acc:Q9CQZ1]	68196	protein_coding	1861	1208	111.923	111.732	124.648	112.857	126.019	134.268	120.518	132.806	126.536	127.727	113.847	130.005	131.693	124.06	126.483	114.431	134.218	118.119	128.359	129.782	132.598	122.388	116.135	136.415	121.828	111.172	124.536	135.568	124.916	119.323	119.538	124.869	147.764	124.096	124.877	122.613	124.289	120.875	121.948	124.456	117.436	128.371
ENSMUSG00000059456	Ptk2b	14	PTK2 protein tyrosine kinase 2 beta [Source:MGI Symbol;Acc:MGI:104908]	19229	protein_coding	7398	4034	115.041	117.701	132.918	123.234	118.985	133.588	121.74	126.986	126.919	131.191	132.089	122.934	121.902	125.772	119.986	128.239	121.028	105.157	118.718	120.764	115.855	117.954	110.592	115.359	123.648	105.675	122.515	119.718	120.983	115.083	117.494	122.148	114.055	110.93	116.802	134.133	121.678	113.499	109.984	114.696	121.576	128.085
ENSMUSG00000019505	Ubb	11	ubiquitin B [Source:MGI Symbol;Acc:MGI:98888]	22187	protein_coding	1675	1499	120.241	124.438	114.582	114.208	120.992	136.952	113.367	128.012	128.397	133.544	125.711	130.433	114.903	128.273	113.484	119.242	126.871	119.917	124.701	133.481	124.617	125.211	120.101	128.33	114.771	115.435	120.841	135.836	118.336	124.4	124.872	127.119	128.866	123.634	124.702	131.776	120.64	112.467	126.106	119.645	118.892	128.055
ENSMUSG00000037032	Apbb1	7	Amyloid-beta A4 protein-binding family B member 1 [Source:UniProtKB/Swiss-Prot;Acc:Q9QXJ1]	11785	protein_coding	4408	2878	133.905	128.1	117.229	106.563	124.535	135.795	105.907	124.761	109.418	111.692	123.427	119.216	112.853	111.455	113.552	125.31	121.537	95.2397	107.858	105.133	121.032	119.137	106.116	113.178	121.095	123.444	137.842	140.448	120.558	116.358	117.198	136.354	130.091	113.787	112.9	131.975	110.897	105.255	106.744	107.2	122.066	117.515
ENSMUSG00000022354	Ndufb9	15	NADH dehydrogenase [ubiquinone] 1 beta subcomplex subunit 9 [Source:UniProtKB/Swiss-Prot;Acc:Q9CQJ8]	66218	protein_coding	1031	704	128.618	130.775	116.376	112.195	126.98	159.682	106.762	125.534	121.832	123.343	111.224	137.849	109.872	102.905	121.079	117.586	146.377	110.745	120.919	118.126	118.48	116.709	110.158	111.135	117.614	118.258	124.384	142.146	112.528	109.994	111.493	134.42	128.307	120.661	112.96	103.805	120.787	103.93	113.54	105.741	122.989	127.431
ENSMUSG00000031748	Gnao1	8	guanine nucleotide binding protein, alpha O [Source:MGI Symbol;Acc:MGI:95775]	14681	protein_coding	11053	5526	131.074	129.258	124.728	106.899	126.504	120.636	121.659	120.779	108.624	114.238	132.567	123.358	121.383	131.597	124.945	128.024	124.53	101.269	110.823	107.956	134.569	120.385	118.119	121.842	121.183	124.305	130.066	131	124.218	114.735	125.711	129.557	125.291	118.728	118.518	133.96	118.973	115.667	114.437	120.159	123.693	117.187
ENSMUSG00000020315	Sptbn1	11	Spectrin beta chain, non-erythrocytic 1 [Source:UniProtKB/Swiss-Prot;Acc:Q62261]	20742	protein_coding	17492	9107	116.968	115.011	129.306	126.65	121.49	112.339	123.135	119.011	120.171	124.797	122.25	110.278	123.687	123.917	118.071	115.289	111.811	121.33	117.384	116.247	127.413	124.161	122.071	122.842	128.09	122.327	129.079	114.891	132.261	124.389	124.752	118.857	117.762	116.479	121.929	130.992	125.246	125.576	119.143	128.251	121.885	119.891
ENSMUSG00000067889	Sptbn2	19	spectrin beta, non-erythrocytic 2 [Source:MGI Symbol;Acc:MGI:1313261]	20743	protein_coding	8251	8251	140.475	132.651	107.683	106.119	141.604	116.519	106.056	112.029	98.409	105.711	123.026	105.167	129.281	115.123	115.924	127.671	126.414	103.618	111.78	99.0069	118.527	111.274	95.9176	97.1706	119.302	124.969	134.341	125.979	121.83	109.901	125.203	128.513	122.57	111.053	101.143	140.163	116.662	116.967	110.861	114.068	125.706	107.745
ENSMUSG00000022421	Nptxr	15	neuronal pentraxin receptor [Source:MGI Symbol;Acc:MGI:1920590]	73340	protein_coding	5170	5006	128.377	130.801	113.446	104.486	151.233	102.333	107.025	123.666	101.28	96.8394	125.322	103.915	136.942	108.269	134.197	128.855	118.613	90.9104	114.975	97.5263	165.162	96.2427	92.9718	94.2454	104.334	105.168	115.692	111.569	116.074	98.4962	109.669	117.169	120.877	98.1334	104.72	146.114	96.7599	98.9981	90.8743	109.964	125.669	106.229
ENSMUSG00000037902	Sirpa	2	signal-regulatory protein alpha [Source:MGI Symbol;Acc:MGI:108563]	19261	protein_coding	4911	3982	115.312	113.458	108.619	105.679	115.626	118.026	105.788	114.787	104.802	107.586	129.697	121.02	129.097	121.922	124.339	125.978	124.023	111.881	117.222	113.627	114.293	109.887	107.092	110.5	113.027	107.604	123.107	110.871	111.781	106.003	129.907	124.982	129.79	118.021	114.573	130.988	116.77	112.663	111.33	117.84	111.739	110.198
ENSMUSG00000032328	Tmem30a	9	transmembrane protein 30A [Source:MGI Symbol;Acc:MGI:106402]	69981	protein_coding	5646	3658	118.533	112.143	132.954	114.021	113.504	134.652	127.137	134.768	111.819	117.383	124.344	116.979	115.676	109.833	119.161	123.256	109.876	98.9316	110.949	115.008	131.206	112.538	115.394	117.398	114.272	134.023	122.931	121.272	120.131	108.382	134.737	114.441	136.285	109.034	118.419	129.899	113.344	119.089	98.1566	128.48	118.231	125.152
ENSMUSG00000059534	Uqcr10	11	ubiquinol-cytochrome c reductase, complex III subunit X [Source:MGI Symbol;Acc:MGI:1913402]	66152	protein_coding	584	510	124.464	127.395	109.007	106.341	124.703	137.88	105.274	120.222	111.155	127.926	109.158	137.426	116.982	112.731	126.12	116.727	139.066	110.884	133.973	124.634	114.495	114.323	107.606	121.567	108.994	115.951	110.571	136.803	108.418	109.795	103.646	125.131	132.892	124.727	112.995	112.114	119.781	107.637	123.765	106.847	118.382	120.491
ENSMUSG00000060240	Cend1	7	Cell cycle exit and neuronal differentiation protein 1 [Source:UniProtKB/Swiss-Prot;Acc:Q9JKC6]	57754	protein_coding	1775	1733	131.643	131.976	118.223	110.545	131.609	136.403	114.338	127.904	116.51	121.971	126.99	130.125	107.685	117.674	119.496	127.681	120.352	107.486	118.828	119.997	114.361	118.161	112.872	122.045	116.461	122.243	122.993	141.298	110.487	114.629	108.98	133.275	119.333	114.978	116.891	118.69	109.387	107.55	118.761	109.869	124.799	123.425
ENSMUSG00000053192	Mllt11	3	myeloid/lymphoid or mixed-lineage leukemia; translocated to, 11 [Source:MGI Symbol;Acc:MGI:1929671]	56772	protein_coding	2385	1923	128.268	116.769	122.926	104.926	126.866	135.938	118.818	130.044	107.236	108.608	127.249	130.428	117.01	114.802	119.624	129.969	120.35	94.6605	113.262	109.609	128.161	106.78	105.845	111.957	113.705	130.658	127.448	136.543	115.438	108.425	124.6	131.089	141.082	109.445	117.399	128.35	107.185	114.927	101.164	122.735	119.951	120.129
ENSMUSG00000034566	Atp5h	11	ATP synthase subunit d, mitochondrial [Source:UniProtKB/Swiss-Prot;Acc:Q9DCX2]	71679	protein_coding	1465	857	114.461	123.156	113.679	115.647	122.284	136.072	115.386	116.691	121.858	132.358	104.675	130.589	111.733	115.499	112.872	114.655	126.712	116.524	130.337	127.661	109.72	125.03	132.531	122.766	112.708	120.647	120.713	134.025	118.365	116.196	103.23	115.866	128.159	125.796	119.197	105.915	124.195	115.465	127.878	111.891	117.845	124.473
ENSMUSG00000039278	Pcsk1n	X	ProSAAS KEP Big SAAS Little SAAS Big PEN-LEN PEN PEN-20 PEN-19 Little LEN Big LEN [Source:UniProtKB/Swiss-Prot;Acc:Q9QXV0]	30052	protein_coding	2193	2193	145.251	152.493	104.583	90.0518	123.669	126.337	108.348	117.397	110.175	113.182	107.104	129.231	108.412	116.784	108.602	124.511	123.526	97.3147	111.35	105.15	122.591	110.016	114.801	109.194	108.093	123.735	115.438	158.64	105.971	111.956	108.578	150.244	135.964	113.033	114.175	105.117	108.269	99.0456	111.245	97.6153	123.21	115.088
ENSMUSG00000027254	Map1a	2	Microtubule-associated protein 1A MAP1A heavy chain MAP1 light chain LC2 [Source:UniProtKB/Swiss-Prot;Acc:Q9QYR6]	17754	protein_coding	12166	11825	121.601	118.555	125.411	113.297	137.197	105.974	121.293	115.459	114.407	116.827	131.219	109.826	124.52	126.127	124.338	127.267	120.708	116.123	118.291	112.794	111.105	111.253	106.415	119.053	137.181	117.223	127.481	120.625	122.978	126.317	122.749	134.732	107.151	115.76	123.438	132.208	122.875	126.702	121.781	118.008	123.212	114.792
ENSMUSG00000057841	Rpl32	6	60S ribosomal protein L32 [Source:UniProtKB/Swiss-Prot;Acc:P62911]	19951	protein_coding	963	906	105.823	114.695	98.9377	94.5146	106.842	129.23	95.7894	109.166	108.393	115.496	106.607	140.517	121.955	118.357	115.775	118.406	143.698	114.142	125.012	118.183	103.142	102.842	104.958	109.8	98.7349	90.8257	97.045	127.151	98.142	100.571	103.617	129.61	131.959	121.263	108.885	103.202	122.255	101.363	127.799	101.824	104.162	111.615
ENSMUSG00000062647	Rpl7a	2	ribosomal protein L7A [Source:MGI Symbol;Acc:MGI:1353472]	27176	protein_coding	1781	1043	104.553	116.093	106.474	107.665	107.184	128.998	108.981	117.835	117.13	120.051	113.419	139.771	117.948	115.903	121.231	111.642	140.317	128.672	119.335	119.039	108.471	117.859	116.433	119.68	108	101.425	115.6	123.2	107.84	110.84	106.481	130.456	134.015	120.343	113.566	114.121	119.465	106.3	131.31	103.418	108.394	118.599
ENSMUSG00000046432	Bex3	X	Protein BEX3 [Source:UniProtKB/Swiss-Prot;Acc:Q9WTZ9]	12070	protein_coding	973	933	110.574	118.199	115.071	121.982	114.789	120.948	117.668	120.918	123.487	134.903	110.483	122.5	108.578	107.382	116.138	104.924	112.597	121.15	126.083	125.226	118.483	124.416	124.622	123.688	108.606	107.862	110.727	118.728	109.464	120.557	100.132	107.079	119.6	117.523	115.489	111.664	115.659	114.622	128.456	111.711	116.123	123.585
ENSMUSG00000061518	Cox5b	1		12859	protein_coding	1587	865	118.454	126.417	108.361	111.928	120.423	135.379	112.118	125.169	117.746	125.935	101.697	128.079	110.803	111.217	116.218	111.386	126.341	110.343	126.85	120.816	111.996	130.484	132.105	119.017	108.558	112.833	119.706	133.204	108.011	113.946	101.441	112.379	128.403	119.039	113.223	108.529	115.872	112.08	121.24	100.619	117.116	123.269
ENSMUSG00000061032	Rrp1	10	Ribosomal RNA processing A [Source:UniProtKB/Swiss-Prot;Acc:P56183]	18114	protein_coding	3337	1984	121.768	121.217	116.579	116.338	119.72	130.916	116.655	120.898	123.288	123.803	117.717	118.103	110.601	115.586	116.047	117.685	115.268	112.085	122.414	121.818	117.892	123.954	120.53	124.421	120.26	114.879	126.366	126.529	114.973	122.43	111.245	120.713	119.011	122.985	117.571	122.258	120.789	111.685	125.342	116.684	119.124	123.112
ENSMUSG00000029838	Ptn	6	pleiotrophin [Source:MGI Symbol;Acc:MGI:97804]	19242	protein_coding	3433	2558	96.5769	111.082	108.094	139.147	104.006	104.59	124.67	118.458	134.112	133.532	92.0415	111.368	109.362	106.267	121.598	84.7392	104.169	141.03	129.806	152.582	88.9342	137.766	136.335	144.615	105.251	106.852	106.15	102.347	119.769	127.139	108.043	95.0699	116.271	139.157	119.818	85.0579	115.726	107.517	148.591	130.035	111.781	123.072
ENSMUSG00000038530	Rgs4	1	regulator of G protein signaling 4 [Source:HGNC Symbol;Acc:HGNC:10000]	19736	protein_coding	3098	2941	143.278	124.955	135.346	88.3062	123.255	144.463	114.679	125.051	80.8601	91.7308	154.789	101.044	106.48	107.702	109.443	131.56	110.233	62.0822	92.1708	83.3176	97.9579	78.8312	65.508	74.157	81.9229	139.593	118.557	127.283	98.6494	81.6741	130.25	117.08	104.826	73.3202	78.6463	130.32	77.2558	87.957	55.3379	95.8435	123.028	111.357
ENSMUSG00000035203	Epn1	7	Epsin-1 [Source:UniProtKB/Swiss-Prot;Acc:Q80VP1]	13854	protein_coding	2810	2565	129.927	132.691	109.815	112.466	126.39	126.174	105.732	119.898	120.227	122.703	116.724	121.379	121.322	117.48	119.045	123.954	130.725	110.827	120.105	117.308	113.264	120.81	110.822	117.79	118.672	109.635	131.594	133.371	114.965	120.598	111.487	133.295	125.879	123.463	118.786	120.419	121.797	111.315	121.342	108.942	122.258	118.947
ENSMUSG00000026959	Grin1	2	Glutamate receptor ionotropic, NMDA 1 [Source:UniProtKB/Swiss-Prot;Acc:P35438]	14810	protein_coding	9700	4276	125.04	120.136	119.614	124.173	123.873	114.986	114.51	114.271	133.539	112.572	120.576	109.456	111.375	116.039	109.449	118.406	108.709	118.737	122.275	113.358	96.9866	112.294	119.687	115.883	129.116	112.115	118.335	116.423	118.291	126.702	109.371	119.344	98.8541	116.907	115.708	114.024	117.922	119.352	119.648	110.276	122.567	117.976
ENSMUSG00000018451	6330403K07Rik	11	RIKEN cDNA 6330403K07 gene [Source:MGI Symbol;Acc:MGI:1918001]	103712	lincRNA	1494	1494	100.727	103.156	114.091	119.193	106.715	109.615	113.026	114.501	126.492	138.963	88.6636	98.6671	100.712	108.603	108.491	86.6769	99.8443	133.59	123.816	131.392	104.539	123.858	130.003	140.93	110.96	104.418	108.801	109.827	112.637	125.889	86.7382	96.0363	115.144	117.701	119.762	89.3682	112.72	110.337	129.687	107.87	108.776	120.519
ENSMUSG00000040276	Pacsin1	17	Protein kinase C and casein kinase substrate in neurons protein 1 [Source:UniProtKB/Swiss-Prot;Acc:Q61644]	23969	protein_coding	4886	4190	126.004	128.246	113.953	118.611	122.917	111.943	110.755	116.804	125.67	122.217	125.468	107.76	115.783	120.359	117.642	120.298	106.177	114.499	121.246	119.849	110.292	127.2	118.834	115.366	114.779	110.68	126.997	113.574	120.069	124.055	110.718	112.693	102.771	117.137	110.515	122.624	117.976	108.845	118.114	123.25	121.946	117.478
ENSMUSG00000048388	Fam171b	2	Protein FAM171B [Source:UniProtKB/Swiss-Prot;Acc:Q14CH0]	241520	protein_coding	5744	5614	83.765	92.0726	114.497	130.325	99.2493	102.938	115.481	114.725	136.787	138.633	85.6168	96.5622	103.306	101.15	101.893	84.1017	90.2526	136.203	126.801	138.712	80.7233	124.81	128.403	125.457	115.559	97.9553	111.089	86.9017	114.845	131.044	94.7607	83.0393	99.8949	112.125	113.089	89.6004	122.144	124.468	122.842	121.505	103.982	121.713
ENSMUSG00000016541	Atxn10	15	Ataxin-10 [Source:UniProtKB/Swiss-Prot;Acc:P28658]	54138	protein_coding	1937	1937	108.667	111.118	116.053	116.078	111.75	131.221	117.106	125.305	115.885	117.803	117.853	121.667	111.59	113.335	114.77	112.782	116.059	108.645	115.933	123.861	124.286	118.325	118.833	122.869	112.663	118.9	122.861	123.142	118.403	116.037	117.109	119.326	125.894	116.27	121.139	117.259	115.876	114.532	113.477	123.354	112.733	121.464
ENSMUSG00000061787	Rps17	7	ribosomal protein S17 [Source:MGI Symbol;Acc:MGI:1309526]	20068	protein_coding	1274	673	106.545	113.573	98.8578	97.2397	113.223	135.247	100.772	108.383	110.584	128.964	96.5888	127.871	122.025	125.318	109.185	116.4	129.845	110.159	128.958	121.835	111.791	108.398	98.2529	117.579	103.403	97.6047	104.606	127.355	104.723	103.27	102.103	122.918	125.924	127.703	111.559	97.1652	121.015	97.1995	117.261	112.394	105.888	116.79
ENSMUSG00000024268	Celf4	18	CUGBP Elav-like family member 4 [Source:UniProtKB/Swiss-Prot;Acc:Q7TSY6]	108013	protein_coding	8583	3995	112.168	113.865	118.495	121.705	123.969	110.272	122.64	119.562	125.324	123.944	102.826	110.689	120.426	115.423	125.902	103.036	104.238	124.663	120.225	121.167	118.429	121.385	127.677	123.835	114.45	107.898	121.209	109.889	118.963	121.113	104.148	104.781	120.468	115.931	118.255	111.175	124.032	115.788	122.567	118.152	118.041	120.348
ENSMUSG00000017631	Abr	11	active BCR-related gene [Source:MGI Symbol;Acc:MGI:107771]	109934	protein_coding	9730	5394	115.997	122.047	115.082	121.613	119.719	116.225	112.787	116.805	120.322	117.226	118.042	107.499	114.88	116.14	112.064	113.458	111.882	114.244	119.327	120.17	114.212	121.577	120.645	118.099	120.563	118.365	124.441	115.482	121.797	122.486	118.832	112.273	110.188	111.519	114.245	117.976	120.196	117.173	118.173	119.023	118.892	116.673
ENSMUSG00000047187	Rab2a	4	Ras-related protein Rab-2A [Source:UniProtKB/Swiss-Prot;Acc:P53994]	59021	protein_coding	2133	2133	116.08	112.728	118.214	105.855	111.705	129.184	119.994	125.051	109.94	117.607	117.538	121.178	108.371	107.454	111.782	119.297	109.842	96.8835	112.125	113.82	120.376	111.672	113.68	116.67	106.645	126.073	118.329	125.016	108.609	108.096	121.341	115.642	129.727	107.643	112.84	113.488	112.753	109.916	99.209	115.806	112.916	120.355
ENSMUSG00000027634	Ndrg3	2	Mus musculus N-myc downstream regulated 3 (Ndrg3), transcript variant 6, mRNA. [Source:RefSeq mRNA;Acc:NM_001355394]	29812	protein_coding	8388	4023	118.169	118.58	123.887	103.864	122.779	129.886	109.755	126.125	101.724	104.851	119.292	116.955	112.974	108.715	112.722	123.344	114.489	91.0186	102.168	103.854	114.611	106.591	108.841	117.78	118.495	118.755	124.343	132.848	118.272	107.172	112.041	130.407	121.589	105.891	115.299	125.48	105.242	115.002	99.3198	109.181	117.456	114.468
ENSMUSG00000031762	Mt2	8	Metallothionein-2 [Source:UniProtKB/Swiss-Prot;Acc:P02798]	17750	protein_coding	588	511	76.4178	93.4975	77.7578	83.9515	116.142	92.0723	78.6905	97.5204	83.4583	82.3558	100.237	103.994	107.121	112.873	94.7145	91.2077	142.626	116.875	131.376	118.687	109.379	89.097	137.093	122.762	107.759	89.898	103.524	103.97	94.044	101.013	97.9536	138.678	126.158	119.768	116.539	127.305	123.642	110.058	129.808	99.1664	89.5533	86.8195
ENSMUSG00000027834	Serpini1	3	serine (or cysteine) peptidase inhibitor, clade I, member 1 [Source:MGI Symbol;Acc:MGI:1194506]	20713	protein_coding	7286	4091	91.6696	94.9517	122.448	113.061	103.459	123.204	107.685	125.863	120.429	122.697	88.0115	90.5307	95.944	88.4895	98.1706	91.4924	82.2722	108.774	107.586	117.897	88.5576	111.824	121.14	123.03	122.724	108.974	115.271	98.2253	112.112	113.632	91.0785	81.62	102.298	100.084	101.798	88.377	99.8768	112.465	96.1629	100.76	105.118	119.976
ENSMUSG00000036752	Tubb4b	2	tubulin, beta 4B class IVB [Source:MGI Symbol;Acc:MGI:1915472]	227613	protein_coding	2088	1598	117.14	120.174	105.727	102.553	108.805	127.205	100.653	114.339	98.12	100.871	121.923	109.977	109.577	116.286	108.601	123.582	114.76	88.3205	110.195	104.035	123.885	115.421	99.3377	104.258	106.571	115.593	128.049	117.926	111.209	102.689	116.642	120.247	138.794	114.393	109.042	127.597	105.518	97.8596	103.117	117.712	110.88	108.238
ENSMUSG00000062825	Actg1	11	Actin, cytoplasmic 2 Actin, cytoplasmic 2, N-terminally processed [Source:UniProtKB/Swiss-Prot;Acc:P63260]	11465	protein_coding	2658	1952	114.788	114.163	120.745	104.779	110.664	126.12	114.448	127.581	111.154	113.291	125.044	122.437	111.252	115.518	110.578	123.298	128.068	105.726	106.61	113.551	115.918	111.16	103.676	114.943	109.4	103.205	110.033	121.05	112.296	108.397	115.822	127.498	127.358	111.161	115.26	118.462	102.267	96.8482	103.959	110.568	113.028	118.519
ENSMUSG00000012848	Rps5	7	ribosomal protein S5 [Source:MGI Symbol;Acc:MGI:1097682]	20103	protein_coding	1734	1248	95.372	108.006	97.733	93.7207	100.582	123.368	97.1023	108.508	109.813	117.534	102.903	133.459	107.776	103.746	112.741	103.418	137.181	120.467	117.076	118.807	99.0755	106.22	102.207	109.947	94.4441	89.5359	95.8498	119.011	99.0687	99.6964	95.868	119.776	123.527	118.298	105.765	100.825	111.426	98.5785	120.849	94.7592	99.0827	111.265
ENSMUSG00000001472	Tcf25	8	Transcription factor 25 [Source:UniProtKB/Swiss-Prot;Acc:Q8R3L2]	66855	protein_coding	5390	5002	126.315	119.701	113.583	108.845	121.788	124.05	109.199	118.068	110.223	107.076	122.324	118.405	109.26	108.393	110.145	121.705	121.409	107.445	110.536	108.065	111.219	113.176	107.852	111.853	117.695	120.692	121.837	127.223	112.794	113.255	116.755	127.84	110.8	112.926	113.266	118.224	107.391	110.711	109.417	106.671	118.046	113.723
ENSMUSG00000040479	Dgkz	2	Diacylglycerol kinase zeta [Source:UniProtKB/Swiss-Prot;Acc:Q80UP3]	104418	protein_coding	6270	4169	131.194	123.996	99.5509	101.276	139.775	108.324	99.036	105.444	106.941	101.335	112.937	105.372	125.031	105.7	121.366	119.354	119.84	104.845	114.138	93.6729	95.3527	105.152	98.6223	98.8453	113.176	106.853	119.914	119.898	108.635	107.132	99.5073	125.776	98.1689	110.909	99.5153	110.57	108.201	109.792	103.286	104.883	119.159	104.216
ENSMUSG00000032118	Fez1	9	Mus musculus fasciculation and elongation protein zeta 1 (zygin I) (Fez1), transcript variant 5, mRNA. [Source:RefSeq mRNA;Acc:NM_001357613]	235180	protein_coding	4104	1794	117.483	114.785	113.689	112.12	107.903	134.616	109.948	119.808	108.016	122.667	109.572	120.551	106.717	104.218	109.027	112.773	115.092	102.928	109.413	117.491	108.042	116.071	111.651	112.073	107.078	114.191	122.742	114.683	109.076	105.709	110.377	115.617	110.513	111.036	107.221	108.154	109.604	99.352	102.191	110.055	113.196	119.011
ENSMUSG00000035390	Brsk1	7	Serine/threonine-protein kinase BRSK1 [Source:UniProtKB/Swiss-Prot;Acc:Q5RJI5]	381979	protein_coding	4100	2996	138.222	131.78	102.898	94.7219	125.675	117.402	97.6048	108.345	102.395	103.958	110.414	113.568	118.415	106.88	111.992	115.495	126.066	96.3341	104.994	98.6758	108.457	108.731	92.7412	93.9254	109.651	110.578	120.874	124.042	104.316	103.412	102.945	130.391	114.386	113.411	107.792	112.704	108.911	101.11	103.645	94.9914	118.659	105.941
ENSMUSG00000034160	Ogt	X	UDP-N-acetylglucosamine--peptide N-acetylglucosaminyltransferase 110 kDa subunit [Source:UniProtKB/Swiss-Prot;Acc:Q8CGY8]	108155	protein_coding	8045	5384	98.9353	93.8894	111.718	128.44	106.488	89.4417	118.073	99.8969	127.15	108.909	88.1439	105.341	106.816	106.314	110.923	89.0462	96.9727	138.551	124.595	108.601	97.3457	112.068	136.693	122.885	124.145	102.733	101.25	98.8254	120.766	129.763	99.1738	91.6781	87.4386	105.66	111.727	91.0381	122.349	130.3	121.875	114.436	107.894	108.694
ENSMUSG00000047675	Rps8	4	ribosomal protein S8 [Source:MGI Symbol;Acc:MGI:98166]	20116	protein_coding	1726	1120	106.633	114.746	101.763	94.6682	116.104	128.298	99.0507	109.262	108.228	122.318	99.9138	132.263	115.006	114.747	111.945	114.413	128.989	109.451	123.444	116.352	104.826	108.244	101.41	110.741	99.6253	101.349	102.161	125.052	103.548	102.923	100.96	123.723	125.213	115.9	109.744	96.6369	117.919	100.122	114.177	98.8958	106.783	113.431
ENSMUSG00000024127	Prepl	17	Prolyl endopeptidase-like [Source:UniProtKB/Swiss-Prot;Acc:Q8C167]	213760	protein_coding	3830	3830	121.029	110.194	125.839	103.295	110.34	124.439	116.149	119.441	104.792	99.0669	130.297	110.987	106.19	111.144	105.591	131.6	100.99	93.2193	92.0055	98.6686	123.408	104.599	101.916	102.049	112.336	141.097	118.446	117.83	112.544	102.724	131.55	117.651	111.132	97.4777	108.962	119.339	93.9429	102.809	86.3126	115.586	114.139	112.778
ENSMUSG00000079477	Rab7	6	RAB7, member RAS oncogene family [Source:MGI Symbol;Acc:MGI:105068]	19349	protein_coding	2610	2159	111.996	119.261	113.843	110.58	110.807	124.4	111.853	116.671	108.711	117.048	115.85	116.785	110.064	107.491	115.173	114.062	116.64	108.973	110.143	117.612	111.658	119.35	111.822	117.639	109.598	118.495	119.543	117.989	113.478	111.157	118.028	119.697	121.636	116.002	116.107	120.647	112.474	111.194	112.708	114.254	113.297	115.737
ENSMUSG00000093674	Rpl41	10	60S ribosomal protein L41 [Source:UniProtKB/Swiss-Prot;Acc:P62947]	67945	protein_coding	1168	695	101.669	120.865	89.2009	90.1676	116.475	114.43	92.4275	110.032	107.344	113.17	95.9965	133.512	115.673	110.994	115.218	113.673	130.459	110.294	127.88	108.177	103.789	102.529	97.4467	107.947	94.1465	87.8987	102.183	128.425	102.023	100.563	85.7722	117.034	121.152	116.501	104.955	103.062	118.553	94.2744	125.668	88.4727	103.675	107.481
ENSMUSG00000022044	Stmn4	14	stathmin-like 4 [Source:MGI Symbol;Acc:MGI:1931224]	56471	protein_coding	1916	1361	121.282	109.125	118.813	92.6143	126.334	128.546	104.687	128.642	101.427	98.7746	109.992	121.974	93.3923	99.9443	108.202	114.344	127.363	90.8549	99.4038	93.8349	109.298	104.532	105.406	119.161	116.887	115.466	112.734	147.237	109.693	103.769	101.546	125.259	115.469	105.251	111.743	102.199	93.2469	89.1346	93.7908	94.4997	113.634	112.415
ENSMUSG00000063229	Ldha	7	L-lactate dehydrogenase A chain [Source:UniProtKB/Swiss-Prot;Acc:P06151]	16828	protein_coding	3310	1815	125.578	125.714	113.274	99.8039	124.282	133.889	101.47	116.872	96.0972	108.623	125.043	107.806	120.784	113.123	116.685	121.983	123.105	80.1358	107.662	100.397	135.686	107.65	96.6642	102.548	100.756	113.402	125.73	125.124	115.934	101.008	114.671	119.648	124.656	110.701	99.2911	139.029	107.563	99.4808	97.2164	118.022	117.73	111.39
ENSMUSG00000006333	Rps9	7	40S ribosomal protein S9 [Source:UniProtKB/Swiss-Prot;Acc:Q6ZWN5]	76846	protein_coding	2522	1347	96.7019	103.7	92.4338	96.9178	99.9267	117.296	90.2446	105.603	111.629	115.649	101.434	127.07	109.466	112.932	105.518	107.675	130.017	117.629	114.86	118.121	100.491	112.405	100.098	107.587	95.7878	85.7546	100.104	116.7	98.7749	99.624	101.953	125.28	123.354	125.98	109.562	96.6315	115.718	95.5809	125.057	103.674	97.9361	108.084
ENSMUSG00000029713	Gnb2	5	guanine nucleotide binding protein (G protein), beta 2 [Source:MGI Symbol;Acc:MGI:95784]	14693	protein_coding	3402	1860	121.256	120.504	109.221	107.384	108.405	121.469	109.966	119.944	115.715	120.415	116.614	113.327	108.415	122.528	106.52	113.331	121.794	109.62	115.708	118.061	114.018	119.239	108.785	119.635	112.908	100.262	114.94	129.004	111.708	115.87	113.125	122.803	110.551	118.408	115.344	116.269	112.836	96.4503	119.25	109.6	113.354	117.502
ENSMUSG00000030310	Slc6a1	6	Sodium- and chloride-dependent GABA transporter 1 [Source:UniProtKB/Swiss-Prot;Acc:P31648]	232333	protein_coding	8486	4302	107.632	113.918	106.393	115.176	109.752	101.228	111.564	109.05	122.93	117.403	105.13	106.013	97.8603	106.232	105.535	98.2081	99.8907	127.084	112.982	122.622	103.509	121.73	121.239	123.614	117.374	103.827	107.111	101.984	107.922	124.301	94.959	98.4107	90.6403	115.486	116.776	97.3597	111.848	110.7	121.964	104.126	110.574	112.435
ENSMUSG00000030654	Arl6ip1	7	ADP-ribosylation factor-like protein 6-interacting protein 1 [Source:UniProtKB/Swiss-Prot;Acc:Q9JKW0]	54208	protein_coding	2482	2171	94.5686	95.2072	102.553	97.1927	101.706	114.008	98.3329	107.096	99.9102	101.713	105.422	119.195	101.321	100.265	106.235	113.807	109.606	96.776	102.168	113.246	107.04	100.841	112.243	110.755	110.863	107.959	118.839	109.651	101.315	98.9205	112.842	114.412	135.009	108.556	116.626	118.548	111.447	110.749	107.239	103.466	98.2454	104.212
ENSMUSG00000043716	Rpl7	1	ribosomal protein L7 [Source:MGI Symbol;Acc:MGI:98073]	19989	protein_coding	2687	1597	98.2877	101.141	105.637	102.222	97.845	129.492	103.493	110.836	110.562	116.43	105.363	132.914	109.365	103.127	113.049	104.84	129.61	115.107	117.565	120.306	105.772	107.648	101.656	111.641	100.885	101.182	103.821	114.012	100.751	102.3	108.595	118.025	124.002	114.993	109.616	102.102	111.897	105.004	117.054	103.917	101.027	114.163
ENSMUSG00000005161	Prdx2	8	Peroxiredoxin-2 [Source:UniProtKB/Swiss-Prot;Acc:Q61171]	21672	protein_coding	3050	1612	101.499	109.616	105.811	112.007	105.12	123.155	105.685	116.323	117.654	124.107	102.495	114.364	103.129	109.047	105.095	104.157	110.437	112.239	116.647	125.084	100.611	119.696	107.844	117.378	106.173	104.933	113.092	117.56	111.302	110.999	104.771	106.961	114.96	115.648	108.954	98.2766	111.181	101.459	119.075	109.733	106.81	117.385
ENSMUSG00000029819	Npy	6	Pro-neuropeptide Y Neuropeptide Y C-flanking peptide of NPY [Source:UniProtKB/Swiss-Prot;Acc:P57774]	109648	protein_coding	566	566	124.69	119.233	96.0817	99.7579	121.152	114.518	103.091	112.175	107.4	106.496	99.0354	114.277	97.0275	98.6846	106.226	94.1408	113.386	107.285	100.418	116.968	85.822	114.86	113.87	120.735	95.8867	117.519	116.747	136.392	92.4837	117.44	104.104	112.106	130.467	127.651	104.195	103.917	102.889	99.8759	126.342	98.4655	112.183	108.736
ENSMUSG00000051359	Ncald	15	Neurocalcin-delta [Source:UniProtKB/Swiss-Prot;Acc:Q91X97]	52589	protein_coding	8581	3733	119.212	107.954	119.948	96.3685	129.18	122.269	104.315	122.658	90.7033	93.5948	113.667	111.028	117.443	101.618	113.573	124.708	117.142	79.4488	94.8413	90.25	124.336	98.3924	99.7489	104.018	108.877	124.315	119.323	122.549	111.978	96.786	112.74	117.74	141.029	99.701	108.2	126.664	90.4536	102.28	80.5576	100.447	114.532	106.708
ENSMUSG00000040731	Eif4h	5	Eukaryotic translation initiation factor 4H [Source:UniProtKB/Swiss-Prot;Acc:Q9WUK2]	22384	protein_coding	5551	2726	115.396	114.267	112.088	108.701	113.513	125.764	106.611	117.052	112.462	116.367	111.078	115.45	101.966	108.773	107.139	110.774	118.01	105.446	112.215	114.556	110.724	115.124	109.136	114.361	111.791	112.632	117.856	124.309	112.06	109.589	106.77	115.634	117.495	112.255	110.979	114.157	109.344	104.847	111.867	108.03	112.793	115.651
ENSMUSG00000030307	Slc6a11	6	Sodium- and chloride-dependent GABA transporter 3 [Source:UniProtKB/Swiss-Prot;Acc:P31650]	243616	protein_coding	5050	4132	62.0164	87.0028	87.7044	125.579	81.3956	74.9121	92.18	94.8906	138.637	140.456	60.0746	81.3271	77.1819	86.8638	81.114	58.6475	81.5141	163.082	119.861	146.387	52.9589	137.877	140.16	133.894	112.898	78.3963	87.401	67.617	97.9328	139.797	63.3374	65.8303	73.4348	119.464	107.065	59.3228	107.507	106.991	139.403	101.744	88.7396	108.215
ENSMUSG00000028692	Akr1a1	4	Alcohol dehydrogenase [NADP(+)] [Source:UniProtKB/Swiss-Prot;Acc:Q9JII6]	58810	protein_coding	2750	2227	104.547	103.118	104.489	96.5995	101.607	119.66	99.3814	110.535	99.8183	101.43	111.187	121.683	99.7513	100.532	108.5	108.94	123.27	99.2818	102.176	106.178	108.667	102.838	99.1097	109.843	104.706	104.852	106.766	122.446	103.587	100.944	111.015	124.074	123.36	110.885	108.173	110.026	104.182	95.3787	105.293	100.155	102.072	106.165
ENSMUSG00000043384	Gprasp1	X	G protein-coupled receptor associated sorting protein 1 [Source:MGI Symbol;Acc:MGI:1917418]	67298	protein_coding	8119	5843	103.329	98.4903	115.204	112.08	100.343	108.762	119.363	106.599	116.165	110.241	113.387	106.983	102.448	109.901	101.873	109.53	96.6368	104.863	102.749	108.536	127.003	110.616	110.502	116.322	109.865	115.688	109.636	102.945	115.061	110.237	111.607	98.268	101.144	101.239	114.183	109.91	111.306	109.491	103.921	113.695	105.889	112.226
ENSMUSG00000004849	Ap1s1	5	AP-1 complex subunit sigma-1A [Source:UniProtKB/Swiss-Prot;Acc:P61967]	11769	protein_coding	2198	1353	127.482	121.792	110.977	91.8252	121.155	135.646	112.639	124.027	96.9886	104.503	114.838	115.85	104.527	118.688	116.03	108.324	123.285	84.46	103.928	98.5626	131.389	92.3681	88.196	92.4707	91.7607	96.25	97.9053	116.85	96.2634	92.2195	105.895	107.176	114.174	99.3724	96.9172	107.537	97.1902	85.238	98.2452	91.6751	114.646	114.761
ENSMUSG00000005034	Prkacb	3	protein kinase, cAMP dependent, catalytic, beta [Source:MGI Symbol;Acc:MGI:97594]	18749	protein_coding	8772	4347	124.175	111.936	127.61	100.709	109.192	128.661	120.57	122.945	100.321	101.249	123.284	107.144	106.091	113.056	105.945	121.865	99.6882	86.9157	98.4635	98.355	122.251	97.534	98.3596	105.405	104.898	123.094	112.076	113.056	105.178	96.226	117.917	107.773	116.556	94.4111	100.07	119.218	94.3013	99.1761	87.2579	103.876	114.724	114.749
ENSMUSG00000020460	Rps27a	11	ribosomal protein S27A [Source:MGI Symbol;Acc:MGI:1925544]	78294	protein_coding	1972	928	93.8743	92.7397	89.0728	81.6008	101.169	126.935	94.5985	101.498	99.7707	108.329	89.4747	128.555	111.606	111.19	96.663	105.513	129.547	104.933	116.922	115.951	98.7301	95.6878	97.5681	106.168	93.4971	91.1997	88.5014	120.462	92.2009	94.2902	93.7577	117.686	117.795	113.997	107.382	82.8494	112.361	92.3395	104.71	90.7294	91.6913	106.226
ENSMUSG00000035847	Ids	X	Iduronate 2-sulfatase [Source:UniProtKB/Swiss-Prot;Acc:Q08890]	15931	protein_coding	5101	4972	114.653	108.035	116.878	101.905	124.591	107.062	109.748	120.115	94.3112	93.9449	114.041	101.152	116.777	100.081	113.429	107.418	103.509	86.9964	99.1572	94.7022	135.841	98.5193	102.464	106.476	115.97	111.889	116.87	108.518	112.551	102.401	118.652	110.962	129.277	100.968	112.835	123.291	107.484	112.911	91.1134	112.002	113.212	105.036
ENSMUSG00000033940	Brk1	6	Protein BRICK1 [Source:UniProtKB/Swiss-Prot;Acc:Q91VR8]	101314	protein_coding	1095	1095	111.501	112.608	113.267	104.838	121.703	125.663	107.513	118.765	101.784	106.34	110.018	119.372	104.638	102.16	115.504	111.438	127.726	103.415	113.629	109.827	107.02	106.299	105.254	111.467	104.178	103.642	109.698	122.113	106.896	102.703	111.595	117.714	125.917	109.529	106.837	110.13	113.553	102.793	108.853	105.352	112.783	112.013
ENSMUSG00000091337	Eid1	2	EP300-interacting inhibitor of differentiation 1 [Source:UniProtKB/Swiss-Prot;Acc:Q9DCR4]	58521	protein_coding	1691	1691	105.769	96.7516	106.495	92.5849	100.933	122.138	104.718	115.703	91.9871	96.8882	106.084	119.531	102.104	98.3441	102.49	110.603	110.862	80.6083	97.3986	96.7408	109.303	92.2096	95.467	100.916	102.952	119.936	111.684	119.719	99.7188	93.9784	113.097	121.682	130.31	99.6449	106.356	106.765	94.0336	102.363	87.2127	101.864	100.507	106.287
ENSMUSG00000022055	Nefl	14	Neurofilament light polypeptide [Source:UniProtKB/Swiss-Prot;Acc:P08551]	18039	protein_coding	3380	3380	134.4	125.642	105.778	88.2224	116.213	130.716	95.4478	106.795	82.7945	96.0063	132.18	109.411	103.506	101.62	106.187	137.37	116.15	76.7181	93.683	87.4114	113.605	91.2722	78.9748	82.9814	85.6341	131.557	115.859	116.904	95.7302	83.5504	119.476	118.259	107.859	86.2801	90.1606	121.203	90.642	91.175	78.2761	99.8897	114.051	102.352
ENSMUSG00000025781	Atp5c1	2	ATP synthase subunit gamma, mitochondrial [Source:UniProtKB/Swiss-Prot;Acc:Q91VR2]	11949	protein_coding	1908	1735	100.028	101.179	106.741	110.939	102.513	126.944	106.972	113.865	108.321	113.514	100.299	111.421	99.2738	98.3607	99.123	99.1861	104.44	102.89	110.457	115.209	98.327	107.426	111.84	112.673	101.121	107.857	106.799	109.72	100.646	106.825	101.274	101.255	112.298	101.397	107.64	93.4378	107.301	101.12	108.027	103.325	104.28	113.923
ENSMUSG00000030057	Cnbp	6	Mus musculus cellular nucleic acid binding protein (Cnbp), transcript variant 4, mRNA. [Source:RefSeq mRNA;Acc:NM_001347325]	12785	protein_coding	3036	2178	98.3946	99.3321	106.107	101.737	98.0388	123.119	103.803	112.692	112.452	115.868	97.6154	114.042	96.5033	95.177	96.8094	99.7013	107.179	101.357	108.941	115.733	99.4154	108.554	105.015	110.692	101.955	100.497	100.851	109.733	98.3475	104.148	104.598	102.452	108.226	105.023	107.302	93.6529	103.96	96.0355	103.599	101.289	100.722	113.587
ENSMUSG00000039218	Srrm2	17	Serine/arginine repetitive matrix protein 2 [Source:UniProtKB/Swiss-Prot;Acc:Q8BTI8]	75956	protein_coding	10982	8864	106.93	89.6063	93.1034	118.758	97.8378	72.6068	106.599	77.8987	127.906	88.9923	91.7439	99.1279	99.6475	109.41	99.5009	92.2976	93.4655	130.433	114.624	86.1992	89.5914	105.689	131.116	115.849	125.538	97.3266	97.4845	89.7508	113.533	125.772	97.8774	102.633	64.2711	113.402	107.542	86.6527	115.067	125.767	125.419	106.026	101.247	94.8006
ENSMUSG00000046330	Rpl37a	1	ribosomal protein L37a [Source:MGI Symbol;Acc:MGI:98068]	19981	protein_coding	1410	665	93.9473	103.05	87.4725	85.9186	104.009	111.595	89.213	98.5909	101.356	120.142	90.6367	131.48	119.187	112.75	100.681	108.438	122.869	105.262	119.66	111.332	95.4092	97.654	98.2856	100.702	92.1114	83.5316	91.3684	115.578	87.4277	95.5777	83.1502	115.078	111.866	117.456	103.469	92.2714	109.884	87.6239	119.115	91.4419	94.8794	104.179
ENSMUSG00000020684	Rasl10b	11	Ras-like protein family member 10B [Source:UniProtKB/Swiss-Prot;Acc:Q5SSG5]	276952	protein_coding	4010	3481	98.4322	109.983	99.8985	105.278	98.1213	105.493	102.279	109.563	112.28	136.68	82.0496	92.4521	100.511	109.294	99.1351	78.0152	99.2507	114.442	117.484	123.713	82.7828	120.501	107.367	100.214	96.1456	75.059	99.9198	90.9196	95.7207	109.087	70.1497	86.5121	87.5732	110.374	95.3605	87.4489	112.816	99.0959	117.467	94.4819	102.343	113.259
ENSMUSG00000033208	S100b	10	S100 protein, beta polypeptide, neural [Source:MGI Symbol;Acc:MGI:98217]	20203	protein_coding	1484	1484	86.1084	95.1344	81.3227	85.2073	90.3015	88.9199	81.5251	93.0328	84.3215	94.112	97.0843	121.698	109.512	96.2196	114.115	89.9228	135.674	120.409	109.855	110.039	76.8394	96.2959	90.9308	94.8651	94.9994	86.6536	82.8148	96.1893	80.0536	83.1701	93.8196	121.657	123.926	114.31	103.804	93.69	94.4754	87.5922	111.524	89.8192	87.6148	88.3823
ENSMUSG00000018474	Chd3	11	chromodomain helicase DNA binding protein 3 [Source:MGI Symbol;Acc:MGI:1344395]	216848	protein_coding	8443	7261	84.8646	84.5351	91.0008	108.108	100.598	81.4492	92.5609	93.0638	108.024	115.665	76.6775	87.6832	97.3418	93.1486	94.5253	81.1091	89.9531	110.974	109.034	110.582	102.306	113.21	114.348	118.462	115.702	85.1724	109.137	92.5957	110.66	122.169	92.1751	92.582	100.801	107.963	119.804	101.548	116.033	110.633	122.659	108.304	93.8213	98.1527
ENSMUSG00000022456	2003-09-01	15	Neuronal-specific septin-3 [Source:UniProtKB/Swiss-Prot;Acc:Q9Z1S5]	24050	protein_coding	6620	4992	111.756	113.333	105.954	99.3824	110.731	112.429	102.432	109.673	101.338	100.042	115.93	116.381	111.672	109.037	110.552	119.653	117.591	104.158	104.256	104.666	101.788	105.025	101.098	100.876	102.542	111.206	111.451	107.517	103.495	102.3	111.713	116.792	111.109	106.12	109.481	112.535	100.275	110.927	102.447	104.145	108.231	105.183
ENSMUSG00000030579	Tyrobp	7	TYRO protein tyrosine kinase binding protein [Source:MGI Symbol;Acc:MGI:1277211]	22177	protein_coding	667	597	17.3521	21.0602	18.6436	15.7454	19.8947	21.4685	17.6675	20.0447	17.7546	17.9298	103.573	118.741	136.96	90.9212	113.264	104.032	176.472	106.45	94.0617	65.469	19.5009	23.529	19.8723	23.7892	20.1837	17.1766	19.846	24.5836	20.4306	15.4196	121.432	122.771	120.464	90.3731	74.6122	107.042	74.6034	76.3171	76.0303	69.4452	18.5392	18.973
ENSMUSG00000060036	Rpl3	15	60S ribosomal protein L3 [Source:UniProtKB/Swiss-Prot;Acc:P27659]	27367	protein_coding	3175	1877	94.8908	98.835	99.4544	89.7627	98.7321	114.919	101.255	110.534	103.746	113.069	98.3374	127.41	113.203	113.057	102.485	106.986	118.019	106.588	114.252	109.976	95.652	102.609	100.451	112.037	101.292	85.8308	95.6451	114.784	97.8084	100.503	96.2256	121.121	122.01	110.509	113.284	94.8201	110.597	95.956	117.419	94.4215	96.335	108.705
ENSMUSG00000083773	Gm13394	2	predicted gene 13394 [Source:MGI Symbol;Acc:MGI:3651848]		processed_pseudogene	1000	1000	80.8487	87.6029	77.5077	79.7211	74.1392	84.3988	145.135	84.549	83.9355	83.4961	89.8347	81.3263	137.369	75.5656	82.9413	151.414	85.6387	70.6887	73.9642	77.0772	152.404	83.4337	73.257	76.7746	69.7449	147.539	163.238	90.6776	81.5984	79.3903	153.186	84.9107	158.592	75.2478	71.7506	183.742	77.3534	68.6056	78.7198	75.7812	79.9639	96.3028
ENSMUSG00000030428	Ttyh1	7	tweety family member 1 [Source:MGI Symbol;Acc:MGI:1889007]	57776	protein_coding	6379	4355	107.271	111.86	99.3291	108.226	107.027	99.837	108.274	107.057	111.474	114.054	105.735	115.31	109.478	109.245	111.991	100.833	114.584	115.791	114.797	116.136	101.098	110.556	113.855	108.977	107.379	101.941	108.201	111.288	104.541	111.752	100.457	111.348	104.994	115.704	112.536	102.681	120.102	108.045	125.191	103.41	106.743	108.139
ENSMUSG00000027002	Nckap1	2	Mus musculus NCK-associated protein 1 (Nckap1), transcript variant 4, mRNA. [Source:RefSeq mRNA;Acc:NM_001355411]	50884	protein_coding	4964	4597	108.677	104.956	120.553	104.34	107.121	120.551	113.452	115.063	99.0929	102.423	118.832	107.884	111.242	105.335	111.378	118.497	106.042	89.81	97.9283	100.783	118.683	104.168	100.697	98.6336	101.924	122.937	116.286	110.97	111.548	99.1687	122.148	110.239	119.967	98.1835	104.347	128.475	102.958	108.385	88.7434	115.134	109.13	110.116
ENSMUSG00000047261	Gap43	16	Neuromodulin [Source:UniProtKB/Swiss-Prot;Acc:P06837]	14432	protein_coding	1523	1420	94.1473	95.4338	98.9856	87.6407	110.708	102.427	105.895	111.311	91.5511	95.0718	112.895	103.756	119.237	115.176	109.805	95.4724	99.1714	79.1879	99.0642	92.373	134.429	91.8624	90.698	97.4813	83.413	78.0268	101.329	101.399	101.084	88.3363	93.6714	92.1588	118.126	95.3873	98.1709	118.994	97.3101	87.2508	93.1481	100.751	97.383	101.251
ENSMUSG00000035964	Tmem59l	8	Transmembrane protein 59-like [Source:UniProtKB/Swiss-Prot;Acc:Q7TNI2]	67937	protein_coding	1663	1491	129.593	100.932	107.332	79.2502	98.391	107.977	100.079	115.327	83.8345	101.887	124.705	110.164	102.775	105.299	80.6271	101.869	115.935	77.0591	102.681	101.216	99.4137	109.668	79.0567	91.3871	91.2326	129.856	98.1436	136.429	109.686	86.2009	95.7786	123.351	114.257	86.5222	101.2	120.985	80.3162	80.6556	80.6017	80.321	103.1	101.821
ENSMUSG00000032518	Rpsa	9	40S ribosomal protein SA [Source:UniProtKB/Swiss-Prot;Acc:P14206]	16785	protein_coding	3170	1938	101.572	107.004	92.4556	89.9322	103.611	121.732	92.8969	103.345	100.142	107.557	93.8831	118.75	104.437	102.389	102.662	101.658	129.886	107.379	113.558	107.191	91.888	105.516	99.3361	100.772	88.2537	86.7595	93.7127	112.126	93.8592	91.4604	88.7766	117.835	109.189	112.813	97.3678	90.8635	107.141	93.4527	111.271	89.9952	98.9149	105.135
ENSMUSG00000055302	Mrfap1	5	MORF4 family-associated protein 1 [Source:UniProtKB/Swiss-Prot;Acc:Q9CQL7]	67568	protein_coding	1648	1648	105.438	105.187	107.535	101.534	104.501	123.297	105.063	106.739	105.808	118.519	98.3936	109.435	99.6274	102.054	103.426	101.192	110.593	102.631	112.143	117.379	115.598	108.836	107.144	114.582	104.641	110.119	104.743	112.608	106.872	105.041	107.12	102.59	116.778	113.122	111.665	102.04	112.85	103.098	106.948	113.364	104.839	111.885
ENSMUSG00000003657	Calb2	8	Calretinin [Source:UniProtKB/Swiss-Prot;Acc:Q08331]	12308	protein_coding	1743	1431	36.002	62.4052	79.8345	124.558	59.409	52.9699	86.663	88.1603	143.314	137.8	40.5472	59.683	61.0573	75.021	79.6781	34.2349	61.7399	178.098	125.178	159.602	32.5933	136.685	131.911	148.469	81.7446	56.9898	78.1002	42.9018	91.7267	127.252	52.5148	30.8741	57.0914	111.89	97.0398	32.7158	99.6196	102.002	170.047	106.039	72.4417	101.781
ENSMUSG00000032959	Pebp1	5	phosphatidylethanolamine binding protein 1 [Source:MGI Symbol;Acc:MGI:1344408]	23980	protein_coding	1768	1240	107.539	105.926	98.3171	96.6148	109.717	122.554	102.517	111.68	105.754	113.55	107.485	116.859	103.083	103.593	104.227	107.306	114.952	93.3247	111.967	109.057	107.867	103.433	103.629	107.574	103.835	100.571	104.185	123.42	104.577	103.445	100.293	116.629	116.343	110.529	106.851	103.04	104.935	98.0025	108.942	99.5458	103.623	111.211
ENSMUSG00000030884	Uqcrc2	7	ubiquinol cytochrome c reductase core protein 2 [Source:MGI Symbol;Acc:MGI:1914253]	67003	protein_coding	2552	1896	102.484	103.556	110.787	104.103	101.286	123.515	108.605	115.146	102.408	105.335	108.277	107.98	97.2474	96.5097	101.932	103.558	99.9402	95.372	100.852	107.174	103.48	107.146	104.588	107.488	99.6549	112.207	111.154	108.203	104.644	99.2385	109.135	104.667	113.656	97.2715	103.117	101.263	99.6941	98.6518	95.6905	106.138	104.443	111.002
ENSMUSG00000031007	Atp6ap2	X	Renin receptor [Source:UniProtKB/Swiss-Prot;Acc:Q9CYN9]	70495	protein_coding	2618	2324	103.183	101.826	111.071	100.277	104.417	123.03	106.747	116.002	98.0397	103.773	111.179	103.517	101.556	100.843	104.889	106.213	98.7411	91.5028	99.5548	104.45	119.442	109.191	105.559	107.862	101.251	116.889	112.987	112.225	105.307	100.196	116.435	103.576	121.9	104.672	107.822	114.002	101.307	104.116	94.2283	112.739	104.155	109.518
ENSMUSG00000027893	Ahcyl1	3	Mus musculus S-adenosylhomocysteine hydrolase-like 1 (Ahcyl1), transcript variant 5, mRNA. [Source:RefSeq mRNA;Acc:NM_001357113]	229709	protein_coding	6690	3863	108.392	110.349	107.233	108.27	110.32	111.26	110.656	108.832	109.678	113.129	103.328	107.946	103.777	102.381	99.205	103.039	104.174	109.99	110.664	109.334	99.6796	110.686	116.703	109.156	109.529	113.65	106.899	108.897	103.332	109.324	104.981	104.681	103.086	106.707	106.397	98.592	107.705	109.193	103.527	105.946	108.913	110.711
ENSMUSG00000032181	Scg3	9	Secretogranin-3 [Source:UniProtKB/Swiss-Prot;Acc:P47867]	20255	protein_coding	2738	2384	103.787	99.1871	93.9467	88.7295	102.17	104.967	93.5512	98.4671	89.6821	94.2383	104.123	117.806	107.534	93.6136	103.366	106.701	115.651	96.6054	102.119	96.7792	102.75	92.0531	96.3685	94.4618	90.3705	103.676	99.1477	100.564	88.2207	90.0086	112.039	116.779	113.088	104.322	106.408	98.1175	100.263	96.8946	99.6375	99.5044	97.564	96.1812
ENSMUSG00000036887	C1qa	4	Complement C1q subcomponent subunit A [Source:UniProtKB/Swiss-Prot;Acc:P98086]	12259	protein_coding	1040	1040	34.3708	38.8603	28.2063	28.1263	39.0075	37.5199	30.2569	35.2308	30.5537	36.5126	97.4936	96.37	114.015	91.433	120.908	106.288	153.756	106.928	88.7218	75.3736	35.2145	47.4086	36.8818	35.0584	34.4797	28.8283	37.0995	39.7305	36.7867	29.4861	133.938	115.317	122.01	100.195	80.4432	104.125	81.4205	76.691	81.0807	72.6359	33.7142	34.0148
ENSMUSG00000026421	Csrp1	1	Cysteine and glycine-rich protein 1 [Source:UniProtKB/Swiss-Prot;Acc:P97315]	13007	protein_coding	1956	1828	109.713	106.949	88.2603	67.1019	100.709	114.31	79.2857	92.9438	75.9246	82.5022	101.085	132.372	89.1808	94.472	93.2965	103.958	135.181	72.1337	83.4564	81.6295	98.8648	92.7901	85.8038	87.343	96.347	99.5269	95.6241	131.855	88.6089	80.1993	100.358	138.074	108.033	106.441	98.9745	95.3212	86.5569	74.7579	87.9195	77.8923	94.5466	88.9933
ENSMUSG00000033917	Gde1	7	Glycerophosphodiester phosphodiesterase 1 [Source:UniProtKB/Swiss-Prot;Acc:Q9JL56]	56209	protein_coding	1692	1582	106.051	108.143	102.872	101.569	107.418	118.252	105.092	111.94	97.5948	104.246	104.163	101.122	99.0321	96.5667	98.9187	99.9309	103.887	88.7996	104.98	101.253	99.7047	103.114	102.068	107.467	105.24	110.585	114.006	121.173	105.729	100.33	106.323	105.733	120.104	100.603	102.336	102.76	97.6867	107.483	97.1163	106.014	105.211	107.425
ENSMUSG00000034892	Rps29	12	40S ribosomal protein S29 [Source:UniProtKB/Swiss-Prot;Acc:P62274]	20090	protein_coding	693	461	107.177	125.358	75.1829	84.253	132.321	96.0472	92.3337	95.1184	122.921	134.99	69.0613	108.975	115.18	153.663	90.4639	113.441	86.1534	89.0855	153.111	107.658	92.3862	103.048	118.017	109.898	81.0994	83.9879	93.378	126.952	102.745	103.15	64.5272	111.757	101.901	122.134	134.063	78.5459	116.523	80.7581	117.512	91.5366	104.859	108.282
ENSMUSG00000021303	Gng4	13	guanine nucleotide binding protein (G protein), gamma 4 [Source:MGI Symbol;Acc:MGI:102703]	14706	protein_coding	3340	3179	43.8508	67.6911	92.669	127.497	81.0096	76.5314	92.7349	94.1604	138.306	147.533	41.2017	69.7708	80.7454	71.8452	76.2279	34.434	56.0808	151.531	133.934	146.93	35.2612	112.875	114.934	105.227	91.9673	48.9419	70.6559	44.1567	78.2444	109.927	39.564	37.802	55.1267	89.4368	80.3483	39.0955	92.2665	92.8176	107.349	85.4548	82.5435	109.853
ENSMUSG00000034902	Pip5k1c	10	Phosphatidylinositol 4-phosphate 5-kinase type-1 gamma [Source:UniProtKB/Swiss-Prot;Acc:O70161]	18717	protein_coding	5730	4323	116.891	115.099	101.069	101.166	113.782	104.314	94.604	104.48	105.536	103.948	99.1887	93.4312	97.1227	93.631	96.932	105.17	97.646	100.272	101.675	100.46	90.888	105.513	99.9832	98.5725	110.451	108.141	111.326	106.889	100.758	107.168	98.5386	105.499	101.146	101.692	98.169	101.537	99.8744	102.026	101.244	95.6901	109.601	102.576
ENSMUSG00000017740	Slc12a5	2	solute carrier family 12, member 5 [Source:MGI Symbol;Acc:MGI:1862037]	57138	protein_coding	7447	6028	116.569	113.048	109.828	101.36	106.164	99.2079	103.227	103.145	104.661	100.015	113.751	93.5223	93.2815	104.504	97.5201	110.307	90.4654	97.3834	98.8818	98.1771	100.199	103.603	95.9847	103.174	104.908	109.662	106.464	104.936	105.692	106.137	103.988	99.2756	89.6888	94.372	98.2075	108.253	95.9803	94.7409	97.4262	99.468	109.394	102.051
ENSMUSG00000025132	Arhgdia	11	Rho GDP-dissociation inhibitor 1 [Source:UniProtKB/Swiss-Prot;Acc:Q99PT1]	192662	protein_coding	2258	2150	107.478	116.926	92.0923	85.0062	105.202	107.957	89.6914	99.6551	89.2036	101.371	116.276	106.807	109.373	108.731	105.708	111.284	118.746	93.0221	102.862	98.621	109.028	103.09	91.7924	97.6779	92.3887	91.5079	108.613	110.585	99.061	95.2415	107.07	115.112	114.693	106.027	98.2198	115.254	98.8325	91.3261	105.253	97.7081	101.341	97.5757
ENSMUSG00000022199	Slc22a17	14	Solute carrier family 22 member 17 [Source:UniProtKB/Swiss-Prot;Acc:Q9D9E0]	59049	protein_coding	4517	4488	111.639	113.865	102.125	94.5932	107.292	108.869	99.6612	106.608	105.966	101.016	110.379	107.186	99.0887	111.08	96.0625	110.708	105.429	95.9174	103.528	98.8402	111.096	104.418	102.162	105.606	103.615	102.665	108.688	120.19	106.099	108.654	102.854	111.503	95.1716	105.274	101.925	107.379	100.409	91.5777	108.446	102.813	105.903	104.424
ENSMUSG00000050856	Atp5k	5	ATP synthase subunit e, mitochondrial [Source:UniProtKB/Swiss-Prot;Acc:Q06185]	11958	protein_coding	616	563	105.668	112.264	89.2527	95.2096	119.358	122.475	93.5834	108.078	107.57	114.582	85.8459	117.642	102.26	114.63	99.6927	105.319	109.79	90.7687	121.512	105.137	97.4289	108.576	103.164	109.897	99.0085	92.907	103.662	119.232	95.4318	95.3626	84.7296	104.632	103.929	109.506	100.239	85.7652	102.972	92.1188	113.569	90.3977	104.35	109.258
ENSMUSG00000031231	Cox7b	X	Cytochrome c oxidase subunit 7B, mitochondrial [Source:UniProtKB/Swiss-Prot;Acc:P56393]	66142	protein_coding	1214	1001	105.171	111.324	101.608	101.154	109.754	119.551	104.744	109.113	100.844	111.793	95.5185	108.852	99.1164	99.0074	103.49	103.051	105.113	96.4885	114.326	105.912	99.0223	106.903	110.376	104.247	95.9532	108.85	104.107	115.241	95.2858	102.175	95.4612	100.509	106.187	101.965	99.5124	94.9507	103.122	103.016	100.577	96.2544	105.802	109.209
ENSMUSG00000021573	Tppp	13	tubulin polymerization promoting protein [Source:MGI Symbol;Acc:MGI:1920198]	72948	protein_coding	5102	5090	113.783	111.258	118.228	88.7805	113.419	114.316	103.718	117.135	84.9031	89.8319	120.184	102.756	107.659	106.476	105.682	123.456	112.436	79.5803	88.2117	88.9358	108.005	88.8507	83.5299	94.0039	97.2882	119.847	108.554	111.356	104.258	89.2602	111.687	109.65	115.469	88.4506	93.594	120.362	86.9222	95.484	79.4333	98.7431	109.094	101.981
ENSMUSG00000034825	Nrip3	7	Nuclear receptor-interacting protein 3 [Source:UniProtKB/Swiss-Prot;Acc:Q9JJR9]	78593	protein_coding	4012	3927	59.1692	73.6153	92.2975	125.708	77.4786	87.3946	96.6476	95.7794	129.328	136.309	60.6385	79.0391	79.9501	79.5192	83.3805	55.4222	73.5002	143.294	124.415	137.745	54.9428	123.163	126.274	120.522	107.094	79.8892	92.4171	63.2237	95.9895	129.496	67.0672	57.5522	76.5871	101.116	100.694	60.3279	110.255	113.321	119.941	104.438	85.6538	109.092
ENSMUSG00000075706	Gpx4	10	Phospholipid hydroperoxide glutathione peroxidase, mitochondrial [Source:UniProtKB/Swiss-Prot;Acc:O70325]	625249	protein_coding	1724	995	104.97	108.397	89.006	82.8058	109.576	121.603	90.6205	101.293	97.5139	103.141	95.3749	121.332	105.68	98.052	107.395	103.996	120.203	95.892	104.224	100.858	93.5307	99.6729	90.5227	97.0985	96.7845	91.9215	96.478	120.86	96.5346	94.325	95.5473	121.265	116.629	108.507	102.936	95.6937	103.433	87.4466	108.166	86.9103	98.951	102.834
ENSMUSG00000034868	Myl12b	17	Myosin regulatory light chain 12B [Source:UniProtKB/Swiss-Prot;Acc:Q3THE2]	67938	protein_coding	1711	1253	111.663	110.938	99.8284	89.5034	109.171	120.794	93.0358	107.653	94.6792	99.4601	107.717	105.678	104.894	105.773	97.0583	115.239	107.232	86.9075	102.089	100.135	110.753	97.0922	91.6915	100.511	100.782	113.143	111.745	125.563	95.9639	93.4493	104.346	116.176	116.468	102.816	98.2639	106.452	97.1849	92.4616	92.5898	98.1142	104.221	103.125
ENSMUSG00000028488	Sh3gl2	4	SH3-domain GRB2-like 2 [Source:MGI Symbol;Acc:MGI:700009]	20404	protein_coding	6551	3231	94.1802	93.189	110.972	108.354	103.674	111.701	102.509	112.695	101.754	108.13	96.9697	98.4668	96.0829	92.9196	103.878	100.49	94.6612	100.608	103.085	106.735	95.8807	106.842	107.295	104.292	102.124	106.655	109.466	101.47	104.197	105.672	101.259	94.6652	115.771	96.1344	97.7605	108.262	98.9655	108.273	93.1245	102.108	102.074	107.358
ENSMUSG00000022548	Apod	16	Apolipoprotein D [Source:UniProtKB/Swiss-Prot;Acc:P51910]	11815	protein_coding	2577	2074	49.8863	62.7517	72.2953	117.424	64.792	67.7115	84.4619	74.2333	110.873	106.636	63.9672	81.8401	65.5864	76.5486	111.252	63.4622	77.4634	110.579	91.5669	143.93	73.8265	115.359	131.495	120.388	93.8625	78.0329	75.7416	69.2069	92.4484	115.977	72.6212	73.7961	78.0062	130.589	103.906	54.2841	96.5839	84.3371	152.265	106.994	73.4298	88.7832
ENSMUSG00000032216	Nedd4	9	neural precursor cell expressed, developmentally down-regulated 4 [Source:MGI Symbol;Acc:MGI:97297]	17999	protein_coding	10973	5499	93.1025	97.4462	114.521	107.96	95.9151	101.43	111.007	103.813	105.491	109.596	101.298	97.5164	99.8574	106.563	103.776	99.2161	93.9833	108.463	98.7557	110.056	109.217	108.46	108.104	107.396	101.691	106.154	106.3	92.9729	106.555	103.239	101.825	92.3152	102.355	100.426	102.319	107.693	103.108	103.572	104.152	108.8	101.789	106.267
ENSMUSG00000015806	Qdpr	5	quinoid dihydropteridine reductase [Source:MGI Symbol;Acc:MGI:97836]	110391	protein_coding	1788	1380	104.568	102.337	91.895	71.133	97.685	114.019	84.7098	92.1232	75.1833	88.0065	101.473	121.945	88.583	88.5391	85.7365	98.7064	133.271	77.4103	87.0132	82.7766	86.8747	91.5328	85.5211	94.515	92.0677	97.016	84.3416	127.408	86.0866	82.0308	99.7703	128.395	104.436	105.122	96.9033	89.4743	78.9018	76.2526	87.0849	85.1158	93.5236	90.8083
ENSMUSG00000003072	Atp5d	10	ATP synthase subunit delta, mitochondrial [Source:UniProtKB/Swiss-Prot;Acc:Q9D3D9]	66043	protein_coding	1928	1410	114.709	116.419	97.1928	94.2876	112.006	113.616	92.5735	104.768	100.537	107.999	100.511	104.74	95.1819	100.021	96.6692	99.1489	111.657	99.1672	107.452	109.536	99.4951	103.978	94.9546	97.0886	96.7068	97.8217	101.441	116.242	96.9567	100.925	93.4781	102.981	98.9294	110.319	94.8825	98.714	98.9109	92.825	109.66	94.9017	106.923	103.899
ENSMUSG00000031765	Mt1	8	Metallothionein-1 [Source:UniProtKB/Swiss-Prot;Acc:P02802]	17748	protein_coding	1246	1085	75.1829	94.3115	72.1621	71.1111	92.7729	83.9843	73.9597	93.8066	80.7624	90.5341	93.7565	108.707	103.018	103.045	88.7544	87.554	127.32	100.587	113.211	105.921	88.5979	80.5406	99.5831	100.109	94.9598	77.3885	92.1735	103.094	81.1077	93.7062	91.3681	122.428	109.341	106.422	97.9441	109.061	101.713	86.9972	114.87	88.2866	81.1081	84.6094
ENSMUSG00000028931	Kcnab2	4	Voltage-gated potassium channel subunit beta-2 [Source:UniProtKB/Swiss-Prot;Acc:P62482]	16498	protein_coding	5578	3922	118.929	119.231	97.841	87.0919	110.657	117.8	88.2812	103.335	92.4363	94.4807	112.388	111.568	100.732	93.3423	102.367	120.603	122.107	90.0567	95.1558	94.1761	93.8671	99.0952	83.1763	92.7455	102.033	113.265	109.807	118.716	93.3596	96.1933	98.5706	124.335	107.278	98.2781	97.1874	110.17	99.9728	95.2071	98.4766	89.3117	106.75	99.2668
ENSMUSG00000028843	Sh3bgrl3	4	SH3 domain-binding glutamic acid-rich-like protein 3 [Source:UniProtKB/Swiss-Prot;Acc:Q91VW3]	73723	protein_coding	821	743	108.613	111.776	96.8401	79.6443	109.725	113.647	92.6945	108.928	83.4307	92.7939	109.688	110.467	99.2068	107.109	106.071	112.31	128.214	84.7439	102.071	93.2709	94.5293	85.1223	78.6125	86.9588	81.7387	86.1192	93.2809	114.78	87.0047	85.0705	98.7911	112.547	111.118	93.8402	87.9969	99.2184	84.0109	82.4352	93.6423	86.6851	101.32	98.2988
ENSMUSG00000095041	AC149090.1	JH584304.1			protein_coding	4238	4060	121.182	93.5452	117.891	85.3178	100.318	61.2444	103.151	89.8766	111.011	79.5956	93.1492	83.0961	116.889	141.874	97.025	92.0905	126.649	101.629	82.6377	70.2634	63.6556	56.4521	64.7257	102.542	127.348	92.6416	57.2655	120.103	134.443	70.7314	101.682	101.451	75.722	90.2957	95.2109	60.05	85.0718	49.0378	107.213	75.129	103.651	88.9758
ENSMUSG00000052305	Hbb-bs	7	Mus musculus hemoglobin, beta adult major chain (Hbb-b1), mRNA. [Source:RefSeq mRNA;Acc:NM_001278161]	15129	protein_coding	768	628	15.2397	36.8307	111.421	68.1769	70.8928	36.5346	36.1839	72.7195	101.161	56.6754	11.6459	68.8357	65.0281	85.5967	71.7645	12.5116	70.8698	191.19	126.394	103.129	13.802	75.0829	51.053	91.626	62.3974	17.0243	20.908	45.1222	48.4258	62.3686	26.6127	70.0807	177.686	199.713	57.0803	20.4295	73.2684	86.8247	114.495	166.953	60.5122	60.6549
ENSMUSG00000026701	Prdx6	1	peroxiredoxin 6 [Source:MGI Symbol;Acc:MGI:894320]	11758	protein_coding	4804	2558	69.5037	75.4984	66.4468	69.3021	70.0532	74.7823	73.0057	73.0153	72.4966	73.198	92.1915	109.235	96.8493	96.6902	90.0979	86.3422	120.579	92.2988	85.4954	88.0886	77.2922	74.9468	76.5255	83.0693	79.2482	69.7218	72.6233	77.4115	74.6701	71.1721	102.901	121.842	112.874	103.391	89.7749	85.8902	89.2041	82.8204	97.3185	85.1401	70.1608	73.2996
ENSMUSG00000027894	Slc6a17	3	Sodium-dependent neutral amino acid transporter SLC6A17 [Source:UniProtKB/Swiss-Prot;Acc:Q8BJI1]	229706	protein_coding	10283	6322	110.545	106.418	99.4757	100.595	110.277	98.9777	95.6645	98.7799	96.7274	93.1169	105.666	84.5485	94.4076	94.8796	95.73	101.683	87.4901	88.0057	93.3129	93.3407	97.2102	104.848	99.2864	92.0246	93.8677	98.6922	104.732	95.2343	103.273	99.0742	98.5195	90.8456	85.0447	96.2893	91.0809	101.639	89.0606	92.8833	91.7395	102.731	105.462	96.6533
ENSMUSG00000085438	1700020I14Rik	2	RIKEN cDNA 1700020I14 gene [Source:MGI Symbol;Acc:MGI:1913852]		lincRNA	8306	8300	95.3818	95.5315	115.466	108.188	102.382	104.349	100.084	110.216	104.868	107.529	89.6625	87.4764	95.3743	83.9187	98.0311	91.6996	79.8341	91.777	92.3475	100.081	90.9657	102.653	102.652	101.868	105.842	107.876	100.51	92.6994	104.946	99.096	91.0566	88.4558	97.2805	88.6726	98.7446	87.3566	91.4435	99.5382	85.9353	101.611	103.39	105.409
ENSMUSG00000040097	Flywch1	17	FLYWCH-type zinc finger-containing protein 1 [Source:UniProtKB/Swiss-Prot;Acc:Q8CI03]	224613	protein_coding	4266	2943	117.563	107.327	98.9113	86.8957	97.5194	113.188	92.8928	102.983	93.1645	90.1057	113.254	103.842	90.8795	96.4911	93.7382	113.307	102.906	86.9381	87.2245	90.6563	98.4245	98.625	89.8979	95.0434	104.35	112.397	105.648	117.238	96.7035	94.7812	104.359	115.027	103.631	96.2493	97.3242	108.428	94.7528	88.8021	96.3023	89.577	101.643	98.4667
ENSMUSG00000063065	Mapk3	7	Mitogen-activated protein kinase 3 [Source:UniProtKB/Swiss-Prot;Acc:Q63844]	26417	protein_coding	2257	1800	64.3957	69.1323	72.5033	78.0294	71.737	75.4377	75.8981	83.372	82.3652	82.508	76.56	92.365	89.7063	83.5327	91.1393	75.5318	91.8574	90.995	87.0901	91.51	97.4831	91.3512	86.2894	104.376	100.392	69.6017	95.1461	88.4598	95.1259	93.6948	94.6777	101.028	127.549	97.2133	106.019	101.284	104.166	86.5992	106.984	88.6435	71.1595	79.9162
ENSMUSG00000070802	Pnmal2	7	PNMA-like 2 [Source:MGI Symbol;Acc:MGI:3645856]	434128	protein_coding	4147	4147	89.0593	98.6242	98.9897	106.915	89.3398	101.371	95.2056	97.2954	114.056	116.864	93.3224	95.7003	88.5198	102.872	85.1178	89.3199	85.3342	100.395	106.082	109.005	102.705	105.242	99.0841	103.954	94.9578	82.2653	91.1786	83.0912	94.0933	100.966	85.3123	79.0294	80.328	93.2435	97.6306	91.4721	104.159	88.096	109.16	95.5334	96.5856	104.958
ENSMUSG00000079523	Tmsb10	6	Thymosin beta-10 [Source:UniProtKB/Swiss-Prot;Acc:Q6ZWY8]	19240	protein_coding	1276	690	98.1428	95.9346	83.6625	69.5177	95.8561	97.4225	80.5705	91.4338	82.2568	92.4894	82.8313	106.364	108.21	112.56	94.0398	113.594	96.5453	73.8621	102.049	83.9116	89.8896	87.7221	79.7458	96.8687	79.2435	76.8064	89.0215	112.765	78.132	76.8189	83.862	113.409	120.404	104.853	102.146	90.703	95.7022	69.6992	95.373	84.2467	88.6227	88.8346
ENSMUSG00000100801	Gm15459	5	predicted gene 15459 [Source:MGI Symbol;Acc:MGI:3705702]		processed_pseudogene	1941	1941	60.5304	127.824	59.2045	63.0329	53.7618	73.7474	59.3229	60.955	54.0368	76.9338	143.169	54.8081	64.6861	137.326	124.024	70.0007	115.276	52.6384	58.6886	64.1911	142.559	70.8778	53.2661	51.6287	50.5207	134.611	68.7233	111.011	65.3946	56.2978	136.157	52.2847	110.606	54.5128	49.139	152.852	62.0878	56.2105	56.1406	69.0012	72.8707	64.9992
ENSMUSG00000021546	Hnrnpk	13	Heteroous nuclear ribonucleoprotein K [Source:UniProtKB/Swiss-Prot;Acc:P61979]	15387	protein_coding	6466	2970	90.256	92.3473	101.443	102.143	91.7278	101.347	104.811	103.221	106.662	106.533	95.0472	102.552	93.8298	95.7699	92.5608	93.5993	93.436	103.238	100.882	106.163	91.7606	101.198	110.879	104.772	93.7633	100.824	100.059	94.2696	95.9955	103.935	96.2109	92.3798	104.19	99.1737	102.445	91.6034	97.8225	100.974	98.0861	102.87	95.5833	104.515
ENSMUSG00000020585	Laptm4a	12	lysosomal-associated protein transmembrane 4A [Source:MGI Symbol;Acc:MGI:108017]	17775	protein_coding	1773	1773	79.31	86.6166	85.2519	88.4453	82.4277	96.6296	88.217	92.667	93.1362	95.5751	88.9759	104.12	93.0409	90.3457	97.7312	93.0161	109.932	97.1651	95.9699	105.949	101.427	95.8477	96.1421	102.948	92.0487	97.8162	88.1314	98.3521	97.1478	92.1563	100.383	101.47	113.753	102.881	104.02	86.7704	94.0434	93.0486	104.917	95.6307	84.4103	93.245
ENSMUSG00000019210	Atp6v1e1	6	ATPase, H+ transporting, lysosomal V1 subunit E1 [Source:MGI Symbol;Acc:MGI:894326]	11973	protein_coding	4110	2928	101.313	98.3993	101.709	92.9931	102.297	120.094	94.9944	110.442	95.5137	100.527	102.454	108.528	96.8873	93.0288	99.7246	102.23	100.923	84.7337	98.352	97.4406	98.4738	94.7427	89.4636	99.6522	96.4426	103.896	101.527	113.975	94.6579	93.311	99.2029	104.603	110.528	92.3197	96.7187	99.0943	91.9166	87.7712	91.6469	93.8795	99.3424	104.314
ENSMUSG00000037972	Snn	16	stannin [Source:MGI Symbol;Acc:MGI:1276549]	20621	protein_coding	2967	2872	86.0105	82.5623	107.903	104.42	99.0773	98.7458	97.8324	108.459	110.83	103.344	81.3641	97.0045	82.0749	81.6118	100.962	83.9661	89.8593	105.452	102.633	113.07	71.1545	96.1353	104.779	110.576	101.717	80.1435	88.1541	93.0365	84.3999	102.031	77.9306	96.2936	90.7778	95.5864	103.167	76.7424	94.9342	92.4112	97.9641	86.3555	95.9946	103.842
ENSMUSG00000013593	Ndufs2	1	NADH dehydrogenase [ubiquinone] iron-sulfur protein 2, mitochondrial [Source:UniProtKB/Swiss-Prot;Acc:Q91WD5]	226646	protein_coding	2313	1845	99.5982	99.9107	99.8353	95.0011	96.4815	115.19	93.8317	104.784	102.526	102.147	98.1164	104.955	91.8676	94.9913	97.6545	99.905	104.85	97.4476	101.408	105.142	91.0603	106.091	94.5402	102.365	98.4994	99.4323	96.3774	110.533	96.3095	102.268	92.3138	107.02	98.6493	100.587	97.5619	96.2094	95.1293	91.3609	97.8205	93.6539	98.1654	103.696
ENSMUSG00000063077	Kif1b	4	Kinesin-like protein KIF1B [Source:UniProtKB/Swiss-Prot;Acc:Q60575]	16561	protein_coding	17608	10233	95.8384	87.5342	97.8909	83.5695	95.2129	84.0581	93.9928	85.7581	81.0947	75.0801	102.376	89.0878	95.6709	93.0097	96.5538	105.616	89.2759	74.8212	76.7823	77.1359	105.392	88.463	87.6245	89.4125	101.264	105.961	98.9609	96.1944	100.28	87.7379	113.804	106.94	103.201	92.8188	101.674	111.749	90.52	96.4014	81.0908	99.2846	92.0092	83.9968
ENSMUSG00000040659	Efhd2	4	EF-hand domain family member D2 [Source:HGNC Symbol;Acc:HGNC:28670]	27984	protein_coding	2381	2381	115.403	118.065	90.5934	78.287	115.37	114.496	81.1686	96.6998	89.1102	95.81	103.824	90.2321	98.361	92.7455	98.964	115.482	101.413	82.3173	93.9685	81.2354	79.4513	86.4919	81.5571	84.3229	88.1937	98.4472	93.409	99.1735	86.0352	83.1612	92.1105	94.3904	104.23	87.5451	74.1446	88.9756	75.6617	81.4803	75.0701	86.9189	103.544	95.4569
ENSMUSG00000003352	Cacnb3	15	Mus musculus calcium channel, voltage-dependent, beta 3 subunit (Cacnb3), transcript variant 4, mRNA. [Source:RefSeq mRNA;Acc:NM_001356543]	12297	protein_coding	4010	2734	98.3432	101.33	96.8821	104.584	108.66	95.3753	92.2415	101.908	113.856	113.265	80.972	90.31	95.0663	87.833	95.7747	86.6182	91.9215	107.407	107.658	105.307	81.3269	108.656	99.6186	107.084	108.153	83.7011	107.194	99.4173	101.925	113.715	80.0272	98.4696	91.067	102.045	92.638	93.0057	105.78	99.7664	110.245	92.3814	101.96	103.329
ENSMUSG00000027620	Rbm39	2	RNA binding motif protein 39 [Source:MGI Symbol;Acc:MGI:2157953]	170791	protein_coding	6946	2810	89.1523	87.4959	96.9093	106.896	92.9882	88.6044	105.822	95.7734	104.465	100.743	85.8985	97.9957	95.9134	91.7351	97.7126	86.2084	94.6827	114.442	106.985	102.764	95.4528	98.4951	111.973	108.755	101.731	93.5796	92.3045	90.3163	99.3707	102.71	91.6887	86.3624	87.0581	97.2632	103.43	83.5646	107.404	109.782	103.858	97.9854	94.6884	99.0817
ENSMUSG00000006304	Arpc2	1	Mus musculus actin related protein 2/3 complex, subunit 2 (Arpc2), transcript variant 2, mRNA. [Source:RefSeq mRNA;Acc:NM_001357387]	76709	protein_coding	2033	1439	105.05	101.809	90.5318	91.496	96.6074	114.512	96.1225	94.1496	88.0916	92.5438	109.041	108.387	100.83	97.2749	100.3	108.131	109.176	82.9828	93.8282	93.7986	103.742	90.6004	89.1211	88.3606	86.9353	104.958	99.9577	107.874	90.5104	86.5451	107.282	103.963	107.031	92.5078	94.1203	108.769	97.3968	91.4307	90.324	98.0457	97.0989	97.084
ENSMUSG00000027562	Car2	3	Mus musculus carbonic anhydrase 2 (Car2), transcript variant 2, mRNA. [Source:RefSeq mRNA;Acc:NM_001357334]	12349	protein_coding	2422	1788	99.0062	107.467	91.4282	91.5727	95.5924	108.024	91.1061	93.4623	93.5835	103.901	89.8313	112.962	85.6537	91.2292	94.2287	99.0676	119.648	97.9506	92.9725	94.5281	88.5746	111.407	99.9965	103.099	90.4327	100.57	101.389	113.502	93.2631	98.7507	93.5282	108.298	102.212	113.874	97.3038	82.1228	89.7701	89.4366	106.859	95.052	97.0133	98.0155
ENSMUSG00000029614	Rpl6	5	ribosomal protein L6 [Source:MGI Symbol;Acc:MGI:108057]	19988	protein_coding	3140	1270	90.4471	93.5056	88.2751	84.4473	90.8173	109.406	88.6932	98.1213	93.501	96.27	93.5697	115.597	102.574	97.0105	99.9293	99.2264	114.241	100.216	100.555	100.673	96.0086	91.8463	85.7933	92.2708	86.6401	82.5175	91.9085	102.886	89.8614	86.5196	97.4873	107.77	109.654	100.036	98.2212	94.5687	100.19	89.5838	102.472	89.5604	89.4985	97.1984
ENSMUSG00000027223	Mapk8ip1	2	C-Jun-amino-terminal kinase-interacting protein 1 [Source:UniProtKB/Swiss-Prot;Acc:Q9WVI9]	19099	protein_coding	4644	3274	110.04	107.97	93.8258	89.839	111.79	104.396	93.7401	99.5649	92.2405	96.6657	100.156	96.6919	101.937	103.683	102.188	95.4128	110.545	91.6299	97.8787	94.4971	100.067	104.77	93.781	94.937	95.8266	93.611	104.352	110.282	96.2963	98.9708	91.946	106.716	101.334	106.031	96.0945	102.76	98.7769	90.7606	101.251	94.582	102.693	97.3215
ENSMUSG00000022594	Lynx1	15	Ly-6/neurotoxin-like protein 1 [Source:UniProtKB/Swiss-Prot;Acc:P0DP60]	23936	protein_coding	4662	4023	119.711	108.939	101.205	74.681	108.4	114.742	82.7705	101.361	72.7365	80.4238	109.376	94.2822	83.9149	84.8862	92.0635	106.113	107.062	69.8389	82.5116	76.6637	81.8038	74.3592	64.1179	73.0587	83.1731	101.781	94.6618	108.81	77.14	74.0734	89.1025	105.453	80.9376	77.2427	71.8091	91.7299	65.3733	72.2637	69.4636	75.6908	102.587	90.4067
ENSMUSG00000067879	3110035E14Rik	1	Uncharacterized [Source:UniProtKB/Swiss-Prot;Acc:Q8BG31]	76982	protein_coding	3256	3256	112.206	105.442	100.986	75.1	118.826	118.816	90.4341	105.187	65.1771	67.9313	113.299	90.7226	110.398	90.337	100.533	127.687	95.4192	51.6493	72.3754	61.8883	89.4393	73.9797	70.3026	67.8629	74.324	115.984	107.393	102.903	91.6279	70.4351	104.701	91.132	108.485	74.1389	68.6208	117.099	66.0717	84.8813	49.1992	90.267	102.512	89.5091
ENSMUSG00000028149	Rap1gds1	3	Mus musculus RAP1, GTP-GDP dissociation stimulator 1 (Rap1gds1), transcript variant 4, mRNA. [Source:RefSeq mRNA;Acc:NM_001356388]	229877	protein_coding	7559	3669	100.337	96.8335	110.954	92.5873	101.546	113.672	101.675	111.25	90.5201	94.2013	106.045	97.9347	96.5806	93.6152	96.2978	104.151	96.8046	88.7386	93.879	96.2571	84.1511	92.4613	93.4745	91.781	94.809	107.828	102.255	102.003	92.8992	90.1855	100.597	96.3596	102.146	86.8846	94.1032	98.7627	84.9151	94.435	82.5702	94.1627	100.451	102.264
ENSMUSG00000037126	Psd	19	Mus musculus pleckstrin and Sec7 domain containing (Psd), transcript variant 2, mRNA. [Source:RefSeq mRNA;Acc:NM_001347454]	73728	protein_coding	7636	3903	112.229	112.063	93.7959	86.5353	105.309	102.874	93.2621	100.458	98.0914	90.3941	90.7111	103.197	99.1439	92.7993	95.3805	98.3141	107.065	94.3913	96.7798	85.6471	91.7339	94.0254	86.7887	96.8602	103.972	94.1356	105.061	115.528	97.0589	97.6881	85.1285	116.871	102.633	98.1994	95.235	94.5647	102.324	94.029	100.056	81.8592	101.986	97.0159
ENSMUSG00000033307	Mif	10	macrophage migration inhibitory factor (glycosylation-inhibiting factor) [Source:MGI Symbol;Acc:MGI:96982]	17319	protein_coding	745	600	103.947	109.456	89.676	84.1862	110.451	107.689	91.7792	100.885	102.183	106.939	93.3381	105.089	102.318	113.328	94.4332	109.63	100.083	86.8954	108.622	95.9519	102.552	102.292	88.9783	94.9996	96.8035	90.6265	99.2089	119.97	94.5273	94.9869	87.2871	105.389	100.828	102.165	97.7134	94.92	95.9883	84.988	102.469	93.4855	99.5434	101.895
ENSMUSG00000032356	Rasgrf1	9	RAS protein-specific guanine nucleotide-releasing factor 1 [Source:MGI Symbol;Acc:MGI:99694]	19417	protein_coding	11063	4766	83.8119	90.3972	90.1745	96.0249	85.6059	90.5349	92.455	88.2787	100.517	95.6912	99.7612	89.5051	91.0994	93.9705	88.3275	94.1739	87.211	94.7504	91.9557	95.0047	89.6035	93.9801	92.9346	89.6708	89.0936	93.497	92.135	139.236	91.5122	92.9416	85.5203	83.9653	77.5788	84.0804	88.693	86.9719	90.2717	91.3865	90.6301	90.7634	89.2029	93.4953
ENSMUSG00000053025	Sv2b	7	Synaptic vesicle glycoprotein 2B [Source:UniProtKB/Swiss-Prot;Acc:Q8BG39]	64176	protein_coding	8381	5524	87.2443	82.2703	111.062	83.2253	103.104	102.247	92.862	110.129	75.2108	75.4247	96.6869	82.466	98.8979	92.1828	100.183	101.62	81.1087	61.2055	74.2162	78.3183	107.861	84.5024	84.0757	88.071	96.6193	103.043	113.139	97.3386	110.154	84.1721	104.992	101.413	124.337	80.7069	94.4646	123.511	83.6013	96.1012	65.9546	104.744	93.3811	91.1748
ENSMUSG00000052727	Map1b	13	microtubule-associated protein 1B [Source:MGI Symbol;Acc:MGI:1306778]	17755	protein_coding	15846	11808	85.4072	86.092	102.266	96.5024	91.9193	83.8004	96.2356	88.8208	96.2217	89.7672	99.5141	81.5167	97.7291	99.831	96.8404	100.381	79.6549	90.008	90.455	91.8175	103.059	97.2034	99.1933	95.6005	96.2776	96.156	97.6028	80.4036	106.072	97.3888	104.049	90.2532	86.8049	91.6107	102.956	110.223	94.1981	102.963	91.1849	108.796	92.4374	90.9692
ENSMUSG00000011877	Git1	11	ARF GTPase-activating protein GIT1 [Source:UniProtKB/Swiss-Prot;Acc:Q68FF6]	216963	protein_coding	4838	3512	111.535	116.966	84.1067	83.7628	110.767	101.992	80.1326	90.2169	87.9243	91.0188	95.2837	90.1393	93.517	84.7285	90.625	100.751	97.251	77.5558	85.2648	77.8199	83.4602	89.4998	76.4107	73.5881	78.9295	87.241	96.8135	94.3538	79.2416	83.8995	81.3628	92.3222	79.4774	89.2737	76.313	86.5912	85.4883	81.592	81.2317	73.7151	101.427	90.2569
ENSMUSG00000060450	Rnf14	18	ring finger protein 14 [Source:MGI Symbol;Acc:MGI:1929668]	56736	protein_coding	3515	3351	95.1648	92.3465	104.715	93.6423	97.5804	107.962	100.034	105.719	90.2156	95.5801	104.501	99.9902	94.1288	95.9257	95.2773	101.28	95.5817	84.4616	90.7388	95.5759	105.985	95.2533	91.9519	95.9675	93.5381	107.378	105.341	102.984	97.4504	93.5763	105.688	96.3589	108.08	90.5872	98.0091	106.533	91.4903	94.8989	87.4327	98.0399	96.6898	99.9023
ENSMUSG00000029465	Arpc3	5	Actin-related protein 2/3 complex subunit 3 [Source:UniProtKB/Swiss-Prot;Acc:Q9JM76]	56378	protein_coding	2762	899	103.944	106.441	91.326	87.9289	100.779	119.991	84.97	102.796	90.2414	95.9099	104.365	103.16	103.095	96.4263	93.0006	112.045	105.144	76.0605	94.6908	90.2544	104.127	96.6938	83.6732	88.5878	90.6828	99.3078	105.566	109.856	96.9615	84.6789	108.291	101.506	108.092	98.8469	89.8281	106.478	94.7725	89.3938	84.6838	99.7709	98.0838	98.7819
ENSMUSG00000024873	Cnih2	19	2 [Source:UniProtKB/Swiss-Prot;Acc:O35089]	12794	protein_coding	1237	1237	93.9456	111.182	81.0884	75.4461	105.752	107.713	89.9859	97.594	80.9818	89.2143	92.8616	108.826	101.476	97.3009	98.5291	102.203	126.688	83.2091	100.987	92.2868	109.958	80.3161	80.5507	82.8393	83.2914	91.5031	97.4891	120.635	89.8593	87.39	91.6285	103.14	108.23	91.1909	87.6511	105.407	100.018	90.5455	100.464	92.1436	93.4829	93.0978
ENSMUSG00000028618	Tmem59	4	Transmembrane protein 59 [Source:UniProtKB/Swiss-Prot;Acc:Q9QY73]	56374	protein_coding	2056	1775	91.1091	91.6241	95.585	93.4992	86.5169	108.287	96.0218	99.9237	94.4348	103.263	92.751	101.14	92.247	91.6363	94.4309	91.0729	100.847	104.923	98.9262	106.764	98.0336	98.1257	100.667	100.051	92.1084	103.224	96.5798	97.2872	92.5718	95.2347	98.093	94.3323	103.285	99.6641	97.6045	94.8984	95.6388	98.4101	98.4101	98.1582	91.6669	100.386
ENSMUSG00000041841	Rpl37	15	60S ribosomal protein L37 [Source:UniProtKB/Swiss-Prot;Acc:Q9D823]	67281	protein_coding	1684	925	88.5101	97.2773	79.7397	75.75	94.1543	108.182	76.7584	89.4843	88.366	98.6701	83.9594	113.98	104.809	95.987	94.4557	97.6158	117.755	93.4564	102.316	90.8088	90.7846	87.337	81.2819	90.8829	85.4783	72.6048	79.5733	109.454	83.951	83.0806	82.4403	109.687	101.29	100.918	89.4249	87.1712	94.0624	79.7836	97.9281	79.6565	87.0863	92.2921
ENSMUSG00000000308	Ckmt1	2	creatine kinase, mitochondrial 1, ubiquitous [Source:MGI Symbol;Acc:MGI:99441]	12716	protein_coding	2496	1620	109.26	108.627	105.122	84.3238	94.3365	122.635	93.6876	105.191	81.1153	86.5504	118.831	101.144	88.828	97.6579	92.6094	112.946	102.677	67.7088	82.3105	79.1252	107.098	82.8742	75.3448	92.7391	85.5079	106.714	105.527	116.673	93.8999	78.9869	104.389	102.863	95.4988	79.439	84.5902	105.397	82.17	79.9621	76.8133	87.3873	100.334	97.8359
ENSMUSG00000047459	Dynlrb1	2	Dynein light chain roadblock-type 1 [Source:UniProtKB/Swiss-Prot;Acc:P62627]	67068	protein_coding	1009	788	92.5644	105.565	89.4071	90.3341	98.1361	105.398	95.2541	102.278	91.1402	106.915	91.0275	107.621	94.1093	92.3669	102.339	91.0213	102.715	96.7955	102.767	97.1897	94.5266	98.8933	104.465	100.662	87.1097	96.1401	99.645	105.818	89.8786	97.2519	89.2274	89.8675	109.738	95.7408	94.7167	103.044	94.3318	90.8104	99.7735	86.2502	95.2014	100.197
ENSMUSG00000029608	Rph3a	5	Rabphilin-3A [Source:UniProtKB/Swiss-Prot;Acc:P47708]	19894	protein_coding	4639	4150	116.011	107.958	87.9216	67.3841	121.521	98.0519	79.5674	90.9231	65.8336	68.0818	109.35	92.7601	104.643	92.3307	101.751	115.115	98.8096	66.1479	75.5514	65.1848	88.4462	75.7321	68.4783	63.9401	80.5253	93.5024	98.3788	96.1053	79.1389	68.2979	87.6507	109.575	85.4757	81.5916	77.8551	99.6364	73.0964	79.6585	61.344	79.4099	100.159	80.4916
ENSMUSG00000054793	Cadm4	7	Cell adhesion molecule 4 [Source:UniProtKB/Swiss-Prot;Acc:Q8R464]	260299	protein_coding	2161	2161	106.685	104.621	92.1839	85.5661	99.4455	100.665	87.8669	99.4902	94.451	95.3842	94.1469	98.7811	96.034	97.5269	95.8908	97.6245	99.9581	86.1499	94.9256	95.1945	83.588	91.7858	87.7886	94.8378	94.156	89.0206	93.6561	103.513	86.6382	87.8559	85.5694	108.959	104.724	104.571	95.4137	92.8902	88.7122	80.9662	95.2544	89.6718	97.7003	95.5715
ENSMUSG00000063015	Ccni	5	Cyclin-I [Source:UniProtKB/Swiss-Prot;Acc:Q9Z2V9]	12453	protein_coding	3303	2804	94.9151	99.4868	91.8858	88.4359	98.5282	103.182	90.9037	96.4232	96.5228	106.003	87.4777	102.151	97.9166	86.676	94.5123	87.9547	102.899	101.086	101.303	104.172	78.7305	91.2167	90.7333	88.5121	85.291	93.9029	88.9879	89.7688	86.106	91.1084	88.9257	93.5847	95.5646	92.6295	86.8943	82.5004	88.2303	92.151	89.2013	90.011	94.6504	98.607
ENSMUSG00000040415	Dtx3	10	Probable E3 ubiquitin-protein ligase DTX3 [Source:UniProtKB/Swiss-Prot;Acc:Q80V91]	80904	protein_coding	2572	1994	96.8165	96.9099	88.1623	96.1387	90.5098	89.2717	91.9716	91.144	104.474	94.9123	92.0929	99.5096	95.5048	103.898	94.1327	89.2421	103.7	107.528	104.279	92.4166	85.4456	101.42	100.032	105.511	99.51	84.4037	97.1894	102.047	97.4318	106.858	86.2666	95.2696	81.3233	99.152	97.7694	88.699	103.345	95.8793	109.971	90.4652	93.7074	94.3547
ENSMUSG00000005583	Mef2c	13	Mus musculus myocyte enhancer factor 2C (Mef2c), transcript variant 14, mRNA. [Source:RefSeq mRNA;Acc:NM_001347577]	17260	protein_coding	15715	6277	91.6959	85.1915	96.03	86.6053	92.9733	87.4459	86.7751	94.53	79.9464	77.1012	96.2874	83.0571	85.4562	79.3723	87.2571	99.0704	77.0174	74.7932	85.4747	77.3492	75.0983	79.0827	80.889	85.2574	93.0616	119.08	102.517	94.1185	95.8809	84.4153	117.521	103.445	109.733	76.3559	88.6899	107.158	80.6944	93.9902	66.0099	93.5892	90.4992	85.1597
ENSMUSG00000027624	Epb41l1	2	band 4.1-like protein 1 isoform d [Source:RefSeq peptide;Acc:NP_001278051]	13821	protein_coding	11530	6521	106.083	103.866	90.8036	91.5558	102.563	95.1948	91.7116	90.7206	90.4135	94.7535	99.0923	89.0774	95.3737	97.2902	95.4342	96.9931	95.5693	93.7437	91.8853	89.2158	91.9183	98.0921	90.2572	88.4936	90.4011	91.386	98.1023	94.7241	93.0788	93.7579	90.145	95.195	84.8889	94.0148	88.0122	99.6697	97.0417	92.2241	96.006	93.0883	98.9741	92.5588
ENSMUSG00000009079	Ewsr1	11	RNA-binding protein EWS [Source:UniProtKB/Swiss-Prot;Acc:Q61545]	14030	protein_coding	5907	2588	90.3839	90.5458	83.7484	100.091	85.6551	80.781	92.4791	86.3592	104.526	92.44	80.2635	85.7714	89.0875	93.5043	91.7306	80.2646	83.4833	104.473	97.296	88.0457	89.525	99.6344	105.337	102.138	97.626	84.4341	89.8002	85.9715	94.7221	102.322	85.139	84.0142	78.3085	96.2653	96.6523	85.3968	101.374	105.405	104.27	90.1934	90.0848	91.3171
ENSMUSG00000015094	Npdc1	2	Neural proliferation differentiation and control protein 1 [Source:UniProtKB/Swiss-Prot;Acc:Q64322]	18146	protein_coding	3906	1510	101.283	102.198	81.552	79.7153	97.3005	98.8185	82.2783	90.1428	86.4094	82.2222	97.4449	100.771	88.4044	92.0873	90.8629	102.179	107.753	80.1999	89.6233	80.1249	97.3894	88.07	83.581	87.0317	92.4543	98.9719	96.7043	116.245	92.4204	89.5559	95.7526	113.623	97.8645	93.192	88.6244	101.709	89.8094	87.6729	88.3992	82.289	92.4097	87.9742
ENSMUSG00000028266	Lmo4	3	LIM domain transcription factor LMO4 [Source:UniProtKB/Swiss-Prot;Acc:P61969]	16911	protein_coding	3530	1669	106.461	100.199	93.3399	73.2677	97.0487	102.578	87.9198	99.7081	68.8684	69.0242	96.6346	96.6152	94.406	95.161	94.3611	104.729	93.6076	63.9235	84.5825	73.5175	89.6093	70.8829	75.226	78.5116	85.7787	110.083	105.317	108.052	90.2783	78.7992	102.974	104.08	120.997	75.0526	81.0345	104.786	80.1565	88.2148	69.4332	81.1328	94.0632	85.6196
ENSMUSG00000026860	Sh3glb2	2	SH3-domain GRB2-like endophilin B2 [Source:MGI Symbol;Acc:MGI:2385131]	227700	protein_coding	3990	1851	102.88	98.057	88.8356	92.4777	99.8282	89.4643	90.8205	95.4212	101.765	87.9415	91.8993	100.855	92.2145	94.166	95.6104	90.8942	99.3429	99.1436	99.1534	87.0207	87.5908	94.3637	91.147	97.027	100.218	87.2849	97.3605	110.102	99.1603	97.4381	87.8585	103.365	87.4195	94.7465	95.2706	88.9765	95.9	91.193	102.496	87.5079	96.4157	93.0826
ENSMUSG00000008153	Clstn3	6	Mus musculus calsyntenin 3 (Clstn3), transcript variant 2, mRNA. [Source:RefSeq mRNA;Acc:NM_001346656]	232370	protein_coding	4968	4014	113.947	108.71	89.6505	78.1857	99.8313	99.5872	85.5588	88.7786	79.5463	81.4863	116.253	83.2003	87.4472	93.6119	82.7019	108.554	86.7471	71.3872	81.3238	79.0362	101.235	91.8122	79.3479	79.6007	83.7258	102.347	96.347	97.7189	89.8119	82.9065	99.8808	92.1521	80.3164	83.4385	79.2419	104.758	77.4331	76.5443	75.8244	88.943	98.0648	86.9914
ENSMUSG00000063511	Snrnp70	7	small nuclear ribonucleoprotein 70 (U1) [Source:MGI Symbol;Acc:MGI:98341]	20637	protein_coding	7618	4008	91.5204	87.6767	78.6528	100.323	90.5582	73.8032	91.694	76.5836	111.768	84.9999	74.0174	92.5179	89.7663	90.9463	87.0226	79.8999	86.4072	114.296	101.912	82.031	80.7669	91.9761	113.18	100.663	103.231	78.051	86.1655	86.6489	90.3825	105.95	73.49	90.7621	67.1944	97.3815	92.7977	70.0608	101.085	100.716	110.959	85.5949	89.7463	87.7697
ENSMUSG00000022186	Oxct1	15	Succinyl-CoA:3-ketoacid coenzyme A transferase 1, mitochondrial [Source:UniProtKB/Swiss-Prot;Acc:Q9D0K2]	67041	protein_coding	3701	3527	87.5937	92.0225	99.642	95.0391	91.9376	100.362	96.6409	102.745	92.7389	97.2381	92.7033	92.1689	89.8038	90.0966	90.2868	92.4398	96.0176	94.3546	98.5405	102.157	91.9161	96.344	96.3092	100.063	93.8168	98.6887	96.9067	99.0483	95.8959	95.163	94.9609	92.2809	102.491	94.8707	95.9825	92.8358	95.0692	94.4768	93.0307	100.742	93.247	97.9451
ENSMUSG00000005683	Cs	10	Citrate synthase, mitochondrial [Source:UniProtKB/Swiss-Prot;Acc:Q9CZU6]	12974	protein_coding	5779	3003	91.1665	96.2058	97.0951	95.4044	97.4743	97.0166	93.9401	98.2286	99.6445	99.1208	97.5197	95.8486	91.0604	92.8863	91.3107	94.6224	96.6974	97.12	98.5299	100.866	93.7904	99.7924	98.0995	100.567	95.702	92.8865	98.92	98.7299	96.0305	98.0877	93.4365	93.6386	93.351	96.3355	99.2304	91.036	92.5983	91.5847	95.7205	97.7987	95.4692	97.5901
ENSMUSG00000027602	Map1lc3a	2	Microtubule-associated proteins 1A/1B light chain 3A [Source:UniProtKB/Swiss-Prot;Acc:Q91VR7]	66734	protein_coding	1181	1112	112.212	105.386	87.5586	75.9466	105.807	105.052	81.0182	96.4723	84.9931	97.724	84.949	96.1629	88.3642	89.5968	89.9544	93.3822	97.4517	81.9265	101.419	90.5898	89.0722	95.4066	84.1728	93.7549	87.5231	90.0655	93.6721	116.144	85.4271	89.8667	82.6394	92.6181	90.7242	92.4039	87.9525	87.6752	88.1024	81.02	93.7497	84.9026	97.382	93.0519
ENSMUSG00000067274	Rplp0	5	ribosomal protein, large, P0 [Source:MGI Symbol;Acc:MGI:1927636]	11837	protein_coding	1659	1358	77.3187	84.2267	73.4386	79.2383	83.7707	93.299	74.1826	82.6551	82.5888	88.6679	85.8491	104.125	94.3894	87.6302	90.633	88.4648	112.738	98.2162	90.8805	95.9734	82.867	88.5455	81.4129	90.1137	78.8467	71.5831	83.2776	94.6559	79.6522	79.5026	87.8675	101.252	100.133	104.128	92.4514	85.8047	92.0871	81.8371	100.248	85.7587	79.5986	84.2787
ENSMUSG00000061904	Slc25a3	10	solute carrier family 25 (mitochondrial carrier, phosphate carrier), member 3 [Source:MGI Symbol;Acc:MGI:1353498]	18674	protein_coding	5550	4039	93.2878	94.7271	89.5335	92.8422	91.6505	98.2544	94.2963	92.7099	99.224	100.959	93.6588	94.9747	90.2516	89.4451	91.674	89.7736	90.7781	95.4816	97.5401	98.1083	87.1271	97.3694	98.0123	92.3846	87.5222	98.1612	94.957	92.2226	92.155	96.4312	88.6289	87.9716	88.2164	92.5016	92.8524	87.2106	90.6655	92.8278	94.9505	93.4852	92.4082	97.0887
ENSMUSG00000027500	Stmn2	3	stathmin-like 2 [Source:MGI Symbol;Acc:MGI:98241]	20257	protein_coding	5602	3413	78.7034	73.0263	77.6022	65.41	83.0135	89.0398	69.8165	82.9905	62.7297	62.7673	86.3292	84.0484	84.2468	71.9793	79.3657	86.4572	81.904	51.6982	73.3945	69.1217	93.548	71.3314	65.7678	78.4284	81.6213	83.1967	90.0492	94.6892	79.2113	69.7892	96.6367	102.576	117.486	77.2606	91.4536	91.6863	74.7651	75.7389	64.585	80.0118	75.5511	73.4687
ENSMUSG00000020163	Uqcr11	10	ubiquinol-cytochrome c reductase, complex III subunit XI [Source:MGI Symbol;Acc:MGI:1913844]	66594	protein_coding	641	605	95.302	104.246	81.2456	77.2687	97.0844	101.713	80.2125	95.718	82.3957	91.5583	85.6348	103.641	91.4631	89.2083	88.9729	89.9529	112.275	85.3794	105.447	89.7402	87.2872	92.7547	81.145	88.4774	86.3168	76.3484	87.3217	111.888	87.698	82.2167	75.2939	101.505	102.8	91.801	86.8241	86.5997	92.7188	80.3197	104.006	78.6705	91.0293	90.3196
ENSMUSG00000024213	Nudt3	17	Diphosphoinositol polyphosphate phosphohydrolase 1 [Source:UniProtKB/Swiss-Prot;Acc:Q9JI46]	56409	protein_coding	2985	2193	105.157	105.946	88.0688	81.8531	101.049	103.684	86.0135	92.6781	82.7038	91.0508	94.3124	96.6091	96.7274	92.7651	98.8813	102.132	99.1451	80.0342	92.8346	86.9704	92.8442	89.3682	79.7702	84.5964	87.7902	98.101	98.1036	105.451	87.608	84.435	91.4668	102.216	95.6665	92.4416	86.8532	97.7458	94.0863	85.4115	87.9017	87.6614	96.4148	91.2261
ENSMUSG00000001289	Pfdn5	15	Prefoldin subunit 5 [Source:UniProtKB/Swiss-Prot;Acc:Q9WU28]	56612	protein_coding	1394	1062	84.4983	88.44	82.1237	81.8786	86.5865	105.949	81.2233	93.0112	90.061	94.0278	79.1242	108.091	87.9179	85.7863	86.6932	89.0055	106.72	95.5569	93.236	96.4841	80.5853	85.1429	90.6715	95.2605	86.4897	79.9089	83.9971	95.504	81.4095	81.2336	79.6027	96.6354	103.23	93.8582	83.9585	77.3096	95.6985	80.2415	99.7065	77.7191	84.7054	92.8545
ENSMUSG00000030302	Atp2b2	6	Plasma membrane calcium-transporting ATPase 2 [Source:UniProtKB/Swiss-Prot;Acc:Q9R0K7]	11941	protein_coding	12612	8877	104.285	98.4479	95.7173	84.9002	97.1342	93.9005	93.8242	90.2553	85.5092	87.6928	98.9179	78.4068	86.4128	87.9649	80.5296	100.588	76.3314	75.7469	83.9387	83.1657	71.9526	84.6136	77.3262	78.9001	88.1114	103.965	96.6758	87.4065	81.2406	84.8828	97.5392	87.0372	76.3487	79.3205	76.8045	95.8511	78.2966	80.1242	71.6959	82.6703	96.097	90.2364
ENSMUSG00000025508	Rplp2	7	60S acidic ribosomal protein P2 [Source:UniProtKB/Swiss-Prot;Acc:P99027]	67186	protein_coding	2072	964	84.6197	88.8063	78.2884	77.4191	88.8821	100.613	75.9661	82.3111	95.6689	98.077	77.8835	105.032	92.0902	97.9684	86.2115	92.7536	101.805	88.7097	99.429	97.6018	86.3357	90.9429	77.9935	90.6745	79.8734	74.8907	80.3196	98.561	82.8743	80.6926	83.1997	102.653	93.5221	107.993	86.2263	78.5438	98.5698	77.1575	100.154	90.4723	83.6031	90.5273
ENSMUSG00000055254	Ntrk2	13	BDNF/NT-3 growth factors receptor [Source:UniProtKB/Swiss-Prot;Acc:P15209]	18212	protein_coding	19292	8744	86.4774	87.4551	82.1314	91.7543	91.0752	86.7346	81.3034	82.128	79.2336	90.6418	100.267	84.8352	101.476	93.2318	100.299	88.3372	91.8424	91.009	87.7525	90.4753	89.8589	87.4062	88.6326	78.4323	80.8692	85.3415	87.1977	77.95	83.8316	83.0021	92.2707	88.5751	89.9425	88.9714	87.7914	94.5167	92.2528	92.1349	85.7882	89.6842	87.7787	84.0083
ENSMUSG00000026426	Arl8a	1	ADP-ribosylation factor-like protein 8A [Source:UniProtKB/Swiss-Prot;Acc:Q8VEH3]	68724	protein_coding	2299	1713	93.4237	97.3208	91.1556	85.1719	94.4042	94.5424	89.7274	95.0982	91.4139	93.5768	91.6893	97.0122	90.5009	92.8429	90.0511	92.2136	97.0238	87.2827	97.64	95.1901	90.7483	96.8149	93.03	95.5118	94.4147	89.4712	97.7191	96.7223	87.1999	96.0916	88.5727	102.003	98.8955	96.2951	94.2854	92.8231	90.1468	91.4438	95.142	92.1303	92.2952	92.8717
ENSMUSG00000031824	6430548M08Rik	8	Uncharacterized protein KIAA0513 [Source:UniProtKB/Swiss-Prot;Acc:Q8R0A7]	234797	protein_coding	6626	5564	77.7715	84.6511	90.2942	102.813	92.9001	81.7837	84.9495	91.8887	111.749	106.413	70.8426	74.2792	80.7144	79.7935	83.1607	65.3263	75.0386	114.404	100.42	108.623	71.2885	109.661	104.159	101.648	93.2758	72.9262	91.1852	71.7912	90.4112	102.356	70.7069	66.7471	71.7517	91.4748	89.9676	71.3324	93.2787	90.4677	107.041	92.3179	89.686	95.3568
ENSMUSG00000010803	Gabra1	11	Mus musculus gamma-aminobutyric acid (GABA) A receptor, subunit alpha 1 (Gabra1), transcript variant 2, mRNA. [Source:RefSeq mRNA;Acc:NM_001359035]	14394	protein_coding	7326	4688	103.616	99.7006	102.008	84.0892	88.1901	113.665	93.8597	103.728	78.9897	83.6096	110.061	85.169	81.1807	84.43	87.5874	108.114	80.7972	72.7821	80.6499	81.325	81.2153	81.9549	74.6159	76.9799	75.81	121.541	98.13	95.0845	85.4723	78.0743	105.059	84.31	87.3621	69.0939	73.5665	98.0518	71.7025	81.6979	61.2459	88.7174	95.5209	94.7704
ENSMUSG00000016427	Ndufa1	X	NADH dehydrogenase [ubiquinone] 1 alpha subcomplex subunit 1 [Source:UniProtKB/Swiss-Prot;Acc:O35683]	54405	protein_coding	419	419	87.6519	87.9125	82.1686	76.2365	88.4052	106.55	86.581	86.1343	84.7023	101.07	75.6787	102.634	95.756	98.9478	84.0297	89.8174	103.308	86.7407	101.651	94.6726	82.7024	83.7272	80.8614	90.5904	83.3663	81.1028	79.5044	107.291	82.3327	86.4349	79.4939	89.5515	97.2855	101.694	86.884	84.6207	89.8384	79.9175	89.4012	91.0274	84.4749	93.0076
ENSMUSG00000020708	Psmc5	11	protease (prosome, macropain) 26S subunit, ATPase 5 [Source:MGI Symbol;Acc:MGI:105047]	19184	protein_coding	1394	1394	98.8391	98.1401	85.4423	81.084	97.6625	109.702	86.1775	92.6085	84.7614	93.1225	95.9412	103.698	90.5394	91.8384	94.0989	97.0991	100.513	82.8169	91.0703	89.7321	89.1701	89.9806	81.8427	79.3345	81.6805	92.3306	93.1351	99.5002	83.9242	81.5154	91.2615	95.0806	101.159	90.2942	86.3647	93.3329	91.5683	84.6413	88.1851	83.0565	92.2336	93.2744
ENSMUSG00000031422	Morf4l2	X	Mortality factor 4-like protein 2 [Source:UniProtKB/Swiss-Prot;Acc:Q9R0Q4]	56397	protein_coding	3135	1996	82.9436	88.5729	89.326	91.2487	85.9005	97.298	89.959	93.8491	90.9118	98.9973	90.1429	86.7313	90.7762	92.2936	87.4131	85.9367	85.6745	87.2078	91.5875	92.7072	108.471	95.9961	92.6755	93.7435	84.7589	91.2075	97.8177	88.5516	89.7467	89.2826	88.873	82.2684	100.453	89.8462	86.788	95.3777	90.7561	91.4769	89.2216	94.1902	87.5983	94.2031
ENSMUSG00000005610	Eif4g2	7	eukaryotic translation initiation factor 4 gamma 2 isoform 2 [Source:RefSeq peptide;Acc:NP_001035221]	13690	protein_coding	10166	7995	86.602	89.4626	93.115	93.6798	89.603	93.2418	94.8742	92.9689	91.9142	101.597	95.37	90.1091	92.2071	92.8545	95.713	92.3005	89.8292	97.1327	95.0604	100.954	90.4418	98.1242	94.4142	90.1972	85.1842	99.8474	94.0332	84.685	92.6973	92.8315	96.6963	83.5868	92.9786	91.1781	89.9874	95.7696	91.0922	95.7042	92.0543	99.3837	90.4925	94.9193
ENSMUSG00000020368	Canx	11	Calnexin [Source:UniProtKB/Swiss-Prot;Acc:P35564]	12330	protein_coding	4693	4281	79.3907	84.7685	89.7439	85.8059	86.3309	96.9221	86.0222	88.5507	81.0713	94.2537	89.1648	84.7587	93.5045	94.4197	92.8099	87.7327	87.4866	90.0197	87.0833	90.5075	101.907	95.7977	94.3675	90.4128	81.3141	91.7046	98.6407	83.1117	90.2221	84.7573	94.2203	83.4642	98.947	93.1804	91.9903	94.4707	96.8272	94.1211	88.1592	100.855	85.208	89.364
ENSMUSG00000024381	Bin1	18	Myc box-dependent-interacting protein 1 [Source:UniProtKB/Swiss-Prot;Acc:O08539]	30948	protein_coding	2451	2451	93.3661	93.4534	84.0454	97.5864	95.2129	95.871	78.922	86.4765	98.6611	96.428	86.6071	96.1316	89.4057	86.1767	88.5679	87.2912	95.3823	99.3108	98.1511	93.1008	80.5994	98.1189	87.3644	88.7355	95.9019	85.42	94.0834	95.5673	87.6836	94.8764	86.9237	95.9581	89.7512	94.8841	86.0007	86.2654	97.4933	92.7291	97.1144	87.601	92.7328	91.2717
ENSMUSG00000030701	Plekhb1	7	pleckstrin homology domain containing, family B (evectins) member 1 [Source:MGI Symbol;Acc:MGI:1351469]	27276	protein_coding	3713	2793	84.6352	86.3981	70.6432	68.6963	75.7935	86.2839	70.5229	76.8262	69.4214	75.5202	78.9411	102.016	77.892	74.7285	78.498	75.2343	108.762	74.866	73.8679	83.2071	75.5713	82.2882	81.7093	81.6779	78.1756	76.4422	74.6399	96.9615	72.6963	72.9303	81.909	102.767	98.4232	103.502	86.5339	73.5303	76.8883	65.7227	90.7143	73.031	77.2333	75.7149
ENSMUSG00000044708	Kcnj10	1	ATP-sensitive inward rectifier potassium channel 10 [Source:UniProtKB/Swiss-Prot;Acc:Q9JM63]	16513	protein_coding	5407	5407	73.5882	85.8814	70.2301	76.9405	73.8202	66.4991	71.398	71.0838	78.0949	88.3139	74.5833	81.3016	83.3836	85.1329	93.4423	68.7319	94.7774	112.49	97.8094	98.7279	65.512	94.7773	89.3275	83.8047	78.6281	85.8275	77.0494	68.5891	71.7455	85.0645	85.2357	91.7511	76.2399	102.848	83.0964	68.4454	77.679	87.2527	96.1843	88.7321	76.0921	75.0779
ENSMUSG00000020524	Gria1	11	Glutamate receptor 1 [Source:UniProtKB/Swiss-Prot;Acc:P23818]	14799	protein_coding	6043	5546	69.2073	79.3379	85.7104	97.0536	79.6964	87.5969	92.6473	83.6704	97.8265	99.9668	80.2574	86.5259	81.1324	90.7922	80.824	81.4749	89.3088	101.352	86.8537	97.7345	90.1591	97.792	101.728	97.3734	84.0264	83.7593	85.5559	78.2777	90.1109	99.7848	80.2919	70.6708	75.9059	89.1966	88.0184	84.2719	88.5392	91.8073	95.5464	92.7509	82.2011	92.3416
ENSMUSG00000097451	Rian	12	RNA imprinted and accumulated in nucleus [Source:MGI Symbol;Acc:MGI:1922995]		processed_transcript	18234	8089	106.033	91.6773	86.3794	88.0859	95.8895	88.4679	98.0241	85.0432	85.4563	79.6189	88.2014	96.0833	89.2438	92.4591	90.7876	87.7964	93.0231	89.1706	90.8692	75.6303	112.331	84.2741	93.1416	87.3421	90.1672	100.321	91.3554	97.6743	92.7962	88.2638	92.2627	89.6546	76.6061	85.5412	85.9445	86.6541	95.7484	101.176	88.3795	89.8761	93.6131	87.3221
ENSMUSG00000029126	Nsg1	5	Neuronal vesicle trafficking-associated protein 1 [Source:UniProtKB/Swiss-Prot;Acc:Q62092]	18196	protein_coding	3215	2581	88.1432	89.4836	92.9801	85.1835	86.6711	100.642	92.6911	95.3994	89.1638	92.4857	90.4782	89.7767	80.6493	93.303	86.2492	87.3278	80.3426	77.1143	87.2482	92.4267	89.5769	83.8373	86.2917	88.2511	82.686	88.8766	85.3705	94.5329	82.9206	83.555	82.2396	84.0443	86.4455	83.0915	87.6404	86.6868	86.7969	77.9859	84.579	83.2119	88.4923	94.0764
ENSMUSG00000069806	Cacng7	7	Voltage-dependent calcium channel gamma-7 subunit [Source:UniProtKB/Swiss-Prot;Acc:P62956]	81904	protein_coding	2441	2212	77.0413	86.806	81.6723	92.1113	85.4826	77.6733	81.9901	84.7326	104.98	105.642	72.8666	78.3752	78.9721	85.055	85.0664	72.9739	78.5409	103.899	96.7947	104.972	65.4507	107.348	97.5772	105.247	92.7633	75.9087	91.8618	81.9768	90.0904	106.126	75.4639	78.1131	79.1218	97.7674	93.2139	71.1679	96.5461	89.6723	110.052	88.5893	84.6227	91.0035
ENSMUSG00000068747	Sort1	3	Sortilin [Source:UniProtKB/Swiss-Prot;Acc:Q6PHU5]	20661	protein_coding	7569	6836	94.6495	93.0516	99.3833	84.1623	95.0378	95.2585	89.3987	93.5084	85.5946	86.6275	99.4715	83.1748	91.2844	92.5992	87.3139	102.243	87.7571	76.8992	81.5973	85.4725	88.7692	84.759	81.0142	81.1365	87.2908	96.2997	87.7015	89.5401	90.0804	83.3678	91.2838	88.6328	85.5389	82.1657	83.7371	97.3203	79.71	80.6731	73.3548	87.6701	93.2569	90.0775
ENSMUSG00000029840	Mtpn	6	Myotrophin [Source:UniProtKB/Swiss-Prot;Acc:P62774]	14489	protein_coding	3960	3960	94.9497	91.4511	102.548	79.7616	88.6613	101.753	94.9691	100.988	77.0565	79.6169	102.224	88.6774	91.4796	86.0494	92.9646	103.399	87.0818	71.1503	80.6468	81.0569	94.2704	78.519	79.5844	80.847	83.2753	101.855	90.7895	90.7154	89.3631	77.3247	104.31	92.2366	106.031	79.4115	83.8403	101.539	79.3477	84.932	68.0611	90.07	91.4743	90.8766
ENSMUSG00000021071	Trim9	12	E3 ubiquitin-protein ligase TRIM9 [Source:UniProtKB/Swiss-Prot;Acc:Q8C7M3]	94090	protein_coding	14203	4807	91.9965	94.2022	82.0633	107.621	81.6135	80.026	90.2801	75.8527	99.499	106.259	84.7385	65.7622	91.9235	90.1099	78.2749	84.0144	72.1734	90.1834	97.8514	95.1075	84.6939	102.958	102.067	84.0701	86.7323	84.6258	91.8776	71.3258	93.6369	98.1298	81.4749	62.5317	67.36	86.1509	75.608	83.6866	98.03	96.657	95.2567	90.9	91.4993	90.3833
ENSMUSG00000058793	Cds2	2	Phosphatidate cytidylyltransferase 2 [Source:UniProtKB/Swiss-Prot;Acc:Q99L43]	110911	protein_coding	9125	8396	83.0396	85.2114	94.0368	92.3765	89.3176	84.2478	90.6711	91.0368	96.6879	95.7561	88.3571	85.1644	88.2296	88.8244	86.4959	87.6646	82.0839	94.4444	87.6311	96.0041	86.922	97.9608	94.131	93.1523	92.0949	87.9011	88.0546	83.2758	94.5167	95.7282	83.8677	85.0912	85.2281	91.3454	95.8257	90.013	89.3359	92.2481	93.6923	92.1919	88.7964	91.6799
ENSMUSG00000021290	2010107E04Rik	12	6.8 kDa mitochondrial proteolipid [Source:UniProtKB/Swiss-Prot;Acc:P56379]	70257	protein_coding	1217	612	85.1565	86.6921	80.1907	75.9038	94.3365	106.876	83.7572	87.9557	87.8186	97.5936	73.6242	98.8977	94.5113	86.1687	88.2274	83.3115	101.467	82.6561	93.2415	90.8267	84.3507	87.4839	92.0502	89.8068	80.5258	88.8495	81.7837	97.6582	78.3576	81.6595	77.4517	84.6594	97.2996	96.0648	84.5105	78.1288	88.6276	81.8136	90.7137	84.3359	84.4559	92.8002
ENSMUSG00000027546	Atp9a	2	Mus musculus ATPase, class II, type 9A (Atp9a), transcript variant 4, mRNA. [Source:RefSeq mRNA;Acc:NM_001354977]	11981	protein_coding	5917	3729	103.027	94.8076	91.5329	78.9279	94.3577	101.876	83.6527	94.1803	81.5323	82.0604	100.258	88.1629	86.3551	89.5158	85.262	101.1	93.3002	70.102	79.0576	80.9204	98.6372	84.6513	75.0773	86.1199	87.8323	90.1303	97.7444	100.059	87.7956	83.7081	94.4339	96.4841	96.8847	85.7283	87.7233	102.201	85.2068	79.552	81.8832	83.9473	92.5305	88.6604
ENSMUSG00000030772	Dkk3	7	Dickkopf-related protein 3 [Source:UniProtKB/Swiss-Prot;Acc:Q9QUN9]	50781	protein_coding	3359	3359	96.8165	86.1039	78.0257	57.6154	88.337	92.1151	65.7849	80.7621	52.1948	47.8974	98.8929	82.8436	83.5231	75.9048	77.1708	105.953	91.2244	49.7165	63.9324	52.6273	75.5982	60.5211	56.1426	60.1793	73.5651	110.647	86.464	92.8976	74.8383	60.1584	105.301	103.01	113.877	70.1392	70.0853	89.7782	61.1078	76.5091	47.0759	75.1267	81.3797	67.7509
ENSMUSG00000021816	Ppp3cb	14	protein phosphatase 3, catalytic subunit, beta isoform [Source:MGI Symbol;Acc:MGI:107163]	19056	protein_coding	8809	3831	86.6074	86.9318	95.358	86.4545	86.6186	100.855	91.2022	97.0371	84.2507	88.8899	91.0943	87.0766	85.5431	80.4635	89.9216	90.5682	83.7789	76.1473	84.2706	85.0128	90.8144	85.3455	85.152	86.304	86.968	98.7435	95.8547	93.0334	87.5222	83.8006	97.0187	86.0302	96.9708	81.431	87.3716	96.0076	82.3982	88.5696	73.0904	88.9077	88.3941	92.447
ENSMUSG00000078816	Prkcg	7	protein kinase C, gamma [Source:MGI Symbol;Acc:MGI:97597]	18752	protein_coding	3612	3127	81.6686	86.0807	83.9745	65.6359	91.6862	87.1028	78.2691	85.706	66.7433	60.4839	104.071	88.7978	93.1446	92.5126	83.5354	103.152	96.668	55.5444	72.1365	63.7541	125.557	66.8171	67.3141	75.2349	83.4456	93.1956	98.1637	103.653	93.5161	73.5721	93.7545	96.5624	90.7255	71.2645	74.4729	120.339	77.4436	78.1298	66.5828	87.3298	81.8092	75.661
ENSMUSG00000057880	Abat	16	4-aminobutyrate aminotransferase, mitochondrial [Source:UniProtKB/Swiss-Prot;Acc:P61922]	268860	protein_coding	7748	4636	76.5206	80.7695	88.5442	89.4641	77.3544	79.5714	94.5666	91.4702	92.2552	95.0736	84.1739	82.3718	74.9296	92.394	83.3966	70.7436	79.9036	106.482	90.5303	103.719	78.1154	95.9074	95.4622	103.656	88.6298	77.5655	78.7341	81.3938	86.4091	94.789	82.9113	74.431	73.94	95.4137	95.0109	76.9472	88.3663	86.8513	107.677	92.3944	82.5306	90.5874
ENSMUSG00000024576	Csnk1a1	18	casein kinase 1, alpha 1 [Source:MGI Symbol;Acc:MGI:1934950]	93687	protein_coding	10502	4083	86.5817	86.5212	85.3954	91.1979	81.527	88.0429	93.1452	88.5262	95.6752	96.3224	84.5263	83.4373	86.1886	84.6602	82.1282	83.401	78.8995	90.6269	90.1549	91.9034	86.8898	92.0067	95.4498	85.9531	89.5017	92.6716	87.0717	80.2185	89.2799	91.4668	89.3111	77.6612	86.1808	84.3508	86.6445	83.2531	90.3116	92.8154	87.8913	95.1264	86.2446	92.3424
ENSMUSG00000009927	Rps25	9	ribosomal protein S25 [Source:MGI Symbol;Acc:MGI:1922867]	75617	protein_coding	2691	1280	75.2694	80.0676	75.0604	71.9916	80.0749	98.284	74.2992	82.9679	84.4896	87.5528	76.4765	101.943	89.3278	87.8776	86.7876	83.4403	106.888	86.8254	91.6919	90.5668	78.4364	81.3955	79.778	84.2856	77.305	72.4785	76.3692	92.045	72.4837	74.6972	79.2859	91.7585	95.2453	92.2139	81.174	75.8734	86.7008	77.7399	86.5402	76.0079	76.4928	85.5187
ENSMUSG00000071658	Gng3	19	guanine nucleotide binding protein (G protein), gamma 3 [Source:MGI Symbol;Acc:MGI:102704]	14704	protein_coding	1699	1699	90.0283	93.6026	89.18	77.3952	92.8883	96.7726	80.6312	95.3218	83.129	87.4248	87.2371	90.1505	84.8206	81.5342	80.2062	89.8904	88.0542	74.0588	88.6896	85.3297	90.3684	84.2348	78.9313	91.482	91.1628	82.5761	99.5585	101.333	86.8177	88.5433	78.5463	97.0501	100.371	87.7487	88.7543	86.7352	82.2261	78.7115	82.9635	79.5473	88.6189	88.6559
ENSMUSG00000003279	Dlgap1	17	Mus musculus DLG associated protein 1 (Dlgap1), transcript variant 6, mRNA. [Source:RefSeq mRNA;Acc:NM_001347412]	224997	protein_coding	16992	7173	77.6566	82.8119	81.7995	94.1132	92.1769	86.2181	81.5347	86.4064	96.8491	107.529	77.1476	79.7313	85.9685	76.844	83.8433	79.6829	75.6258	88.9724	92.7795	96.4553	68.0452	94.1257	93.8946	83.7306	86.2043	82.3261	89.93	76.3559	85.1936	94.8758	74.7295	76.5239	77.9428	83.5082	78.1774	76.1383	86.1988	89.2814	80.5129	86.483	85.7116	91.7075
ENSMUSG00000031532	Saraf	8	store-operated calcium entry associated regulatory factor [Source:HGNC Symbol;Acc:HGNC:28789]	67887	protein_coding	2929	2351	88.8241	91.9649	79.1657	75.5918	87.2724	99.2902	78.9968	84.4712	78.5907	85.8146	91.5744	88.2958	85.2403	85.7161	91.3575	93.9901	94.4296	80.6543	85.1639	85.4173	99.5821	82.8668	75.725	85.2771	82.0383	86.1684	91.9145	92.4292	82.0747	79.0016	96.2366	92.4008	95.2818	89.2955	84.9692	89.7504	83.6668	78.4826	83.4301	83.9638	84.5638	85.4327
ENSMUSG00000022389	Tef	15	Thyrotroph embryonic factor [Source:UniProtKB/Swiss-Prot;Acc:Q9JLC6]	21685	protein_coding	7867	4403	94.885	88.8202	106.751	86.2128	80.5501	92.2003	92.5436	105.045	92.3842	76.0017	81.56	90.5625	84.2132	92.7297	87.1592	87.413	87.5117	92.9997	81.2545	85.162	88.1176	76.4625	80.5533	98.3509	107.553	80.2028	90.0997	84.46	84.855	73.8772	75.4118	90.4352	92.7622	82.7365	89.4894	85.2723	93.8904	89.3574	95.5638	77.7889	91.4438	91.635
ENSMUSG00000026259	Ngef	1	Ephexin-1 [Source:UniProtKB/Swiss-Prot;Acc:Q8CHT1]	53972	protein_coding	3905	3109	109.696	96.9042	98.8053	62.4039	88.2595	104.176	90.4955	94.5191	62.7369	67.1505	105.743	90.576	77.1328	101.057	82.9691	103.556	82.9899	50.6088	64.1947	59.4953	72.169	63.9914	56.8646	64.1376	68.0338	74.5814	77.7759	93.3085	68.2563	58.8225	78.3758	98.591	74.5218	66.9763	64.0735	86.2415	63.7041	58.22	54.5191	66.5597	91.2137	83.8155
ENSMUSG00000039016	Timm8b	9	Mitochondrial import inner membrane translocase subunit Tim8 B [Source:UniProtKB/Swiss-Prot;Acc:P62077]	30057	protein_coding	518	518	91.4333	89.5662	82.5333	79.3663	95.4053	102.511	82.5604	94.2434	84.7352	92.9501	82.739	98.82	88.0512	83.7942	89.7049	87.157	105.022	77.2857	93.6293	86.1775	84.7565	82.3741	82.198	81.3299	79.4191	86.6414	87.7782	103.393	79.0377	78.2917	81.8112	93.3604	93.52	87.0991	83.5768	85.1418	84.6499	82.1026	85.1582	74.9809	87.6609	91.4
ENSMUSG00000040048	Ndufb10	17	NADH dehydrogenase [ubiquinone] 1 beta subcomplex subunit 10 [Source:UniProtKB/Swiss-Prot;Acc:Q9DCS9]	68342	protein_coding	1217	834	83.5997	87.8181	84.0379	80.9139	82.1982	104.52	87.4168	85.7869	85.0542	93.6979	83.002	96.9433	81.0855	81.9382	85.3912	86.1039	86.9367	82.5674	87.8006	87.2431	84.937	95.7663	80.071	86.5958	78.2467	85.3789	87.8003	94.648	79.8757	77.9442	79.8349	85.2605	84.438	85.6681	79.0644	79.4018	85.6218	75.2109	85.9004	78.6168	83.7135	91.2952
ENSMUSG00000044117	2900011O08Rik	16	Uncharacterized [Source:UniProtKB/Swiss-Prot;Acc:Q8R1Y2]	67254	protein_coding	2395	2394	96.6576	95.9056	88.2145	77.4227	87.387	101.992	81.0104	95.6448	75.1829	83.0067	99.682	92.126	82.2265	85.8154	86.3911	96.8573	97.0115	76.9154	83.1596	83.4722	93.3421	83.7667	77.9372	87.5894	84.0307	96.5969	92.872	100.842	85.8228	80.1297	96.1147	92.0507	101.994	80.654	81.7632	97.6998	79.6709	80.5863	83.191	82.2553	89.1174	87.3674
ENSMUSG00000018567	Gabarap	11	Gamma-aminobutyric acid receptor-associated protein [Source:UniProtKB/Swiss-Prot;Acc:Q9DCD6]	56486	protein_coding	1844	1351	82.1213	81.5777	79.6245	73.2669	78.0096	95.713	78.8322	83.1616	79.0603	85.4068	87.4486	100.014	87.7907	85.4088	86.9851	86.1741	103.813	82.6963	87.8508	89.865	91.0492	79.2078	78.7909	86.5736	78.5537	81.3312	83.6388	93.4583	79.1621	76.8765	84.1702	94.797	102.355	90.3404	84.5988	84.3806	82.426	85.7155	88.5904	81.0244	78.92	84.4348
ENSMUSG00000050821	Fam131a	16	Protein FAM131A [Source:UniProtKB/Swiss-Prot;Acc:Q8BWU3]	78408	protein_coding	2853	2432	109.749	104.16	75.4145	70.6185	95.2166	98.1952	71.4003	87.2303	72.0618	66.8488	102.057	88.1134	85.7008	79.3552	80.5899	105.69	96.1336	52.801	73.9475	65.1832	97.1508	70.7465	62.5936	70.1551	82.0894	97.971	95.1113	103.769	84.6824	74.4255	97.1338	100.305	96.7096	72.7723	74.7022	108.568	70.2911	70.5022	63.8877	78.1179	91.0317	79.1473
ENSMUSG00000025630	Hprt	X	Hypoxanthine-guanine phosphoribosyltransferase [Source:UniProtKB/Swiss-Prot;Acc:P00493]	15452	protein_coding	1289	1289	85.8893	84.7986	92.0444	82.4031	83.2879	103.953	91.7396	96.9702	78.1541	84.8733	85.485	91.056	82.0391	77.4375	84.6053	86.7216	83.9298	71.4792	83.5375	82.6718	87.3594	80.6082	84.5569	84.7347	79.6912	100.565	89.6696	93.5569	83.6006	82.4393	89.4176	82.9544	98.1287	77.5724	80.637	88.0593	78.2183	83.2518	70.5539	86.674	85.6847	91.138
ENSMUSG00000032479	Map4	9	Microtubule-associated protein 4 [Source:UniProtKB/Swiss-Prot;Acc:P27546]	17758	protein_coding	15143	6091	84.6695	89.4368	82.2388	83.6604	83.3754	88.4904	82.9138	83.9453	83.3954	90.9019	89.3575	91.5358	83.5111	81.3751	83.474	85.9392	97.2817	93.5738	88.0242	90.5385	78.0716	91.2496	89.9134	85.2574	81.449	89.9935	83.0619	85.6381	81.2771	88.6071	87.5604	86.0081	82.9237	89.6521	83.7377	79.837	82.124	82.5192	89.0741	84.8753	84.6762	85.9293
ENSMUSG00000019054	Fis1	5	Mitochondrial fission 1 protein [Source:UniProtKB/Swiss-Prot;Acc:Q9CQ92]	66437	protein_coding	1714	948	89.8253	86.4817	80.4614	74.6664	88.6008	104.246	79.3096	89.9672	86.0549	91.8112	83.0014	98.6461	81.4669	84.8269	89.845	83.0642	105.35	85.4783	91.0998	90.085	77.3408	89.5366	79.5786	85.5205	84.7511	78.386	79.2958	97.3425	77.9258	81.6628	79.696	94.0031	93.1281	92.6838	84.4544	82.751	87.19	82.4092	92.7866	72.3047	84.0071	90.2778
ENSMUSG00000057322	Rpl38	11	ribosomal protein L38 [Source:MGI Symbol;Acc:MGI:1914921]	67671	protein_coding	542	457	81.2031	81.0486	72.3076	63.5472	85.5617	98.0918	71.9259	79.6661	77.461	85.6749	69.6658	98.6458	86.2925	89.5034	84.8415	80.9867	102.529	87.9035	95.6851	87.2787	84.0511	73.676	69.2801	78.5983	70.8055	76.4721	71.0751	101.433	71.5722	72.4477	71.9283	97.367	90.7069	89.3798	89.1749	71.6481	82.9406	74.83	87.2024	70.6422	76.7337	82.5639
ENSMUSG00000031299	Pdha1	X	pyruvate dehydrogenase E1 alpha 1 [Source:MGI Symbol;Acc:MGI:97532]	18597	protein_coding	3734	2848	82.155	85.8989	91.7554	89.7573	86.0719	94.6698	88.9979	92.4169	88.3754	89.26	82.2293	87.3542	84.0024	80.6616	88.4323	81.8168	84.0219	82.7672	89.2115	91.9985	86.6828	89.4357	90.4943	96.5814	88.3332	92.1938	90.5227	87.708	87.381	87.1068	90.1351	88.1966	93.2095	85.9156	91.6391	85.7637	86.3495	84.7468	83.2664	89.1117	87.1277	90.744
ENSMUSG00000071415	Rpl23	11	60S ribosomal protein L23 [Source:UniProtKB/Swiss-Prot;Acc:P62830]	65019	protein_coding	1770	1059	75.1367	79.8771	75.0955	72.5988	82.6085	90.5487	79.2532	84.9694	78.5106	86.8767	74.9776	99.6047	93.8006	91.7179	88.2914	88.1427	96.512	83.0311	95.1899	87.2296	79.4695	78.1522	86.4953	86.0886	74.9181	76.097	75.9169	88.1416	74.5377	76.8682	75.7836	95.6699	105.017	88.6853	88.3025	76.2656	85.955	81.0415	89.0957	77.5052	77.0633	84.0317
ENSMUSG00000015165	Hnrnpl	7	Heteroous nuclear ribonucleoprotein L [Source:UniProtKB/Swiss-Prot;Acc:Q8R081]	15388	protein_coding	5953	2679	80.7894	84.6627	81.7647	89.9641	86.2092	77.0559	88.9356	82.826	101.576	97.5342	77.7949	89.8562	83.6785	89.7861	81.428	80.7596	84.285	101.684	95.3005	91.0648	74.6458	92.7589	101.025	94.9241	89.581	79.1973	79.5887	87.3243	84.7133	101.327	78.0713	80.6887	73.3829	93.8949	92.0476	76.0545	91.273	92.3467	98.9784	86.9133	84.678	89.5855
ENSMUSG00000035863	Palm	10	Paralemmin-1 [Source:UniProtKB/Swiss-Prot;Acc:Q9Z0P4]	18483	protein_coding	5655	2725	90.5565	90.9733	82.7971	89.2017	89.0989	83.6888	80.8423	90.521	98.5648	99.2185	74.2857	84.3619	86.0755	85.0507	85.0163	76.4814	90.2574	94.6144	93.3582	91.927	75.5152	87.0874	85.8583	90.9496	91.6887	69.0686	89.7205	86.944	84.7156	90.9812	67.187	85.8904	82.3524	89.7721	79.5775	74.0724	96.6435	82.544	102.166	76.1005	88.5255	90.5671
ENSMUSG00000030120	Mlf2	6	Myeloid leukemia factor 2 [Source:UniProtKB/Swiss-Prot;Acc:Q99KX1]	30853	protein_coding	4106	3489	97.6628	99.0048	84.595	79.5173	91.9869	98.6813	85.5222	90.6965	86.7967	88.7842	91.6608	91.8742	82.1466	85.9865	85.0932	91.1454	91.7191	76.4165	86.9015	86.0117	87.98	90.5552	87.1988	85.2627	79.9432	87.8886	91.0071	100.386	82.9802	87.3543	83.7575	90.27	85.6245	88.5371	81.3327	90.5099	83.0667	80.9434	86.4073	79.9075	90.5534	90.0962
ENSMUSG00000033981	Gria2	3	glutamate receptor 2 isoform 3 [Source:RefSeq peptide;Acc:NP_001034284]	14800	protein_coding	15548	10371	86.2804	80.9086	93.5634	102.769	89.0376	80.7646	98.2185	89.5443	95.2501	85.4677	82.6094	87.4776	86.8591	81.3997	85.8551	81.0967	75.9935	90.9221	92.1975	82.2068	78.6263	79.1491	95.8171	84.7869	88.4731	84.0178	79.5347	75.4421	88.239	87.5259	82.8743	78.0935	72.7285	75.8126	81.6217	76.6844	88.2103	97.8771	75.869	84.3517	90.5117	89.8491
ENSMUSG00000021750	Fam107a	14	family with sequence similarity 107 member A [Source:HGNC Symbol;Acc:HGNC:30827]	268709	protein_coding	3870	3333	99.9699	99.7916	72.0421	71.6489	99.0651	97.3944	75.4987	80.2249	65.6488	78.1641	84.6112	87.0646	92.5786	83.8102	97.7906	82.0076	104.376	77.8516	86.8527	88.2342	92.6016	81.7796	90.9198	70.0881	84.2884	94.7684	105.61	88.4872	72.7384	71.0597	82.1594	91.5202	91.1425	90.0125	81.7969	90.4899	105.062	91.9544	93.3424	71.6645	88.5035	79.3862
ENSMUSG00000021134	Srsf5	12	serine/arginine-rich splicing factor 5 [Source:MGI Symbol;Acc:MGI:98287]	20384	protein_coding	3988	3482	82.6777	76.0228	75.137	95.2044	83.8521	68.0928	89.8025	73.7438	101.476	82.4521	67.6169	86.3511	85.7985	83.4001	88.3541	67.8136	74.208	104.031	96.033	78.1086	72.3565	84.3009	104.055	97.1673	93.9183	79.1776	78.8614	75.6419	83.7775	96.595	74.7267	79.3056	65.3492	84.3491	87.7515	65.3379	91.9408	93.6305	95.8989	83.8054	82.5788	83.1135
ENSMUSG00000021771	Vdac2	14	voltage-dependent anion channel 2 [Source:MGI Symbol;Acc:MGI:106915]	22334	protein_coding	4769	2039	82.6684	82.2387	87.8099	85.4569	81.668	96.0056	86.8209	90.6153	88.6725	89.2247	85.3824	89.9723	81.4591	85.2867	82.1881	83.1032	87.7457	85.115	83.6033	91.431	81.1882	85.7324	87.5799	89.4709	82.981	90.0282	83.9703	88.8878	82.2211	83.9873	83.4483	85.7776	89.1081	84.7424	86.996	77.8807	82.3463	82.6814	83.6594	86.8216	83.9684	90.2678
ENSMUSG00000027406	Idh3b	2	isocitrate dehydrogenase 3 (NAD(+)) beta [Source:HGNC Symbol;Acc:HGNC:5385]	170718	protein_coding	3422	2049	90.1606	91.633	86.3775	87.5953	90.1544	96.3028	85.2478	89.6261	86.7254	88.819	89.6333	92.8927	83.2453	84.4031	86.1925	89.7488	89.9784	86.7022	89.6967	89.6159	85.2804	92.3073	92.8181	87.8531	83.7087	92.8991	89.5399	97.6333	84.8854	86.315	84.0739	87.4582	85.8232	85.4379	83.7073	86.1159	87.5033	84.504	87.3776	85.1589	89.1842	89.3442
ENSMUSG00000054728	Phactr1	13	Phosphatase and actin regulator 1 [Source:UniProtKB/Swiss-Prot;Acc:Q2M3X8]	218194	protein_coding	9611	5430	107.157	94.5542	97.1211	66.2473	85.3737	100.711	93.0254	94.9817	68.7006	73.9421	96.703	90.0293	81.0252	95.5082	79.7533	86.6313	87.1088	59.4201	65.9074	66.8345	98.3828	77.3011	74.7007	85.0507	85.1305	84.2233	93.8815	108.596	83.3242	74.4136	95.2589	98.7202	85.5324	83.6915	81.3801	105.991	86.1959	73.8553	80.0485	84.9841	90.0907	86.2721
ENSMUSG00000061718	Ppp1r1b	11	Protein phosphatase 1 regulatory subunit 1B [Source:UniProtKB/Swiss-Prot;Acc:Q60829]	19049	protein_coding	2928	2001	104.637	73.8263	129.73	34.628	31.1155	104.193	136.711	108.312	42.9088	58.2737	121.547	87.0399	33.6169	134.86	67.4352	64.2325	59.2819	17.8874	25.8774	42.6243	92.132	56.3355	47.2677	63.7505	38.8857	26.7492	42.1833	99.6368	45.9498	37.5851	72.9958	73.9379	46.3634	70.5402	72.984	98.5947	75.3064	25.4705	78.2874	63.7854	74.7874	90.0797
ENSMUSG00000037351	Actr1b	1	Beta-centractin [Source:UniProtKB/Swiss-Prot;Acc:Q8R5C5]	226977	protein_coding	4274	3248	99.1605	91.4528	87.3623	75.9777	94.1899	91.3108	81.1461	87.5644	78.8933	78.3488	92.3366	84.5033	81.1608	80.696	83.7359	93.8566	85.9349	74.1667	79.458	75.992	83.2718	83.0287	74.3077	79.9027	84.3683	93.426	92.416	96.7675	84.6372	81.1572	86.3936	94.873	84.4849	79.7198	78.6711	89.4358	76.8794	78.0928	75.3528	79.4421	89.6286	83.4527
ENSMUSG00000024767	Otub1	19	Ubiquitin thioesterase OTUB1 [Source:UniProtKB/Swiss-Prot;Acc:Q7TQI3]	107260	protein_coding	2545	1728	92.6621	92.4906	86.6821	81.524	88.9345	100.891	84.2945	91.8256	85.181	85.9576	93.5571	95.0258	84.7781	84.7069	85.7418	90.2826	93.1048	75.5498	86.0505	84.7619	89.0524	82.9028	81.1659	87.3852	90.9312	84.6763	92.0067	100.312	83.6078	83.1891	86.7735	95.9277	87.5991	85.5618	86.0845	91.1779	84.0662	79.13	84.435	81.6133	88.4587	89.63
ENSMUSG00000032249	Anp32a	9	Acidic leucine-rich nuclear phosphoprotein 32 family member A [Source:UniProtKB/Swiss-Prot;Acc:O35381]	11737	protein_coding	3166	2113	74.7294	78.2435	85.1168	86.5644	82.523	89.6347	82.6539	84.0098	92.8236	97.8207	74.6347	83.611	78.1686	79.9021	82.4626	74.9909	80.2819	87.9927	94.0305	92.6594	76.825	86.8723	89.1629	91.2052	80.2396	79.8243	82.805	80.2503	83.1225	83.9966	80.5656	74.1937	90.4529	83.6568	84.6141	73.9763	85.5395	78.2135	83.5678	84.7649	81.4354	89.3885
ENSMUSG00000026103	Gls	1	Glutaminase kidney isoform, mitochondrial [Source:UniProtKB/Swiss-Prot;Acc:D3Z7P3]	14660	protein_coding	15057	5596	92.6047	87.4015	89.3622	87.066	89.802	83.6355	89.4242	85.9227	79.792	81.5237	84.4254	79.6873	90.1999	84.107	87.7685	86.9195	77.9308	81.8678	85.9051	82.1113	93.2111	83.3332	87.8453	82.4936	84.6755	93.9358	89.0769	79.8983	89.8179	85.9042	87.6637	79.7975	85.7454	78.6918	80.9603	88.175	84.2552	93.0837	75.7588	89.561	89.2473	84.0596
ENSMUSG00000028656	Cap1	4	Mus musculus CAP, adenylate cyclase-associated protein 1 (yeast) (Cap1), transcript variant 3, mRNA. [Source:RefSeq mRNA;Acc:NM_001358035]	12331	protein_coding	3494	2768	89.7581	82.4152	82.8512	73.9283	80.9633	91.4727	77.3779	79.5747	67.741	73.1292	95.0639	80.0401	81.613	84.9237	81.0121	87.1985	85.1063	63.8321	74.6171	76.4378	86.3072	76.2226	73.7437	72.3725	71.6916	78.4533	89.1416	89.2396	77.539	71.3577	96.0594	91.7992	92.5361	83.0693	82.7554	91.6591	79.0689	77.5754	75.6327	84.4004	81.9832	77.8591
ENSMUSG00000040794	C1qtnf4	2	Complement C1q tumor necrosis factor-related protein 4 [Source:UniProtKB/Swiss-Prot;Acc:Q8R066]	67445	protein_coding	1290	1290	80.684	87.4373	81.9293	75.4926	81.31	82.69	80.1711	85.2421	95.8612	101.655	59.9061	74.0069	71.6852	77.4015	70.2862	67.2166	66.5617	79.0688	92.3573	89.2152	60.6982	86.51	89.1462	89.4826	85.4018	69.9917	72.8139	88.811	77.1851	91.6931	60.286	76.0705	75.7081	77.4212	81.1861	58.6655	83.1531	78.1592	86.8347	72.9859	81.3706	89.124
ENSMUSG00000025468	Caly	7	Neuron-specific vesicular protein calcyon [Source:UniProtKB/Swiss-Prot;Acc:Q9DCA7]	68566	protein_coding	2401	1220	78.2723	81.1457	86.1733	78.1177	80.5448	89.1548	81.5265	92.126	87.6795	89.5568	81.9564	84.5725	73.4999	87.844	78.824	80.9275	82.3311	79.2811	85.1191	84.9739	89.952	88.1468	89.0111	94.6951	83.4373	71.52	87.4039	94.9432	84.9296	89.5849	79.0824	82.7658	87.4324	83.8064	87.7211	87.2334	86.5403	75.5551	94.3153	77.6979	80.8508	88.0087
ENSMUSG00000028745	Capzb	4	F-actin-capping protein subunit beta [Source:UniProtKB/Swiss-Prot;Acc:P47757]	12345	protein_coding	3299	1702	82.9566	86.503	83.1271	73.8734	83.4565	95.0816	79.4734	84.9179	76.6617	79.9892	91.2602	93.0066	81.8493	81.0456	84.2726	89.2652	95.881	76.9673	81.9579	76.7256	84.4517	81.6394	76.483	81.9473	80.5701	84.3488	87.9018	95.6361	83.3085	77.6963	88.701	96.6649	95.1571	82.0115	80.8087	87.966	77.3589	78.7122	79.6401	81.9439	81.9833	83.2248
ENSMUSG00000026424	Gpr37l1	1	G protein-coupled receptor 37-like 1 [Source:MGI Symbol;Acc:MGI:1928503]	171469	protein_coding	2269	2269	79.8499	86.9716	66.3025	67.3133	79.2212	77.0152	63.7765	73.724	69.8721	83.3911	76.8402	96.0319	83.0752	76.8594	80.1842	74.0832	107.587	86.1374	83.854	86.361	70.5941	82.3617	77.1946	78.6192	76.4533	75.0354	76.2853	84.1466	71.2168	77.4894	74.8636	104.748	83.2958	92.9457	85.6655	75.2919	78.8514	75.3461	89.1606	70.735	75.9317	73.5558
ENSMUSG00000014769	Psmb1	17	proteasome (prosome, macropain) subunit, beta type 1 [Source:MGI Symbol;Acc:MGI:104884]	19170	protein_coding	1036	1036	83.4092	84.4057	79.8428	74.921	80.3225	100.938	80.3839	86.7333	80.1225	86.4679	82.196	95.0508	79.5571	80.5737	83.821	86.0173	90.5569	74.1569	87.2411	82.2044	86.4122	79.4443	82.9006	82.0061	78.1495	84.866	81.4068	96.1137	75.7412	74.2545	84.535	87.0269	99.9065	85.0947	84.8397	85.0872	82.653	79.074	82.0581	79.8626	80.5802	86.9291
ENSMUSG00000033419	Snap91	9	synaptosomal-associated protein 91 [Source:MGI Symbol;Acc:MGI:109132]	20616	protein_coding	9126	5356	80.0595	83.9119	88.8945	91.1755	87.3467	85.3402	85.4559	89.2676	91.3722	88.7521	81.6674	76.3787	86.3218	82.0155	83.1749	83.1426	77.4382	88.266	90.5128	90.6363	78.8404	89.2089	86.543	88.5326	90.5642	87.9368	92.532	80.7004	89.0148	91.184	89.3746	79.9475	91.2526	83.4579	89.4703	88.2955	87.8974	89.1666	83.657	92.0626	86.2776	88.0376
ENSMUSG00000057177	Gsk3a	7	Glycogen synthase kinase-3 alpha [Source:UniProtKB/Swiss-Prot;Acc:Q2NL51]	606496	protein_coding	2900	2260	94.485	95.2569	82.4299	79.5381	89.0209	94.7139	81.5568	86.4505	81.2241	83.4261	87.0469	87.4208	80.5946	82.0592	83.6724	91.6667	88.1821	75.6933	79.7388	79.8147	82.0499	86.0941	77.9851	81.4403	84.0408	84.3885	92.9575	95.7912	81.2779	83.2377	84.7641	92.0245	85.5623	84.1532	79.8937	85.6534	80.5964	78.6561	82.2941	76.7395	88.1462	85.4743
ENSMUSG00000037916	Ndufv1	19	NADH dehydrogenase [ubiquinone] flavoprotein 1, mitochondrial [Source:UniProtKB/Swiss-Prot;Acc:Q91YT0]	17995	protein_coding	2521	1661	89.5471	91.666	80.2025	82.3943	82.4664	98.9252	80.1078	88.5924	86.1899	86.7418	83.5981	90.8567	80.9423	82.5439	84.4677	85.5491	91.2112	80.7148	84.8446	87.8849	78.6704	88.1805	81.0219	90.6992	89.464	83.3163	86.5407	93.9186	82.0726	86.1564	77.8961	92.5987	84.3089	89.7916	84.5873	82.7081	83.9927	74.0674	88.0382	81.6198	85.2553	88.1114
ENSMUSG00000007207	Stx1a	5	syntaxin 1A (brain) [Source:MGI Symbol;Acc:MGI:109355]	20907	protein_coding	2666	2167	107.717	97.3483	79.2611	63.3782	92.3447	86.3291	65.287	84.7457	62.8557	57.6881	87.9623	81.5852	85.0721	75.4019	80.0234	98.6025	89.0404	59.449	71.4886	62.1863	74.8264	66.336	56.7123	70.711	89.3701	82.737	86.9761	97.214	82.5052	70.2326	86.8672	106.482	96.9073	69.9189	72.6496	91.7201	69.801	68.1246	62.9289	68.1239	88.0099	71.3811
ENSMUSG00000005338	Cadm3	1	Cell adhesion molecule 3 [Source:UniProtKB/Swiss-Prot;Acc:Q99N28]	94332	protein_coding	7248	5155	80.94	80.6753	90.5035	83.1208	83.9592	83.3157	79.2817	86.8956	86.5477	83.2515	82.5748	78.7207	78.5251	76.8473	83.1032	81.4828	72.271	71.9547	76.7241	79.5823	94.0418	84.896	82.9567	84.0778	88.9702	82.3294	86.4997	90.001	88.3844	84.3471	91.7386	86.6711	93.1142	78.6135	89.6108	92.3961	81.3102	76.1124	75.9905	83.5653	83.8398	83.8584
ENSMUSG00000039630	Hnrnpu	1	Heteroous nuclear ribonucleoprotein U [Source:UniProtKB/Swiss-Prot;Acc:Q8VEK3]	51810	protein_coding	11599	7640	82.0999	77.8181	78.9659	89.2908	81.6649	74.0029	89.8088	76.3179	94.0863	86.0081	73.8779	86.8261	84.6493	78.2407	85.0446	75.7002	76.1583	93.7928	89.9153	81.789	78.9116	86.6953	98.4822	86.3316	88.6715	87.5529	79.8085	78.2495	83.5276	93.3384	79.0371	80.9309	72.2673	82.127	85.5051	70.8235	87.161	93.035	84.0978	84.8466	81.9679	84.0448
ENSMUSG00000032503	Arpp21	9	cAMP-regulated phosphoprotein 21 [Source:UniProtKB/Swiss-Prot;Acc:Q9DCB4]	74100	protein_coding	17428	5320	98.9876	82.6742	98.7968	72.815	72.2158	92.1263	99.8984	93.9332	71.5855	74.553	82.1047	64.7611	55.5505	81.6472	63.2948	61.9063	54.4416	46.5835	53.5753	52.934	99.6761	75.3701	75.7254	80.0875	78.8015	87.9744	86.9544	98.5925	83.5759	79.5011	78.4932	62.993	59.4371	59.8215	63.4961	86.2406	71.163	58.5613	64.3624	67.6345	85.0979	86.4193
ENSMUSG00000009863	Sdhb	4	Mus musculus succinate dehydrogenase complex, subunit B, iron sulfur (Ip) (Sdhb), transcript variant 2, mRNA. [Source:RefSeq mRNA;Acc:NM_001355515]	67680	protein_coding	2239	1232	81.6277	85.4672	80.8558	84.6453	85.6952	95.9606	78.1904	88.0023	86.0902	88.1889	78.6466	87.5278	79.7815	77.7103	82.8148	78.4664	85.0256	81.4757	84.7742	85.6689	80.0261	85.4262	84.8653	86.975	82.7659	79.8746	85.2613	92.369	79.1193	82.0653	79.3074	85.096	86.0204	85.5979	81.1818	76.3217	85.0218	75.6966	86.3739	78.7259	83.6582	87.2865
ENSMUSG00000030275	Etnk1	6	Ethanolamine kinase 1 [Source:UniProtKB/Swiss-Prot;Acc:Q9D4V0]	75320	protein_coding	14151	6575	84.7844	83.1392	89.1778	85.2867	80.9948	71.3683	92.0482	79.9396	83.6394	80.7346	85.9183	76.5554	82.3906	86.6663	85.5111	82.7279	72.6196	88.1121	83.6657	80.1841	87.6582	89.4655	92.228	84.6527	80.8307	87.8554	79.7245	76.659	90.7932	87.5451	86.3723	73.5154	77.8783	81.3602	82.6656	85.6534	86.1291	90.7007	82.5571	91.1138	84.6766	81.546
ENSMUSG00000028180	Zranb2	3	zinc finger, RAN-binding domain containing 2 [Source:MGI Symbol;Acc:MGI:1858211]	53861	protein_coding	6759	2924	85.5088	79.9009	82.1454	89.733	89.642	80.8642	91.1573	85.0835	95.2261	82.9173	77.1448	88.7562	84.3389	74.6664	90.7703	76.6727	81.4774	96.3712	91.5993	83.746	77.1532	84.0814	94.3901	85.7617	86.9303	87.9496	83.2571	80.4862	83.3439	91.1192	85.035	83.4192	75.9016	83.2135	90.218	72.5233	87.4313	91.2006	80.7995	86.6109	85.386	87.0497
ENSMUSG00000038467	Chmp4b	2	Charged multivesicular body protein 4b [Source:UniProtKB/Swiss-Prot;Acc:Q9D8B3]	75608	protein_coding	2027	1616	86.0787	87.1673	82.5073	77.6487	83.7522	94.1523	83.5943	88.482	81.0918	87.1928	84.3278	91.7139	81.941	83.7911	84.3463	89.034	88.4666	79.5056	82.1627	86.8158	82.7355	82.861	80.5532	85.461	80.3456	86.7035	86.1883	95.5	81.0874	80.2709	81.6659	87.4025	91.8546	83.2725	84.2637	83.4374	79.8719	78.6916	84.1218	77.9922	83.4308	86.9026
ENSMUSG00000026864	Hspa5	2	heat shock protein 5 [Source:MGI Symbol;Acc:MGI:95835]	14828	protein_coding	4229	3672	73.4888	92.442	66.2497	76.7227	61.198	103.541	68.7469	65.8689	58.8603	105.447	85.6651	57.9562	78.6051	98.1071	64.3608	91.7829	68.9613	69.3496	64.907	72.9461	132.146	94.1255	63.5174	62.23	56.249	93.8149	98.0978	60.5368	83.1629	60.1136	73.6093	51.5819	72.0973	64.2246	51.2838	88.2412	110.762	79.8247	72.8726	81.9733	74.0202	80.4927
ENSMUSG00000017707	Serinc3	2	Serine incorporator 3 [Source:UniProtKB/Swiss-Prot;Acc:Q9QZI9]	26943	protein_coding	3840	3683	76.5335	77.3175	79.2831	78.9088	79.7395	84.8691	82.2826	82.8766	80.263	79.0905	83.8609	82.8822	85.4736	80.0397	83.3242	85.9655	80.2466	80.2559	80.4692	87.0246	80.8238	79.1922	85.1945	77.9356	78.7991	83.4339	80.4951	78.2696	80.944	74.241	88.0062	84.8487	88.8234	87.2352	83.3543	84.4737	83.4625	87.8334	83.8402	84.5182	78.3565	81.8764
ENSMUSG00000032562	Gnai2	9	guanine nucleotide binding protein (G protein), alpha inhibiting 2 [Source:MGI Symbol;Acc:MGI:95772]	14678	protein_coding	3779	2215	64.6193	74.8245	63.4407	64.5207	66.0967	67.5869	64.6753	67.8565	73.7228	77.0269	78.6789	91.1745	80.6293	81.8574	81.6127	76.6744	93.7406	85.0149	78.6658	83.3602	72.9577	76.4027	69.4322	77.8907	70.6243	66.3704	69.7088	76.3305	70.4383	75.3814	76.8707	92.6762	86.0798	89.4361	86.8939	75.7495	78.9809	70.4693	86.644	76.8184	66.7004	70.1737
ENSMUSG00000052146	Rps10	17	ribosomal protein S10 [Source:MGI Symbol;Acc:MGI:1914347]	67097	protein_coding	1937	878	75.9628	76.3733	67.8502	66.9911	80.5942	89.1175	65.2018	76.2624	76.7677	83.2079	71.7649	95.5347	84.8363	84.06	79.8979	85.3587	95.2912	79.2543	88.6252	83.1407	74.0506	77.0587	70.297	79.4273	71.2194	65.2311	72.7995	93.1966	69.5289	67.0929	69.5592	89.3467	88.1681	90.9918	78.0388	69.8008	84.7706	67.8081	88.0531	72.9922	73.5543	78.1115
ENSMUSG00000025410	Dctn2	10	Dynactin subunit 2 [Source:UniProtKB/Swiss-Prot;Acc:Q99KJ8]	69654	protein_coding	4795	2557	86.4947	83.5636	81.3732	80.5057	81.0906	88.1354	78.7857	85.9757	82.7996	76.2668	85.997	87.1931	77.9181	78.2064	81.6526	84.9739	84.4188	74.9117	81.0466	75.822	83.003	82.402	78.4484	83.326	85.4893	83.1108	90.7218	93.557	83.7068	79.8907	84.8311	92.7976	90.2269	81.412	81.7433	87.3531	82.8595	77.8518	80.3102	78.0828	82.6056	82.3926
ENSMUSG00000094483	Purb	11	purine rich element binding protein B [Source:MGI Symbol;Acc:MGI:1338779]	19291	protein_coding	8319	8319	83.5571	81.8745	85.2067	87.5363	85.0135	80.3345	88.4145	83.0274	89.1185	89.9496	74.9764	80.66	83.3161	74.3911	80.9861	75.3588	73.1648	84.5457	83.7355	84.6391	75.2785	85.1854	84.464	78.2746	81.4457	85.6801	78.4348	72.354	80.4635	83.0841	75.0574	74.0974	75.4218	78.8926	79.9787	74.1037	79.9468	83.8789	77.3558	82.1673	84.6376	86.1689
ENSMUSG00000064346	mt-Tw	MT	mitochondrially encoded tRNA tryptophan [Source:MGI Symbol;Acc:MGI:102471]		Mt_tRNA	67	67	80.1707	95.0114	72.8758	70.6199	111.902	97.0157	95.3528	88.6724	61.8609	78.6665	57.6326	68.3687	105.964	71.009	73.0826	74.3371	81.8257	89.0364	91.5713	83.9971	80.8889	61.6318	80.9314	80.7968	64.0863	57.3083	70.8766	88.2943	77.3695	72.0526	54.6521	63.1123	68.2676	90.9358	78.9752	55.6751	78.7904	74.7706	85.6001	65.3397	86.116	84.3137
ENSMUSG00000034120	Srsf2	11	Serine/arginine-rich splicing factor 2 [Source:UniProtKB/Swiss-Prot;Acc:Q62093]	20382	protein_coding	2958	1899	74.2947	73.4494	73.0257	84.4262	76.3722	66.773	89.7255	76.2756	97.9647	85.6222	65.903	86.8512	79.9087	81.244	77.144	70.8141	75.8618	97.019	92.9527	80.8314	70.2425	87.2951	93.3466	90.1141	88.3041	76.8093	79.7582	77.3443	81.3459	91.3627	74.21	75.5034	73.8789	85.6151	86.3373	64.9712	91.7981	94.4556	94.2622	85.0012	76.3136	83.2722
ENSMUSG00000021520	Uqcrb	13	ubiquinol-cytochrome c reductase binding protein [Source:MGI Symbol;Acc:MGI:1914780]	67530	protein_coding	876	565	76.5462	79.2688	81.3496	83.4462	73.1481	92.3246	83.7185	84.832	78.7287	90.3325	74.1817	91.5299	75.3941	80.4872	80.7688	75.1952	83.8103	77.5089	84.81	84.8756	80.2897	84.5793	92.3647	87.189	75.4142	89.2413	85.183	82.4037	75.4851	79.5276	74.4408	72.1314	85.8932	82.0035	79.2807	77.3923	83.6266	76.9528	77.6682	75.6781	78.7518	85.9873
ENSMUSG00000017781	Pitpna	11	phosphatidylinositol transfer protein, alpha [Source:MGI Symbol;Acc:MGI:99887]	18738	protein_coding	4129	3761	86.4908	87.4475	82.4995	81.0521	85.8178	93.0832	84.14	85.6382	79.3692	84.3165	87.7515	82.0019	80.568	78.2893	81.1356	88.4751	80.0201	76.6202	81.9874	84.0963	78.4247	82.8706	81.2021	79.7822	79.9984	93.1843	88.813	85.3154	79.622	83.0011	86.1498	84.0065	85.1685	78.0762	80.3773	81.9303	77.0655	83.3128	75.0258	82.4837	84.6615	85.3094
ENSMUSG00000054364	Rhob	12	ras homolog family member B [Source:MGI Symbol;Acc:MGI:107949]	11852	protein_coding	2349	2349	80.5968	84.0675	80.5015	71.3949	80.339	88.2714	82.2104	87.4323	74.9648	79.9013	81.2885	89.2661	75.6488	83.1061	77.184	81.3757	90.5283	72.5758	80.9861	84.2417	80.9609	73.5017	77.8655	82.2182	85.7393	76.2972	86.0796	88.615	74.7194	75.1666	83.2186	96.1108	90.1827	81.1399	78.7998	82.5605	81.1567	71.5116	77.2507	75.3977	79.3799	82.5561
ENSMUSG00000001833	2007-09-01	9	septin-7 isoform 2 [Source:RefSeq peptide;Acc:NP_001192296]	235072	protein_coding	11631	4569	92.9119	86.2725	88.2018	75.7993	83.6715	100.571	86.2916	90.9605	70.8901	74.2961	94.7158	87.579	84.9729	76.1215	85.6475	94.7949	83.5444	62.1723	75.1909	70.3365	84.9361	72.3095	76.169	72.3848	74.707	97.3219	87.4914	87.4402	78.8267	70.9151	91.2848	84.6337	89.839	71.1036	72.1136	89.7117	70.1507	77.4029	62.2529	78.7384	85.3714	84.6018
ENSMUSG00000029106	Add1	5	Mus musculus adducin 1 (alpha) (Add1), transcript variant 5, mRNA. [Source:RefSeq mRNA;Acc:NM_001331081]	11518	protein_coding	8561	4547	82.7155	80.4422	82.5534	76.6655	82.0846	83.2934	78.02	82.1336	79.3271	77.3229	85.619	81.8812	81.8217	82.0951	81.6884	85.9147	80.6693	72.1194	74.6521	78.107	86.9924	82.0124	79.5469	78.9118	82.0912	82.957	89.0896	84.7398	82.6506	79.5497	88.6382	87.988	85.0036	83.3476	83.0373	92.3085	79.4118	77.8585	77.8845	82.2275	80.8923	80.0194
ENSMUSG00000021910	Nisch	14	Mus musculus nischarin (Nisch), transcript variant 2, mRNA. [Source:RefSeq mRNA;Acc:NM_001347583]	64652	protein_coding	13198	5559	79.0186	80.2404	81.8203	82.4214	81.8602	76.8026	80.5551	78.4658	84.878	79.7637	83.3266	79.9296	81.6456	84.9669	80.5151	82.8831	80.7552	86.1965	81.0428	80.882	87.1483	82.7069	83.0095	85.924	86.9509	75.0764	84.523	80.9297	85.5265	86.7783	83.4096	80.4903	76.5822	81.827	85.5351	85.5796	86.3388	83.1263	88.9677	83.2062	81.0722	80.093
ENSMUSG00000032279	Idh3a	9	Isocitrate dehydrogenase [NAD] subunit alpha, mitochondrial [Source:UniProtKB/Swiss-Prot;Acc:Q9D6R2]	67834	protein_coding	5072	2580	82.0141	82.2304	83.6654	81.3449	82.1947	92.1358	84.8419	87.176	79.5069	83.3562	81.6622	80.5752	73.327	73.0428	78.562	81.2458	74.9914	73.2148	80.0103	81.0406	79.3986	81.9273	79.9354	78.0535	74.5767	86.193	86.8116	82.9037	78.5719	79.5421	81.4642	73.6591	79.9451	73.1461	77.5839	78.2572	75.7797	78.4045	72.4808	81.8418	82.2899	85.4034
ENSMUSG00000037012	Hk1	10	Hexokinase-1 [Source:UniProtKB/Swiss-Prot;Acc:P17710]	15275	protein_coding	8532	4278	85.0716	84.4149	83.0172	76.3199	86.7168	84.2774	74.6685	83.9227	80.2016	74.2695	87.4221	77.9606	80.2657	81.4295	79.2645	86.4092	82.7141	71.0845	78.5129	77.4498	85.2155	79.2411	76.008	81.663	85.0287	78.4563	86.1276	84.9909	81.9126	80.4949	83.0375	91.7256	86.1526	81.4172	83.788	85.9319	75.3227	75.8267	76.2702	82.1412	83.1081	79.4679
ENSMUSG00000006024	Napa	7	Alpha-soluble NSF attachment protein [Source:UniProtKB/Swiss-Prot;Acc:Q9DB05]	108124	protein_coding	3786	2517	88.6145	88.8338	83.6287	77.1649	87.6805	94.701	77.3303	88.5013	81.8029	78.7482	89.0705	88.3301	80.1045	80.9958	80.3828	90.5803	88.5369	77.8558	81.0594	81.2094	73.1139	81.3137	72.3212	80.7536	82.4217	80.8052	81.9189	94.0571	79.5855	77.9223	82.2353	93.384	82.3004	80.7289	75.6119	83.5917	77.223	74.8569	76.5475	72.9225	85.1845	84.2167
ENSMUSG00000090071	Cdk5r2	1	Cyclin-dependent kinase 5 activator 2 [Source:UniProtKB/Swiss-Prot;Acc:O35926]	12570	protein_coding	2799	2799	100.583	101.51	71.5562	63.3876	88.6395	80.923	73.6388	79.2297	69.8714	77.4013	76.4148	71.7847	79.5048	79.4358	70.9752	81.9222	72.8906	58.3083	78.2964	68.8956	69.1377	75.101	71.1847	66.4742	73.4405	79.5148	81.5292	88.2512	72.5695	72.4876	76.2905	81.9613	82.7034	73.2813	70.0287	75.4525	69.5957	68.3701	66.7278	74.01	85.1352	76.2128
ENSMUSG00000008734	Gprc5b	7	G protein-coupled receptor, family C, group 5, member B [Source:MGI Symbol;Acc:MGI:1927596]	64297	protein_coding	4630	4518	54.5478	68.4382	68.6383	94.8541	70.0177	66.6718	71.3619	73.0442	102.39	111.623	53.4931	65.1874	66.0519	68.3309	67.4305	49.2511	65.3758	105.645	93.9635	100.26	46.4512	89.7022	87.919	77.91	72.3696	56.6452	63.5529	54.5586	69.5658	90.5594	52.58	51.2448	57.3618	77.5432	70.7599	46.5652	74.5162	73.0476	86.3201	75.2558	71.2992	85.0182
ENSMUSG00000033287	Kctd17	15	BTB/POZ domain-containing protein KCTD17 isoform 3 [Source:RefSeq peptide;Acc:NP_001276602]	72844	protein_coding	2541	1632	98.596	88.6864	81.3921	74.0784	82.2715	86.7992	78.0465	84.3758	75.8837	72.1104	86.2588	79.2807	76.1477	82.8181	79.3556	81.2024	85.3937	63.2598	75.7877	72.5505	76.0431	78.329	72.7839	74.6331	78.3491	75.8508	82.6081	91.5477	76.1196	73.2924	73.2696	85.7415	71.1416	78.9269	74.2768	78.5559	77.1218	69.7613	74.6822	68.0656	85.0049	79.4431
ENSMUSG00000056820	Tsnax	8	Translin-associated protein X [Source:UniProtKB/Swiss-Prot;Acc:Q9QZE7]	53424	protein_coding	3917	2391	91.3052	84.7321	85.1896	72.876	90.2908	86.0306	83.5116	86.2237	73.3259	76.9062	87.9569	76.8837	80.0091	81.3232	81.6514	77.4143	74.2862	66.2101	78.827	80.0883	81.9886	78.5873	78.5677	78.8695	74.2511	87.6213	81.8764	85.8307	76.4336	75.383	79.9163	84.096	74.3535	75.2492	76.1763	95.3876	76.469	77.4123	76.5791	80.3185	84.8787	81.1996
ENSMUSG00000001924	Uba1	X	ubiquitin-like modifier activating enzyme 1 [Source:MGI Symbol;Acc:MGI:98890]	22201	protein_coding	4819	4071	77.9517	81.0724	84.4572	81.8588	80.924	88.2424	81.093	83.4379	81.9375	83.4746	88.3057	82.4719	81.2035	83.5438	79.2938	85.598	81.9031	81.1702	79.7386	83.0164	85.1737	85.6024	81.7858	81.4429	80.7577	83.2928	88.6348	83.0784	86.1226	83.2147	86.6244	82.8508	79.7006	78.5215	83.4638	86.414	79.8302	76.8197	80.0357	84.9332	81.2528	83.6371
ENSMUSG00000029328	Hnrnpdl	5	heterogeneous nuclear ribonucleoprotein D like [Source:HGNC Symbol;Acc:HGNC:5037]	50926	protein_coding	4818	2752	76.0207	72.9339	79.4282	84.9032	80.6923	79.1212	89.0254	82.6879	91.9438	81.0895	70.1188	88.1821	75.0852	73.3946	78.5782	70.6137	81.6606	93.8616	90.2438	81.9914	62.786	81.2955	95.5024	90.2655	86.8464	79.4024	72.8702	85.853	76.9704	91.2462	79.5587	78.4071	74.8335	85.6736	93.6122	67.4719	83.0022	92.3114	83.4796	79.5595	78.7957	84.7736
ENSMUSG00000029152	Ociad1	5	OCIA domain-containing protein 1 [Source:UniProtKB/Swiss-Prot;Acc:Q9CRD0]	68095	protein_coding	5515	3354	82.2295	80.9572	86.699	75.401	81.1041	92.8539	85.5882	87.2618	75.5491	81.2666	85.8655	80.7207	79.8143	85.2474	78.6564	86.0514	80.2777	71.2984	77.4125	77.0874	89.1002	78.6579	77.4278	78.6972	79.551	93.9694	83.7187	89.8383	81.429	74.3617	88.3557	81.8105	85.4429	77.4574	78.0607	85.6262	76.1016	78.0225	70.0888	83.0523	81.2782	84.5039
ENSMUSG00000003273	Car11	7	Carbonic anhydrase-related protein 11 [Source:UniProtKB/Swiss-Prot;Acc:O70354]	12348	protein_coding	1926	1585	91.8371	88.3719	83.5873	69.2698	76.5035	89.1288	87.0154	85.5705	73.2898	73.6067	84.4766	86.0378	76.3354	97.9432	78.5144	82.7163	88.8476	70.8574	76.1982	71.5304	79.9789	72.1901	67.8934	78.7749	80.6968	71.6014	79.6049	96.3137	80.2621	70.5087	79.7978	88.2993	78.6233	77.5099	77.1592	84.4512	82.6342	73.56	80.6806	65.9095	81.9139	81.7222
ENSMUSG00000028517	Plpp3	4	Phospholipid phosphatase 3 [Source:UniProtKB/Swiss-Prot;Acc:Q99JY8]	67916	protein_coding	3159	3159	75.5311	81.2789	70.9595	69.0184	79.7072	72.5718	70.5209	73.701	72.613	78.5012	75.5101	89.9347	84.1178	79.5956	87.4764	74.5164	90.9401	86.0038	77.8662	78.058	83.3766	74.9106	79.0739	81.3979	78.7491	75.9483	81.7536	80.7172	79.5056	79.3108	77.3586	89.4607	88.2948	83.0635	84.6943	75.406	82.651	75.4771	82.1546	73.7198	75.299	73.5816
ENSMUSG00000059291	Rpl11	4	60S ribosomal protein L11 [Source:UniProtKB/Swiss-Prot;Acc:Q9CXW4]	67025	protein_coding	2697	917	77.7297	75.7191	65.9708	65.2427	88.4187	89.6825	70.9256	75.509	78.7141	90.0327	63.972	90.68	84.4487	92.2763	78.3524	83.7652	89.1033	73.6651	94.2879	80.5779	71.6176	73.2426	78.8955	82.786	71.6917	69.3268	70.8685	89.3068	71.3824	73.9584	65.0073	88.0909	88.8729	86.2246	85.3581	62.0453	83.8881	68.4896	87.7748	71.0432	74.6162	80.9728
ENSMUSG00000028478	Clta	4	clathrin light chain A [Source:HGNC Symbol;Acc:HGNC:2090]	12757	protein_coding	1800	1710	78.3553	84.2833	77.5558	79.1848	81.5684	89.5486	77.9441	83.1235	82.1175	87.993	77.3892	85.6769	79.3032	77.7397	82.5732	77.7118	87.1355	81.2048	85.4116	85.8991	79.4787	81.5671	82.9353	80.8004	77.0261	82.1659	82.5057	88.4149	75.0845	79.0586	77.7169	83.6922	92.3736	79.5084	79.3842	78.4431	86.0358	79.4078	85.1321	76.2884	80.1895	84.1454
ENSMUSG00000034730	Adgrb1	15	Adhesion G protein-coupled receptor B1 Vasculostatin-120 Vasculostatin-40 [Source:UniProtKB/Swiss-Prot;Acc:Q3UHD1]	107831	protein_coding	7222	6228	90.3673	88.4516	71.7936	86.7329	82.8316	70.9213	76.5201	72.1114	92.2379	87.1019	72.754	70.7448	77.986	87.6458	76.5301	77.2547	71.3793	90.0372	85.6774	83.6457	63.8199	88.449	86.5857	78.2588	76.4027	69.2305	77.5786	72.7911	78.6275	88.3369	68.1094	71.9574	57.8986	80.9295	69.0991	69.0935	83.5055	77.8252	90.7193	76.8296	84.0354	79.7785
ENSMUSG00000033152	Podxl2	6	Mus musculus podocalyxin-like 2 (Podxl2), transcript variant 1, mRNA. [Source:RefSeq mRNA;Acc:NM_001347327]	319655	protein_coding	5749	2195	72.2193	77.911	71.6117	80.3319	74.0207	76.6596	72.4553	73.994	87.4058	90.2447	60.4177	74.0558	65.6267	68.3599	68.6379	65.6854	71.1759	96.142	88.5379	89.9114	57.5944	93.3548	91.2866	93.2672	83.93	76.2138	77.1155	77.9004	76.748	91.6862	65.2663	73.0606	74.2303	87.4039	80.296	58.4155	84.5756	83.0394	97.6012	77.7278	75.2189	80.1519
ENSMUSG00000031065	Cdk16	X	Cyclin-dependent kinase 16 [Source:UniProtKB/Swiss-Prot;Acc:Q04735]	18555	protein_coding	4378	3270	86.858	87.1242	76.9455	79.801	88.3804	84.8391	78.2864	80.2963	82.1165	82.7816	76.4504	79.6175	80.9979	75.6655	82.0419	78.4208	84.0717	83.8753	84.2263	82.4986	68.6045	80.2899	76.7792	79.0341	84.1556	82.7639	85.0923	84.6612	76.3654	84.2452	72.94	85.1085	78.5854	79.525	77.8064	73.5723	83.0232	80.8491	82.8135	74.4878	83.8218	81.664
ENSMUSG00000020152	Actr2	11	Actin-related protein 2 [Source:UniProtKB/Swiss-Prot;Acc:P61161]	66713	protein_coding	5204	3631	75.6982	74.2072	82.5891	70.5697	74.9884	86.8309	80.7286	82.5147	71.108	74.0806	83.8083	81.098	76.3297	75.4258	82.0222	82.851	78.7992	66.638	70.8694	72.7716	85.268	78.3338	75.2294	75.7192	73.0508	88.0228	83.518	81.0944	78.2458	71.9131	90.1409	82.6236	92.2346	73.9439	79.9378	86.5966	75.247	76.2457	63.1895	82.7833	75.6105	79.0526
ENSMUSG00000004032	Gstm5	3	Glutathione S-transferase Mu 5 [Source:UniProtKB/Swiss-Prot;Acc:P48774]	14866	protein_coding	1278	1083	84.9854	84.4869	73.4313	71.2036	78.139	95.4659	69.7009	82.8912	67.3182	76.4582	69.7743	89.7008	68.8879	62.1579	75.8466	71.917	87.7256	62.5649	72.5707	70.2115	83.2855	79.4184	82.6632	87.3857	86.1164	76.4699	77.5012	92.3595	70.4645	70.7974	67.0784	85.8082	92.0646	80.3345	85.7772	71.4442	77.6388	68.9229	77.9219	63.2732	78.4492	78.3669
ENSMUSG00000021794	Glud1	14	Glutamate dehydrogenase 1, mitochondrial [Source:UniProtKB/Swiss-Prot;Acc:P26443]	14661	protein_coding	4210	3390	74.5279	79.7633	74.1707	72.2493	75.1353	77.1836	78.5304	76.1755	77.172	83.5191	72.2129	86.5311	78.0955	73.3334	72.9081	69.6604	87.951	85.6057	80.8092	82.963	79.8537	80.9147	85.6768	86.8321	79.0885	81.6112	80.2662	82.357	76.6245	79.5911	80.7879	83.4937	86.2751	83.8238	84.2074	74.1357	80.3369	76.5717	83.2366	77.8303	75.1693	78.5161
ENSMUSG00000017466	Timp2	11	tissue inhibitor of metalloproteinase 2 [Source:MGI Symbol;Acc:MGI:98753]	21858	protein_coding	3896	3709	63.2733	67.0946	76.4209	81.2756	74.7874	70.6387	78.7134	81.5717	87.8096	86.4204	79.6258	85.2639	79.2526	80.8779	78.3754	77.2132	76.2853	87.2331	82.8344	91.6982	98.4951	81.3491	85.0683	84.5667	69.0375	69.7817	69.5345	70.0445	76.7483	82.4837	87.5297	68.5222	79.3822	79.0335	88.3416	81.0066	80.6912	74.7062	88.8987	83.8934	72.5704	81.0308
ENSMUSG00000009013	Dynll1	5	Dynein light chain 1, cytoplasmic [Source:UniProtKB/Swiss-Prot;Acc:P63168]	56455	protein_coding	3890	2242	77.1323	81.4613	73.2571	76.3404	80.3573	90.9573	75.3616	80.9395	77.6334	93.4358	68.8576	77.5498	79.4188	77.6334	79.0847	74.2764	81.6348	70.1489	83.8376	80.1874	84.7515	81.4488	72.7514	71.8253	70.3604	77.1081	84.7867	78.4427	76.5899	75.3018	68.6479	67.2149	84.3118	72.5607	63.2335	80.5177	83.3753	77.2648	78.2187	80.4851	77.7097	83.6655
ENSMUSG00000006782	Cnp	11	2',3'-cyclic-nucleotide 3'-phosphodiesterase [Source:UniProtKB/Swiss-Prot;Acc:P16330]	12799	protein_coding	3639	2904	75.374	71.6751	63.9778	48.5319	65.2725	77.0778	57.7334	64.4177	53.6187	60.4124	78.3365	92.9532	64.8069	67.287	65.1284	77.2746	95.1498	50.9992	55.4633	56.6521	69.918	65.7985	59.1871	66.3734	69.2199	68.9758	63.7416	91.0861	62.7494	60.1011	75.5449	104.27	82.9325	79.5163	75.6265	66.9051	54.8704	49.6914	61.2229	60.9192	64.9663	62.652
ENSMUSG00000054428	Atpif1	4	ATPase inhibitor, mitochondrial [Source:UniProtKB/Swiss-Prot;Acc:O35143]	11983	protein_coding	1441	1014	87.6784	85.321	79.1865	70.8848	84.3895	95.6924	74.1721	84.9663	79.1805	81.7814	75.1779	92.3241	81.5185	77.9041	84.1614	81.7014	91.2295	70.767	82.9853	76.6597	82.9243	75.8774	77.8084	86.7373	76.0684	78.6351	82.7281	101.25	76.0814	76.6558	74.7737	92.558	92.4	81.0482	76.7562	81.1179	80.5769	77.5133	82.2547	74.8532	81.492	83.1585
ENSMUSG00000004892	Bcan	3	Brevican core protein [Source:UniProtKB/Swiss-Prot;Acc:Q61361]	12032	protein_coding	4064	3141	74.5185	79.278	67.3085	73.779	74.4802	64.5672	70.8532	68.3279	80.5209	72.9905	67.2967	75.5398	70.7152	76.3044	69.5253	65.7233	80.6963	85.4538	77.4759	71.6979	69.2203	84.7784	85.7835	92.1138	85.0934	70.5203	76.4771	81.2948	78.5244	85.9379	64.7378	82.9946	62.1221	87.3753	83.2623	63.2784	81.7695	73.7775	95.7928	70.2092	73.8729	71.452
ENSMUSG00000021259	Cyp46a1	12	Cholesterol 24-hydroxylase [Source:UniProtKB/Swiss-Prot;Acc:Q9WVK8]	13116	protein_coding	3287	2118	91.5207	83.8774	82.5016	74.4555	83.2044	80.2162	76.4379	81.7351	75.6983	69.7838	84.2382	79.3954	72.8575	78.2403	70.3626	78.8885	74.3253	63.4129	75.4358	71.7683	80.8997	69.5038	68.9179	74.6321	87.3375	72.0913	82.4078	87.2567	76.5053	72.3927	84.8482	84.5861	78.6946	68.0772	72.995	79.1564	74.4697	67.0864	69.4755	71.1722	83.1119	76.7743
ENSMUSG00000022452	Smdt1	15	single-pass membrane protein with aspartate rich tail 1 [Source:MGI Symbol;Acc:MGI:1916279]	69029	protein_coding	1479	736	80.1059	84.6138	73.3666	68.5729	81.4686	89.5894	71.6883	82.8465	75.5464	85.4645	71.1571	88.7995	74.8189	77.1499	76.7121	74.6423	94.2356	78.4754	83.8422	83.3193	76.9575	74.567	78.0251	83.4593	71.0322	73.3493	76.4249	91.4207	75.4584	76.3462	72.7327	81.3584	85.0498	84.0855	74.0369	70.3924	80.416	69.1045	88.8779	72.1641	77.6256	81.027
ENSMUSG00000067786	Nnat	2	Neuronatin [Source:UniProtKB/Swiss-Prot;Acc:Q61979]	18111	protein_coding	1829	1448	42.9985	51.0809	42.0174	57.3215	41.7171	50.8423	58.2216	49.7463	53.7121	62.5398	59.6034	68.4381	61.5971	73.9695	59.8564	49.504	63.1785	59.5106	56.7885	62.5882	182.149	61.2029	63.0325	69.7785	38.3354	45.1423	50.3733	54.2646	63.372	58.5124	49.7986	47.5464	59.8581	67.6474	66.9058	73.1465	60.0553	44.9031	79.3287	60.0107	47.0271	55.0124
ENSMUSG00000064344	mt-Tm	MT	mitochondrially encoded tRNA methionine [Source:MGI Symbol;Acc:MGI:102480]		Mt_tRNA	69	69	74.4489	93.5707	50.1473	61.5632	120.762	48.1354	87.8687	70.7815	80.7469	93.4921	37.061	54.7784	94.2464	105.217	72.4126	69.6934	65.2657	64.9667	120.82	92.9125	58.9743	71.6099	104.957	78.4549	52.4179	54.9807	64.6929	74.6091	66.2884	82.1441	32.6198	39.7987	52.9477	88.584	80.0324	37.6791	85.8115	83.6849	100.693	57.0722	80.0983	76.2049
ENSMUSG00000021820	Camk2g	14	Calcium/calmodulin-dependent protein kinase type II subunit gamma [Source:UniProtKB/Swiss-Prot;Acc:Q923T9]	12325	protein_coding	6401	3703	83.0621	77.7625	79.2546	69.4361	79.0482	82.5564	67.4001	77.7871	71.3891	63.8967	82.3445	75.5599	68.6508	64.4818	71.2522	85.1997	75.754	65.901	68.4022	65.6266	66.826	69.0047	66.1699	72.9054	84.0093	92.3403	81.907	88.2858	74.2156	76.2521	83.013	90.7038	80.2411	69.6387	77.3079	77.8156	68.6916	74.1651	63.1025	67.6564	77.7127	72.6059
ENSMUSG00000029757	Dync1i1	6	Cytoplasmic dynein 1 intermediate chain 1 [Source:UniProtKB/Swiss-Prot;Acc:O88485]	13426	protein_coding	3572	2718	55.1467	62.2525	76.1075	89.9962	65.9567	71.692	71.6854	78.4949	92.144	98.8975	55.6226	64.5211	65.4445	61.3324	60.3816	52.4064	59.3144	91.3566	88.4362	94.1539	50.218	85.3899	86.6953	80.171	79.6497	58.0889	69.3528	57.3449	70.6335	85.2903	55.2538	54.0846	60.1585	74.3552	71.7122	57.1841	74.7143	71.3583	81.6663	72.0087	69.8919	82.5828
ENSMUSG00000042700	Sipa1l1	12	Signal-induced proliferation-associated 1-like protein 1 [Source:UniProtKB/Swiss-Prot;Acc:Q8C0T5]	217692	protein_coding	12806	8215	74.0234	79.1496	81.7153	90.7512	82.2471	75.23	78.9604	79.2658	86.5414	92.1485	71.303	62.6739	81.0302	79.6237	80.949	65.8571	67.7347	93.5115	87.9368	89.6969	58.5102	78.8571	77.4309	73.3078	79.0441	65.7572	76.9711	59.3955	74.494	77.2293	66.9621	56.2182	62.1175	68.6759	67.6266	67.6826	79.309	77.8509	77.2221	72.1992	81.5773	82.4292
ENSMUSG00000093930	Hmgcs1	13	Hydroxymethylglutaryl-CoA synthase, cytoplasmic [Source:UniProtKB/Swiss-Prot;Acc:Q8JZK9]	208715	protein_coding	4594	3464	71.3667	63.7764	70.5607	63.4513	69.2604	69.3584	72.7014	75.2379	64.0815	70.8491	80.7765	77.0373	86.3994	74.9685	79.3704	80.7841	85.2504	63.8878	76.1187	72.2472	71.8475	59.8175	64.663	64.5602	65.2268	67.4426	67.7215	74.262	71.3491	69.2244	75.532	87.091	97.3788	79.8671	71.638	79.3829	65.42	66.2359	57.9197	85.4297	67.6831	70.4456
ENSMUSG00000027419	Pcsk2	2	proprotein convertase subtilisin/kexin type 2 [Source:MGI Symbol;Acc:MGI:97512]	18549	protein_coding	7910	4723	88.1719	78.3751	95.9773	64.9393	83.9806	84.4391	79.0381	91.1013	63.1838	60.3908	88.0215	72.5761	70.5998	72.9527	75.5764	88.9086	70.9792	52.9099	62.0403	60.9052	73.3113	63.6074	60.8408	69.465	76.0918	81.8616	75.1422	82.9063	74.014	63.6494	79.8228	83.8345	86.1605	63.368	70.1737	81.3576	60.1601	65.5338	53.416	68.8532	82.2888	75.6306
ENSMUSG00000059923	Grb2	11	Growth factor receptor-bound protein 2 [Source:UniProtKB/Swiss-Prot;Acc:Q60631]	14784	protein_coding	2916	2709	59.1303	67.4769	72.3937	89.3714	77.3421	75.1495	73.4495	75.6729	91.0122	95.8607	58.6676	68.8196	66.0143	65.2767	66.9024	57.0976	61.3128	87.5869	89.9829	95.0583	53.7595	81.4785	85.4519	75.6061	72.2106	59.9114	72.1162	61.6695	66.5459	75.6318	58.9963	55.7803	61.7176	72.9751	69.3863	57.2002	77.1745	69.3471	79.0825	70.9566	73.1429	82.2289
ENSMUSG00000022307	Oxr1	15	Mus musculus oxidation resistance 1 (Oxr1), transcript variant 8, mRNA. [Source:RefSeq mRNA;Acc:NM_001358978]	170719	protein_coding	7136	4599	77.6507	77.1535	84.7256	78.5148	85.1715	91.2748	78.0041	83.4944	73.2987	76.6301	83.1051	72.3558	78.6134	72.8238	80.2578	79.0943	70.5547	71.2065	74.3978	72.8043	81.1325	86.787	82.1054	74.4122	73.1935	90.118	91.8873	73.7662	81.2077	73.7036	81.7814	69.9729	76.918	69.332	72.7309	78.7338	68.3591	77.6834	60.2648	82.1845	80.6432	80.5404
ENSMUSG00000061477	Rps7	12	ribosomal protein S7 [Source:MGI Symbol;Acc:MGI:1333818]	20115	protein_coding	2015	954	75.1396	78.6002	72.4999	59.8468	65.1475	78.3015	74.0574	64.5135	65.8089	70.7344	72.079	98.5767	81.2047	78.4644	79.8527	67.5546	98.5459	66.7959	72.6031	72.3745	65.6266	58.5634	62.8658	66.424	56.1386	70.1085	60.9022	90.4583	72.6199	59.0027	61.3064	89.1068	91.6981	70.8263	69.4217	73.2058	68.8198	60.9967	70.9386	58.9426	70.2468	70.6832
ENSMUSG00000064368	mt-Nd6	MT	NADH-ubiquinone oxidoreductase chain 6 [Source:UniProtKB/Swiss-Prot;Acc:P03925]	17722	protein_coding	519	519	90.025	108.905	58.262	58.1439	70.7636	64.6232	90.9456	71.6157	93.6052	89.1245	44.8866	72.248	111.619	92.9782	60.4582	54.2286	58.2139	46.0429	64.8259	55.5864	51.2974	59.8425	86.2468	76.142	55.8626	77.2157	57.7351	85.0522	57.0685	68.1991	45.7299	63.7748	70.5037	67.0009	57.872	45.3021	73.903	54.257	52.3478	80.8834	77.2199	81.9828
ENSMUSG00000020745	Pafah1b1	11	platelet-activating factor acetylhydrolase, isoform 1b, subunit 1 [Source:MGI Symbol;Acc:MGI:109520]	18472	protein_coding	9620	8570	77.7596	75.4639	84.925	76.6836	75.2823	84.6319	82.1269	84.2938	75.6043	76.0977	83.3525	78.5897	78.4673	76.794	79.0961	83.6127	72.6546	67.4719	71.5703	74.9281	82.6149	78.2551	76.1471	73.8642	76.0564	90.7685	84.0365	79.5432	80.4955	73.6151	87.8096	80.2273	86.3543	73.5256	80.0251	87.6689	72.4388	77.5858	66.4898	82.7161	78.0229	80.5509
ENSMUSG00000025656	Arhgef9	X	Rho guanine nucleotide exchange factor 9 [Source:UniProtKB/Swiss-Prot;Acc:Q3UTH8]	236915	protein_coding	8776	6222	77.4913	73.842	88.4351	78.6442	76.0455	80.1823	87.7918	83.1225	74.323	75.6797	80.8015	74.3131	74.2449	80.1037	76.6039	75.9766	70.918	71.2701	74.4295	74.7369	80.8035	76.645	80.563	78.0323	74.2413	82.2381	83.3928	81.9372	82.4933	77.0351	86.5078	77.6003	78.3113	74.0523	79.9028	87.7091	77.8763	83.71	72.4821	86.4392	78.8916	80.2199
ENSMUSG00000025651	Uqcrc1	9	ubiquinol-cytochrome c reductase core protein 1 [Source:MGI Symbol;Acc:MGI:107876]	22273	protein_coding	4135	2473	83.3303	85.2295	76.8848	77.9341	79.3949	89.8355	75.7784	81.9797	80.0254	79.7872	81.7314	81.5715	73.3876	73.9421	75.3477	75.5592	82.682	75.3508	80.5146	82.9047	74.6287	82.7605	74.5939	78.5849	77.6626	79.993	82.1091	86.5729	74.9021	80.9368	77.1849	84.4816	78.6465	77.824	78.8323	76.6381	75.4335	70.6873	79.7383	75.8851	80.5547	81.4812
ENSMUSG00000027270	Lamp5	2	Mus musculus lysosomal-associated membrane protein family, member 5 (Lamp5), transcript variant 2, mRNA. [Source:RefSeq mRNA;Acc:NM_001356548]	76161	protein_coding	2933	1955	105.159	97.3599	71.1994	54.3851	78.76	93.6686	61.7558	71.3114	57.0094	59.2389	96.8208	65.1067	61.6442	63.9994	60.4347	96.6117	67.2405	48.5927	63.1791	55.5705	37.8487	41.7564	34.7539	37.2674	46.3995	86.8636	61.9157	63.233	39.6275	44.8377	80.8306	68.5673	52.5308	44.0114	39.3978	66.9455	37.4992	47.0146	32.4373	46.82	81.3726	68.5968
ENSMUSG00000030683	Sez6l2	7	Seizure 6-like protein 2 [Source:UniProtKB/Swiss-Prot;Acc:Q4V9Z5]	233878	protein_coding	4210	3732	85.2667	85.2741	76.089	61.8024	80.4926	81.0686	70.4948	74.6787	67.3994	66.7974	96.1351	76.8173	73.2089	81.2818	68.3243	92.8384	82.349	60.9446	67.2846	67.1127	87.7765	70.4167	65.4022	72.4583	77.8941	83.4782	83.9681	90.2982	75.3983	72.5435	86.0046	84.516	71.6628	73.6593	73.3817	88.9125	68.9543	64.3337	65.9053	73.5583	77.7849	72.0878
ENSMUSG00000020486	2004-09-01	11	Septin-4 [Source:UniProtKB/Swiss-Prot;Acc:P28661]	18952	protein_coding	3563	2136	81.9778	78.2495	72.8697	62.457	72.2772	82.9077	67.0438	70.8512	69.6527	66.0232	75.0881	94.6169	63.6268	65.2727	67.8983	79.661	89.1904	64.7996	64.235	61.7927	58.5531	68.2571	65.9689	74.0479	81.2591	79.1908	70.2194	94.9886	66.8098	70.7304	77.4097	100.154	74.0181	75.8405	77.4784	61.3168	64.7246	60.0899	67.0335	60.1471	73.5663	71.2957
ENSMUSG00000049422	Chchd10	10	coiled-coil-helix-coiled-coil-helix domain containing 10 [Source:MGI Symbol;Acc:MGI:2143558]	103172	protein_coding	1575	1488	86.6934	93.6607	72.8877	71.2274	78.7219	82.3817	77.7702	78.3467	77.5499	88.7852	73.5713	73.9664	64.7726	79.2477	67.6045	70.4637	71.1769	73.0895	83.7233	82.5091	63.6951	80.0269	77.0883	75.885	67.2658	74.2448	75.5074	86.6138	70.3026	75.7749	65.2003	73.2485	69.4039	73.7942	70.215	63.0771	73.3029	66.5009	79.9713	72.0733	80.6382	80.9667
ENSMUSG00000031865	Dctn1	6	Mus musculus dynactin 1 (Dctn1), transcript variant 4, mRNA. [Source:RefSeq mRNA;Acc:NM_001347310]	13191	protein_coding	6509	4321	81.4478	80.8381	81.3235	76.0325	78.1661	79.4399	76.7085	80.1762	84.037	77.0908	81.9183	74.5722	74.9796	80.6335	72.3935	82.1162	76.673	77.9982	75.8647	74.4957	77.0321	79.2204	75.959	81.1673	83.1262	77.0371	81.7098	82.9014	80.6646	82.2223	77.2472	78.5972	72.999	75.3477	76.9917	80.272	77.6604	72.6314	82.2008	74.8656	79.5616	79.4905
ENSMUSG00000028020	Glrb	3	Glycine receptor subunit beta [Source:UniProtKB/Swiss-Prot;Acc:P48168]	14658	protein_coding	4655	3029	81.9113	77.2508	85.6886	73.0774	78.2451	93.6006	79.5359	85.7777	69.8523	75.4341	82.761	75.2753	73.2708	71.8231	76.2639	85.6242	71.637	64.855	71.8307	73.9221	70.9062	71.8802	70.8135	72.6333	69.3773	87.6715	81.0451	79.0156	73.3207	69.8419	83.1242	73.4752	82.7391	69.2627	74.3541	77.9643	68.1029	75.4609	61.7043	74.5673	79.2347	80.8401
ENSMUSG00000028820	Sfpq	4	Splicing factor, proline- and glutamine-rich [Source:UniProtKB/Swiss-Prot;Acc:Q8VIJ6]	71514	protein_coding	4743	3465	75.4861	77.468	69.6804	87.2416	64.2541	63.0343	80.8869	65.3252	80.9138	83.344	63.4173	58.3049	73.349	78.9858	67.5809	65.7238	55.4118	87.2059	77.1583	72.7782	77.8725	83.8079	91.6888	76.4243	73.966	73.8462	67.6746	58.5362	79.2898	83.1084	67.8753	53.8218	57.2348	70.9844	64.3651	65.2888	89.441	87.3404	78.3516	80.784	74.8261	74.7009
ENSMUSG00000029581	Fscn1	5	Fascin [Source:UniProtKB/Swiss-Prot;Acc:Q61553]	14086	protein_coding	3012	2675	86.3367	89.4472	67.9242	80.0047	79.789	82.747	70.8147	73.1887	84.007	92.0353	83.5227	72.7729	76.5328	78.4869	70.156	81.5545	70.96	75.1005	85.7325	85.1209	64.225	82.4349	74.0627	66.5796	64.5821	69.4313	74.4619	72.9368	72.5061	78.1274	74.9166	70.3527	65.6745	74.9133	63.7227	76.7387	73.3374	64.6595	77.8457	78.9726	80.7003	80.5585
ENSMUSG00000006930	Hap1	11	Huntingtin-associated protein 1 [Source:UniProtKB/Swiss-Prot;Acc:O35668]	15114	protein_coding	3766	3316	48.6021	56.0884	65.8201	82.017	61.5503	57.8231	75.4097	69.4719	93.9204	86.6717	54.9846	61.4909	62.4043	74.3084	59.8893	43.8943	54.05	96.5838	87.7391	83.2106	70.3768	83.0929	85.9754	91.5163	72.3084	43.0301	59.4093	53.0976	72.9887	86.5776	52.2898	43.1439	47.0454	71.8463	73.4022	50.8373	78.4222	70.6711	97.5272	71.3386	62.8156	76.6594
ENSMUSG00000022551	Cyc1	15	Cytochrome c1, heme protein, mitochondrial [Source:UniProtKB/Swiss-Prot;Acc:Q9D0M3]	66445	protein_coding	2154	1791	81.393	84.8606	72.7066	81.0868	78.7705	85.3622	73.0481	81.3002	81.4007	82.1386	73.5608	77.5673	69.6873	73.5338	72.7942	73.0225	78.5022	80.2662	82.9285	85.4717	69.8526	83.9673	81.5212	80.5598	75.0976	75.4202	80.3652	84.2776	75.5025	80.2956	69.7004	77.6683	71.8609	79.0409	74.7411	70.1408	76.3161	70.6934	85.7102	74.7468	79.7635	80.65
ENSMUSG00000048142	Nat8l	5	N-acetyltransferase 8 like [Source:HGNC Symbol;Acc:HGNC:26742]	269642	protein_coding	6670	6529	83.9224	85.2794	79.7897	72.0411	82.1993	82.8848	68.1459	79.4213	78.7513	80.6364	76.8063	72.8392	67.4825	69.514	70.9102	78.9212	75.0321	76.4325	77.8948	79.0446	53.9073	76.9656	71.2176	73.6316	78.5326	76.8358	76.0459	76.6942	67.4865	74.8857	65.8621	79.3784	68.4254	75.5362	72.2762	70.6607	67.972	70.0454	73.9178	66.3345	80.6464	77.9679
ENSMUSG00000020390	Ube2b	11	ubiquitin-conjugating enzyme E2B [Source:MGI Symbol;Acc:MGI:102944]	22210	protein_coding	2126	1792	80.1225	75.8503	79.4242	72.3577	78.8715	85.4055	79.2847	80.1929	76.3251	81.7521	75.8601	77.1888	77.0228	75.8891	73.999	78.1571	75.6008	73.4866	76.4786	74.9557	89.2934	78.78	76.3784	74.7042	71.4076	83.3842	79.3001	77.7668	78.9316	75.321	77.8349	72.119	76.5725	69.2561	70.544	76.9983	74.9201	79.8793	70.9951	77.4715	77.3252	80.5921
ENSMUSG00000030647	Ndufc2	7	NADH dehydrogenase [ubiquinone] 1 subunit C2 [Source:UniProtKB/Swiss-Prot;Acc:Q9CQ54]	68197	protein_coding	754	683	72.528	78.6421	69.4904	73.9249	79.4489	89.9781	73.5831	78.1004	76.6668	84.469	66.9442	82.9364	73.2	74.1354	77.544	71.9478	78.6585	71.4385	82.9249	83.2783	75.3417	74.6692	80.1369	77.1143	71.2487	78.4688	77.0713	80.8615	75.5992	74.2582	65.195	71.9449	84.5316	79.5101	74.8521	70.2002	71.0588	74.1581	80.42	71.9105	74.8069	80.5595
ENSMUSG00000007656	Arpp19	9	Mus musculus cAMP-regulated phosphoprotein 19 (Arpp19), transcript variant 6, mRNA. [Source:RefSeq mRNA;Acc:NM_001357881]	59046	protein_coding	4957	4046	93.2845	82.8947	92.2008	56.2264	78.0987	92.4439	78.8633	87.324	51.4266	54.2751	93.2123	65.3496	72.8063	76.371	79.8578	82.7788	74.1936	43.1924	55.4954	49.2011	70.5011	53.8125	52.1774	60.6332	67.2072	95.1898	79.2179	91.0976	67.0045	53.4652	92.1912	79.0441	92.5786	57.8763	59.6117	91.6043	59.9826	66.8937	46.5426	64.2627	80.541	72.8666
ENSMUSG00000024587	Nars	18	Asparagine--tRNA ligase, cytoplasmic [Source:UniProtKB/Swiss-Prot;Acc:Q8BP47]	70223	protein_coding	2632	2632	79.3167	77.5158	78.9084	72.0196	75.3038	88.3491	75.2651	81.2204	73.7884	75.176	81.7588	80.0009	76.3665	73.8769	74.9597	83.9391	75.5184	67.9034	73.066	75.5367	76.7483	77.7341	73.1434	73.1117	74.0365	88.2115	83.202	80.5709	74.2236	73.6785	84.9346	82.4989	84.3988	74.589	76.0292	82.6307	72.575	75.7135	69.6542	78.6603	76.6128	78.7598
ENSMUSG00000020431	Adcy1	11	Adenylate cyclase type 1 [Source:UniProtKB/Swiss-Prot;Acc:O88444]	432530	protein_coding	12522	12259	86.2555	83.6435	68.3481	56.3301	82.988	70.1329	58.0998	62.8602	49.4576	48.776	78.6333	64.5861	70.1604	60.8446	68.3966	94.2447	76.5881	45.8292	49.5444	44.4129	68.7573	62.3127	53.5623	54.9721	73.6909	99.0628	83.4253	81.7149	73.9728	63.4551	82.7944	83.4736	74.7905	62.4316	60.4029	89.4338	61.0994	74.8086	51.3257	65.1188	75.5131	57.8653
ENSMUSG00000022425	Enpp2	15	Ectonucleotide pyrophosphatase/phosphodiesterase family member 2 [Source:UniProtKB/Swiss-Prot;Acc:Q9R1E6]	18606	protein_coding	5779	3095	81.4731	78.8387	81.4887	64.6498	77.0982	81.1498	74.7395	77.4315	61.7474	63.496	84.6234	86.0361	79.6599	73.5156	77.5973	83.611	79.1218	64.0402	67.2475	72.4929	98.1365	64.3607	64.6589	68.3374	75.0157	83.2241	77.2839	81.9923	74.7063	65.4098	87.2183	83.3016	85.1016	71.6342	71.1086	81.0741	61.7104	70.1715	63.8404	73.7264	76.7097	71.7129
ENSMUSG00000021194	Chga	12	Chromogranin-A Pancreastatin Beta-granin WE-14 Catestatin GE-25 Serpinin-RRG Serpinin p-Glu serpinin [Source:UniProtKB/Swiss-Prot;Acc:P26339]	12652	protein_coding	2756	1883	79.6576	83.8425	80.4044	70.134	87.1724	76.9821	72.0736	78.9224	75.3909	70.8954	71.5557	60.2849	64.0963	67.5458	69.5914	66.9352	61.1731	68.7998	66.5754	66.6325	90.9282	80.8207	76.5526	84.1492	67.9978	73.0662	75.5686	82.4622	75.4409	71.2243	68.5696	67.227	65.6153	73.6497	77.5167	64.973	63.2804	63.6968	70.6969	72.6341	80.2422	74.8529
ENSMUSG00000106847	Peg13	15	paternally expressed 13 [Source:MGI Symbol;Acc:MGI:2663476]		sense_intronic	4725	4725	79.5047	79.996	81.0057	76.7459	73.8942	83.9376	75.3354	79.1827	76.9619	85.2332	80.732	67.9577	68.3287	77.2371	71.6037	80.6926	63.7676	68.9938	71.954	80.5186	68.6228	82.7846	72.8147	75.4538	75.0363	83.4619	79.2762	75.6793	76.9212	78.1082	76.0599	72.9416	72.6142	73.209	73.414	74.4372	69.5759	69.1388	69.4016	76.088	78.2293	80.1301
ENSMUSG00000025579	Gaa	11	Lysosomal alpha-glucosidase [Source:UniProtKB/Swiss-Prot;Acc:P70699]	14387	protein_coding	4783	3633	71.8839	77.3215	72.6966	65.3619	68.4138	74.4777	72.802	76.2132	74.7096	72.4546	93.4405	78.5729	71.3283	89.5598	67.0046	77.9657	79.6389	72.989	68.434	65.7531	94.1013	72.4424	67.9457	67.1491	60.292	66.1279	70.0154	78.7813	73.0325	64.939	85.2922	74.6648	66.7188	72.4634	73.2417	82.2915	71.2195	53.3426	79.4102	73.0812	71.1356	74.1314
ENSMUSG00000043419	Chd3os	11	chromodomain helicase DNA binding protein 3, opposite strand [Source:MGI Symbol;Acc:MGI:1915359]		protein_coding	2081	2081	72.3038	76.4966	77.0681	65.3911	70.2458	96.5453	76.4366	79.2464	73.1588	74.193	77.687	81.6851	67.688	68.0222	72.606	80.3427	73.8953	70.9696	69.7476	69.8324	65.1076	72.4186	69.4962	61.9425	58.749	84.5873	72.7941	73.7591	64.1992	62.2874	69.0919	68.3278	74.5643	68.4121	60.4606	66.5948	67.1779	73.2965	65.0885	66.4532	72.3011	79.916
ENSMUSG00000010086	Rnf112	11	RING finger protein 112 [Source:UniProtKB/Swiss-Prot;Acc:Q96DY5]	22671	protein_coding	3923	3161	96.104	82.3956	72.4471	53.4274	77.1146	75.1945	67.8132	70.3837	53.8736	42.4704	81.2709	78.554	79.0536	82.3306	77.1362	93.1867	94.1226	58.0014	61.1213	45.9789	80.0276	55.6589	54.5246	62.5586	72.911	77.9442	81.7996	89.9163	73.9182	59.0482	85.461	91.3415	67.4351	62.3171	67.8222	83.5831	64.7173	67.4969	59.563	60.1527	76.2978	61.9471
ENSMUSG00000030102	Itpr1	6	Inositol 1,4,5-trisphosphate receptor type 1 [Source:UniProtKB/Swiss-Prot;Acc:P11881]	16438	protein_coding	18319	9870	89.1007	71.8615	88.3972	62.1134	85.662	80.0169	83.1613	77.1306	58.8793	59.7264	87.7224	67.0922	83.9449	80.2481	79.3292	91.1925	69.6514	51.1575	57.1851	57.0359	68.6201	62.8524	55.8268	57.4311	67.9377	82.552	77.375	71.7635	68.1178	58.5092	82.6342	73.7033	76.493	63.8732	67.0129	85.1789	65.0251	69.1112	52.984	66.4563	79.427	71.7829
ENSMUSG00000025794	Rpl14	9	60S ribosomal protein L14 [Source:UniProtKB/Swiss-Prot;Acc:Q9CR57]	67115	protein_coding	1651	1271	66.3271	76.6599	65.6249	61.9951	73.794	86.0263	71.3167	74.5727	71.9372	79.4948	66.073	88.9582	78.1784	76.7355	74.0101	72.934	87.7373	74.9875	84.9552	76.7495	72.0144	69.4206	71.8677	76.4894	64.3393	66.9136	66.5233	82.2156	66.2474	69.9055	67.8081	76.1943	83.1319	76.359	74.6033	65.4568	76.8003	67.6691	78.4119	63.0833	68.8802	76.6695
ENSMUSG00000035199	Arl6ip5	6	PRA1 family protein 3 [Source:UniProtKB/Swiss-Prot;Acc:Q8R5J9]	65106	protein_coding	1442	1442	78.9344	76.3197	73.0666	62.8829	76.3426	86.2391	67.9502	73.8229	69.2178	72.7492	73.8434	74.1735	71.4934	75.3485	68.814	81.257	74.2517	59.4473	72.98	70.7678	80.4441	72.9855	66.1465	73.05	74.2134	78.9252	76.533	85.7285	71.9109	68.352	81.2231	82.2421	82.9491	76.0939	74.7766	78.533	72.6235	68.4578	67.4316	76.3132	73.5092	73.9958
ENSMUSG00000046442	Ppm1e	11	Protein phosphatase 1E [Source:UniProtKB/Swiss-Prot;Acc:Q80TL0]	320472	protein_coding	6702	6344	53.2948	61.5164	71.8292	96.2118	71.7982	65.5101	74.2758	71.316	93.7536	92.0434	55.1146	62.3017	68.51	61.3585	67.2864	55.2505	56.0574	93.5817	89.159	90.6916	54.9702	85.6022	94.9495	78.8457	78.3166	65.3226	71.6427	54.7998	77.789	90.6219	58.2803	48.7148	57.5337	73.2952	71.9969	60.1298	80.0333	87.8356	80.2319	84.9659	70.9301	79.3798
ENSMUSG00000042109	Csdc2	15	Cold shock domain-containing protein C2 [Source:UniProtKB/Swiss-Prot;Acc:Q91YQ3]	105859	protein_coding	4623	3565	52.8247	71.387	56.3322	89.136	63.3991	63.1809	65.7012	64.9933	93.6309	109.296	50.1399	55.9814	61.878	65.1147	57.5843	41.0151	56.0754	98.0981	93.4865	99.6578	39.4436	103.148	92.3325	77.773	67.5618	51.3368	71.7505	47.2292	68.7518	95.9524	49.7306	41.7188	48.714	81.3247	65.35	46.8215	78.8412	72.4505	95.992	79.2413	66.6158	79.3605
ENSMUSG00000024914	Drap1	19	Dr1-associated corepressor [Source:UniProtKB/Swiss-Prot;Acc:Q9D6N5]	66556	protein_coding	1741	992	80.6412	82.1891	62.3589	65.6097	76.8511	88.5713	66.2705	75.2563	74.8406	81.0924	67.2041	91.1922	74.0645	70.1022	76.7938	75.1815	90.869	72.3711	75.6344	71.3647	75.7315	73.4687	70.2893	76.3023	72.4716	71.3631	80.5417	92.1372	69.5922	73.3515	67.441	92.3324	82.9657	81.088	72.6783	74.1998	80.7339	71.4447	78.4957	64.604	73.53	77.2062
ENSMUSG00000008140	Emc10	7	ER membrane protein complex subunit 10 isoform 2 [Source:RefSeq peptide;Acc:NP_001342036]	69683	protein_coding	2917	1872	80.8886	85.1218	68.9753	66.2212	78.0884	80.3407	62.0047	73.2647	69.0829	74.9537	75.6508	73.3018	66.9588	74.9564	69.769	72.4776	80.1983	66.1832	74.1662	76.2084	75.6908	79.6176	72.9978	78.8261	75.1234	75.4484	78.6255	88.4347	76.6661	76.8735	74.6612	82.6938	80.2153	82.7581	76.081	77.8944	75.4148	71.3106	81.7039	72.8046	75.8591	71.9293
ENSMUSG00000026895	Ndufa8	2	NADH dehydrogenase [ubiquinone] 1 alpha subcomplex subunit 8 [Source:UniProtKB/Swiss-Prot;Acc:Q9DCJ5]	68375	protein_coding	861	861	81.399	86.1956	72.4496	72.8323	78.8877	90.1434	70.7957	79.1433	73.3907	82.3219	76.4193	87.2457	78.3695	75.3501	76.6783	77.5443	87.6741	71.7681	77.3442	74.2902	73.3721	74.973	70.2479	75.5958	70.9857	73.8626	79.3386	83.9438	67.8796	77.6792	69.7621	77.3934	85.5321	74.2216	70.1489	80.194	74.7895	70.4944	77.8778	71.3456	78.3528	79.159
ENSMUSG00000003380	Rabac1	7	Prenylated Rab acceptor protein 1 [Source:UniProtKB/Swiss-Prot;Acc:Q9Z0S9]	14470	protein_coding	1523	986	78.3216	77.5197	69.1721	64.836	72.5193	84.9152	66.6229	77.9872	71.6438	71.4108	75.0045	82.7349	65.2273	69.6828	72.9031	77.8598	82.6693	70.958	74.3518	76.5646	75.5631	73.7726	67.0631	77.5094	72.8341	74.922	76.2157	91.7819	72.1805	71.0426	71.6332	85.7466	85.0752	80.4291	71.9692	74.594	70.662	64.4722	79.6713	67.7949	72.4737	74.516
ENSMUSG00000037058	Paip2	18	Polyadenylate-binding protein-interacting protein 2 [Source:UniProtKB/Swiss-Prot;Acc:Q9D6V8]	67869	protein_coding	2789	1521	68.9067	72.9067	74.883	72.1983	70.0714	80.3398	76.3299	77.2863	73.336	81.9888	76.5649	79.3888	72.2909	75.6191	75.5547	76.8249	79.6834	81.2069	79.3111	77.6296	81.2327	77.4785	74.1238	75.2435	69.9519	78.7863	74.3687	76.184	72.5596	73.2185	76.9713	70.1255	80.1349	76.1216	74.3843	74.1692	74.6048	78.042	76.0816	74.886	71.7932	77.8562
ENSMUSG00000027210	Meis2	2	Homeobox protein Meis2 [Source:UniProtKB/Swiss-Prot;Acc:P97367]	17536	protein_coding	12043	5498	38.3271	48.3694	70.2564	86.5373	55.4074	60.6472	72.3625	68.4882	93.1605	99.9216	39.3395	51.6057	55.6836	62.4389	56.3806	29.3985	40.9571	90.6086	84.7602	92.5952	34.255	80.4983	86.5517	80.8017	70.6709	40.744	62.1015	41.0719	67.2377	87.0799	39.9419	33.7388	45.4839	69.5972	66.2279	40.2525	76.017	73.8722	82.1103	71.6512	59.7795	78.916
ENSMUSG00000022841	Ap2m1	16	AP-2 complex subunit mu [Source:UniProtKB/Swiss-Prot;Acc:P84091]	11773	protein_coding	4172	2937	80.3186	79.8712	76.7878	72.1374	82.0356	85.2379	71.0573	83.4183	74.8396	78.2613	79.7898	76.8748	78.8162	79.732	75.6927	81.2014	77.3887	65.8064	78.2684	74.7494	79.2099	78.7704	71.3466	76.6975	77.9449	76.7181	81.684	83.774	77.6108	74.6449	75.2336	81.8419	80.7862	76.0148	74.7833	82.0038	72.6813	69.8438	74.4274	78.5025	78.2301	78.5629
ENSMUSG00000008036	Ap2s1	7	AP-2 complex subunit sigma [Source:UniProtKB/Swiss-Prot;Acc:P62743]	232910	protein_coding	1472	1054	80.1647	81.0943	71.0198	73.4021	83.511	85.3718	67.6491	81.3406	75.9177	76.8821	72.3976	84.6405	76.9248	73.3355	71.5497	78.947	84.1234	70.9603	82.3152	77.9839	76.2628	76.5808	72.4386	78.1584	77.1085	71.9861	76.0067	90.2306	76.1449	74.6182	70.0396	85.679	87.6925	76.8572	73.8433	75.0365	74.9244	70.2439	77.6095	71.0642	77.8384	77.4323
ENSMUSG00000020015	Cdk17	10	Cyclin-dependent kinase 17 [Source:UniProtKB/Swiss-Prot;Acc:Q8K0D0]	237459	protein_coding	6102	3615	66.5932	65.8375	83.0078	75.9488	70.2586	77.7457	81.3354	79.7275	77.9385	77.4821	70.2578	71.2921	64.6859	68.5725	68.3334	64.6833	62.1285	70.3573	70.9945	73.9552	63.9047	70.5478	76.6999	74.7066	68.7461	67.0487	69.983	70.1169	69.5722	69.9174	70.774	66.2974	67.9184	66.1043	70.7375	67.7391	71.1334	70.3252	63.2153	72.1843	72.3292	78.8458
ENSMUSG00000024423	Impact	18	Mus musculus impact, RWD domain protein (Impact), transcript variant 2, mRNA. [Source:RefSeq mRNA;Acc:NM_001357396]	16210	protein_coding	3432	3432	71.6346	72.3646	79.5363	74.7597	70.7767	75.8888	82.8181	80.9539	76.9601	77.5756	79.801	77.1795	75.1929	78.125	75.1702	76.1641	70.194	75.1136	76.6918	78.8273	86.3521	77.5592	77.6298	77.9385	71.9891	81.4432	71.2586	67.5596	75.1359	75.9177	77.8416	66.6814	78.5975	72.038	73.0797	77.7462	69.3903	78.6001	73.7861	79.6853	73.8144	78.8393
ENSMUSG00000049517	Rps23	13	40S ribosomal protein S23 [Source:UniProtKB/Swiss-Prot;Acc:P62267]	66475	protein_coding	1268	937	67.1077	71.2983	63.4138	56.1971	69.7559	80.6137	62.8075	73.3332	67.4138	79.1848	61.7878	91.3357	80.2903	79.5583	71.4898	73.3167	88.6963	74.2639	82.393	75.0871	69.0568	70.4362	65.9094	76.1932	62.5446	61.5654	62.59	84.5812	64.1963	64.9333	63.9424	82.0869	84.5506	77.171	74.6856	64.1189	74.7125	60.9778	79.7105	60.5026	65.5546	72.6706
ENSMUSG00000018548	Trim37	11	E3 ubiquitin-protein ligase TRIM37 [Source:UniProtKB/Swiss-Prot;Acc:Q6PCX9]	68729	protein_coding	7214	5632	85.1701	81.2799	82.6643	65.5888	79.0099	85.4634	75.5118	80.0203	64.7647	68.6488	84.3261	72.7202	76.2812	73.0759	77.845	84.0387	77.0583	63.4911	69.1568	67.5871	72.5014	66.9209	61.0108	67.656	70.0334	91.188	76.5472	80.6023	72.1097	64.6167	81.2071	78.7567	77.362	64.1323	65.7215	81.7842	67.0054	73.4254	62.1877	73.1337	78.7426	74.8818
ENSMUSG00000026585	Kifap3	1	Kinesin-associated protein 3 [Source:UniProtKB/Swiss-Prot;Acc:P70188]	16579	protein_coding	4012	4012	73.6417	71.57	85.819	72.1445	74.9999	85.8782	80.5745	82.088	69.3456	71.9504	81.4457	74.8315	72.0924	74.2384	74.7643	79.0337	69.7506	59.9315	67.4845	70.2597	80.518	69.7864	70.4346	76.7592	74.4922	83.618	81.7239	81.0584	77.1792	68.4306	83.9754	75.6738	82.0199	67.6445	74.0826	83.2754	68.9961	70.3391	61.6324	80.1384	75.635	77.9674
ENSMUSG00000038619	Ensa	3	Alpha-endosulfine [Source:UniProtKB/Swiss-Prot;Acc:P60840]	56205	protein_coding	5346	3845	79.6453	76.7053	70.7732	71.9472	79.1116	84.9076	72.8994	78.4226	68.9764	73.9746	72.8588	73.7785	73.9047	71.035	78.1848	75.9785	75.1617	68.5521	74.135	71.5113	80.3324	77.4895	71.2128	70.304	70.7456	78.932	81.5497	80.9793	76.7776	73.0954	73.779	72.8993	78.2428	72.1926	67.7922	78.1462	74.7696	72.2421	71.7929	73.606	75.6365	75.8361
ENSMUSG00000034570	Inpp5j	11	Phosphatidylinositol 4,5-bisphosphate 5-phosphatase A [Source:UniProtKB/Swiss-Prot;Acc:P59644]	170835	protein_coding	5092	3433	44.0772	57.958	61.5723	92.2754	59.3445	54.7069	63.1482	62.7686	104.561	94.4234	41.5649	53.1393	59.7996	63.1459	55.7815	35.3882	51.5016	112.457	98.1153	93.2505	29.0219	91.0145	95.9887	88.0449	83.5402	46.6134	64.6951	43.356	70.5782	94.1707	39.6409	38.0562	38.6463	76.2399	67.3695	37.0041	78.1739	74.9828	94.9193	72.302	63.0455	75.9215
ENSMUSG00000039114	Nrn1	13	Neuritin [Source:UniProtKB/Swiss-Prot;Acc:Q8CFV4]	68404	protein_coding	2249	1779	91.6352	84.9364	68.7452	57.1295	87.8976	92.2147	63.4716	71.2951	53.7505	59.6316	81.7186	64.5126	69.9562	60.6583	73.0418	85.5705	74.7648	47.8178	65.6774	56.0107	69.3904	61.342	56.3165	48.15	49.7722	91.3345	70.6437	80.7212	60.4255	54.6459	73.5412	71.5395	64.9397	54.2901	49.5794	71.8212	50.4587	56.1862	46.4969	68.6888	78.0688	68.0727
ENSMUSG00000039601	Rcan2	17	regulator of calcineurin 2 [Source:MGI Symbol;Acc:MGI:1858219]	53901	protein_coding	4372	3313	84.4439	80.1265	80.4668	67.7969	72.5628	91.0754	79.6675	79.7966	65.758	73.9001	86.0868	74.4438	68.9797	75.7465	70.3396	82.4832	72.438	68.7877	68.0566	79.5422	64.4754	78.6619	78.1334	74.846	73.7225	88.2757	78.4551	80.0593	68.4835	69.6834	81.2713	74.8861	73.8231	77.3161	72.9517	80.715	71.7105	70.8942	73.9535	78.6256	77.0794	78.0395
ENSMUSG00000028484	Psip1	4	Mus musculus PC4 and SFRS1 interacting protein 1 (Psip1), transcript variant 3, mRNA. [Source:RefSeq mRNA;Acc:NM_001347143]	101739	protein_coding	5082	3251	65.4209	66.5961	75.7454	78.3462	69.1116	75.2878	78.4125	76.688	77.0789	82.4392	64.8545	70.2813	69.6713	71.5084	70.8614	64.0476	62.0243	78.3728	76.9383	78.9023	68.2084	78.0451	82.6235	81.2395	72.1003	74.966	76.9131	68.3762	73.9978	75.4552	72.9168	62.6272	70.8774	70.5048	72.9285	68.2942	78.9296	77.6883	73.0756	80.66	71.0441	77.9813
ENSMUSG00000038615	Nfe2l1	11	Nuclear factor erythroid 2-related factor 1 [Source:UniProtKB/Swiss-Prot;Acc:Q61985]	18023	protein_coding	5441	4654	79.2658	73.7884	75.1495	65.6084	74.866	78.6989	71.5429	74.9619	65.673	68.8245	82.3757	74.3621	73.1144	75.6938	78.2501	80.7612	73.9636	64.445	70.0459	70.0616	77.6016	71.1784	62.7124	69.7217	71.8298	74.5583	75.3787	76.3827	71.9839	68.612	80.8366	82.7903	78.6731	73.5766	73.5624	81.1227	69.5643	68.9415	70.5097	74.0274	73.7356	71.9402
ENSMUSG00000038462	Uqcrfs1	13	ubiquinol-cytochrome c reductase, Rieske iron-sulfur polypeptide 1 [Source:MGI Symbol;Acc:MGI:1913944]	66694	protein_coding	1363	1363	72.6251	76.2722	72.9295	72.7453	71.0324	81.1167	73.5429	80.5526	75.124	78.5484	70.4686	74.5793	65.1101	68.0882	66.7662	67.7118	71.3728	71.0897	73.7089	79.8136	67.1	76.7755	71.796	78.5223	69.504	75.7232	73.5827	80.9401	71.3509	73.1311	70.884	70.9443	72.8985	71.9666	71.9676	66.2218	73.3959	68.1505	71.9651	76.5859	73.1209	77.7769
ENSMUSG00000044216	Kcnj4	15	potassium voltage-gated channel subfamily J member 4 [Source:HGNC Symbol;Acc:HGNC:6265]	16520	protein_coding	2152	2152	60.6969	63.2248	70.0144	73.2889	78.0264	65.8065	67.3254	73.6157	87.3631	93.4853	56.2657	61.9266	61.5319	68.7065	64.3752	51.1762	54.7443	67.4905	74.7455	82.0345	53.9883	80.7059	73.5956	75.2139	76.1881	47.3194	67.7444	68.8179	73.0483	78.6236	54.6753	62.3469	61.183	74.3754	74.989	60.2656	73.9892	62.3509	76.2968	71.469	69.0503	77.5192
ENSMUSG00000027189	Trim44	2	tripartite motif-containing 44 [Source:MGI Symbol;Acc:MGI:1931835]	80985	protein_coding	5645	5612	67.8274	69.7501	78.595	77.746	72.5389	72.6279	78.7675	78.1769	78.6766	78.3468	71.4123	69.6876	72.407	71.2665	73.5403	70.8805	64.9956	75.4593	73.5535	77.5706	67.6321	78.5927	77.803	74.7856	72.4853	73.3677	72.7668	65.5566	75.6558	73.3203	71.8441	66.8301	72.4759	70.4769	75.4564	69.3627	71.5915	77.1356	70.5616	76.0694	73.2915	77.3192
ENSMUSG00000028248	Pnisr	4	Arginine/serine-rich protein PNISR [Source:UniProtKB/Swiss-Prot;Acc:A2AJT4]	66625	protein_coding	10187	4545	71.3087	65.2055	64.3817	81.724	69.9774	56.9327	77.1889	62.1669	81.9583	69.3602	59.6457	70.2745	71.829	69.5019	72.5999	61.6221	63.7447	87.7725	81.8	65.0297	62.8691	72.2254	91.3922	78.8905	80.0251	74.7023	68.7129	63.3059	73.3077	82.2509	64.7626	63.8104	55.8185	68.9187	72.4817	56.9581	81.6075	87.6214	78.9427	69.7509	70.5195	69.5214
ENSMUSG00000001120	Pcbp3	10	Mus musculus poly(rC) binding protein 3 (Pcbp3), transcript variant 2, mRNA. [Source:RefSeq mRNA;Acc:NM_001347216]	59093	protein_coding	2933	2544	37.8128	52.4496	62.5432	91.4978	57.5488	58.8062	63.8942	62.7461	99.3455	100.422	35.7949	51.9023	52.7541	56.0188	57.7684	32.1093	46.7825	103.948	90.672	97.866	27.1635	90.162	92.4104	83.927	70.6522	41.8175	59.1351	37.8004	65.0207	91.6232	38.6444	34.8002	41.4428	73.157	65.9905	33.6209	73.0011	71.3989	89.8799	69.3591	60.3704	77.0429
ENSMUSG00000000787	Ddx3x	X	ATP-dependent RNA helicase DDX3X [Source:UniProtKB/Swiss-Prot;Acc:Q62167]	13205	protein_coding	5277	4692	73.7584	72.6597	83.5912	65.3236	74.0303	65.5586	85.2363	84.3854	68.3462	66.5713	81.6486	67.5394	77.4876	74.2182	81.315	63.1459	74.655	81.0834	77.0155	89.1317	70.0933	66.0511	66.6333	78.577	77.4314	86.1658	60.3459	74.9171	77.3669	64.9905	86.3142	76.9041	78.3976	61.9954	67.6847	75.6715	59.99	64.5563	74.1295	82.0722	73.8726	74.0196
ENSMUSG00000030327	Necap1	6	Adaptin ear-binding coat-associated protein 1 [Source:UniProtKB/Swiss-Prot;Acc:Q9CR95]	67602	protein_coding	3651	2476	72.8385	73.3326	77.5603	71.9285	71.5563	83.0936	74.6039	77.7731	73.6992	75.4249	76.3135	73.294	70.9614	70.7207	69.7945	75.3636	70.8174	69.842	69.6164	74.4554	75.0689	73.0386	71.7992	73.474	68.1322	79.6175	75.5367	75.8989	73.5716	71.7926	77.1321	67.3405	76.3205	68.3617	70.5771	74.8637	70.8283	70.7508	68.0071	73.8152	73.4432	76.9189
ENSMUSG00000086503	Xist	X	inactive X specific transcripts [Source:MGI Symbol;Acc:MGI:98974]		lincRNA	17923	17769	89.1536	85.8693	92.5662	1.9042	81.5146	0.317646	100.186	74.2862	1.8023	2.35808	74.1215	0.293009	82.2167	84.7142	85.7986	0.672953	79.4413	115.314	102.106	86.9659	88.6011	2.02795	1.46846	106.17	100.988	82.641	0.502426	77.7542	100.601	1.6158	82.1461	82.7978	70.4981	2.68464	0.568498	76.5235	2.18132	0.406574	99.3507	100.08	70.2016	35.79
ENSMUSG00000094344	Gm11942	4	predicted gene 11942 [Source:MGI Symbol;Acc:MGI:3650608]		processed_pseudogene	345	345	36.8846	80.635	39.505	35.2312	37.2236	51.0885	34.3487	45.8394	37.5506	43.2364	85.092	53.3273	77.2994	75.1295	92.7846	35.7179	131.317	106.146	42.9766	43.4999	35.6491	42.1475	37.7632	41.0734	32.572	75.7068	40.6051	46.598	41.5997	37.4464	84.5193	50.4352	100.142	43.5538	36.0285	99.7678	39.9764	39.5115	48.3515	38.0675	45.8959	42.4127
ENSMUSG00000037236	Matr3	18	matrin 3 [Source:MGI Symbol;Acc:MGI:1298379]	17184	protein_coding	9869	6262	68.01	66.6993	75.9624	73.3128	64.9915	80.5292	76.8328	76.3656	71.519	78.0236	69.8516	69.7211	66.3345	62.5369	69.359	67.0611	61.6692	65.2312	69.6675	73.4219	70.7964	72.3228	73.5568	71.991	65.3659	77.7401	74.0634	68.5125	70.3413	69.0991	75.7007	62.0392	72.4087	66.2367	67.1046	70.1595	70.65	72.0005	61.9707	73.7629	69.7952	76.654
ENSMUSG00000029621	Arpc1a	5	Actin-related protein 2/3 complex subunit 1A [Source:UniProtKB/Swiss-Prot;Acc:Q9R0Q6]	56443	protein_coding	2567	1685	76.6084	72.412	72.8312	65.1838	71.0491	89.015	73.1829	78.5097	67.502	67.2577	82.286	83.2788	71.5573	76.4546	69.4464	84.2541	83.1099	58.8757	66.8549	68.8633	76.2936	69.1207	62.3307	69.2619	68.4351	71.7048	73.3165	87.5961	66.8487	64.4799	76.9261	81.6023	76.8596	72.096	70.0449	80.9039	69.4321	64.5783	69.0073	69.7447	71.6169	75.0935
ENSMUSG00000045128	Rpl18a	8	ribosomal protein L18A [Source:MGI Symbol;Acc:MGI:1924058]	76808	protein_coding	1739	1260	64.2502	68.6451	59.8358	61.5183	64.2755	73.9046	58.8558	69.2502	68.0894	73.0017	65.6553	84.2518	68.6097	67.9903	75.9516	65.9546	89.0411	77.9683	73.8731	76.1186	61.1442	69.1864	62.8194	70.7885	65.3001	56.8412	59.736	77.1989	63.7442	65.8313	62.2946	79.4632	81.0951	75.0199	69.5739	68.5701	72.0733	65.1001	82.3217	59.9693	63.705	68.6203
ENSMUSG00000034958	Atcay	10	Caytaxin [Source:UniProtKB/Swiss-Prot;Acc:Q8BHE3]	16467	protein_coding	3996	3736	74.6718	76.3722	70.9033	72.9824	70.1141	80.3873	68.7227	73.9253	75.4082	84.2815	71.2404	66.3098	67.3737	71.4702	65.1484	71.4721	64.1396	71.309	74.4162	76.7859	63.9938	76.9257	70.1441	71.4943	71.4895	74.5576	76.0547	67.0362	71.5795	74.2497	68.9044	64.3453	63.3856	65.935	62.5186	71.3998	70.0961	69.0356	71.212	69.2097	73.0088	76.545
ENSMUSG00000022234	Cct5	15	T-complex protein 1 subunit epsilon [Source:UniProtKB/Swiss-Prot;Acc:P80316]	12465	protein_coding	2766	1853	75.3683	71.9352	71.1972	69.2154	67.592	88.4991	70.4553	74.1186	71.8568	77.721	74.5082	75.2286	72.813	77.6256	72.7854	75.5842	76.9648	69.374	73.3172	76.5868	78.269	77.3675	69.4452	72.2277	67.5643	75.2294	76.4077	76.0719	73.1188	67.2935	79.814	73.7712	78.8333	75.5187	73.7979	82.6887	80.2047	68.2	72.3544	78.2114	71.0616	76.5302
ENSMUSG00000005469	Prkaca	8	protein kinase, cAMP dependent, catalytic, alpha [Source:MGI Symbol;Acc:MGI:97592]	18747	protein_coding	2488	2276	75.6054	76.5716	75.7608	69.7765	76.5722	79.0523	73.6744	80.1019	75.4188	73.6123	77.9859	76.3363	69.2414	75.7136	69.0783	75.6381	72.2891	64.5862	72.4953	74.9324	76.5825	68.6951	68.3708	76.9363	73.5159	75.5117	75.0909	80.6141	71.9177	74.6749	73.5264	77.0164	72.8904	71.098	69.3733	74.1746	67.503	65.4181	70.7289	74.8913	74.8573	76.372
ENSMUSG00000030744	Rps3	7	ribosomal protein S3 [Source:MGI Symbol;Acc:MGI:1350917]	27050	protein_coding	4483	3183	65.5663	70.9226	62.7123	62.6841	64.8626	83.4642	60.7013	70.0699	67.3621	72.7307	66.2721	84.145	70.8411	68.2123	71.6427	70.0629	89.6298	72.9621	73.0091	75.3981	65.5551	67.0941	64.5863	69.6494	63.9851	62.2942	61.5038	75.4764	63.8082	61.2558	64.9865	75.3793	80.2182	77.6857	68.4596	65.4739	70.5827	61.994	77.983	62.1673	65.3496	70.8657
ENSMUSG00000027221	Chst1	2	Carbohydrate sulfotransferase 1 [Source:UniProtKB/Swiss-Prot;Acc:Q9EQC0]	76969	protein_coding	2680	2680	83.1453	83.7098	73.3062	65.9825	74.8552	78.2892	70.5424	76.8152	68.1146	67.6866	79.6265	71.4696	75.1991	80.669	73.0329	80.5613	76.824	61.5278	70.5492	67.0413	79.8267	71.2058	64.7315	74.3093	74.2044	69.2332	80.0108	75.8337	74.1078	71.5348	76.0304	71.763	80.1286	68.677	70.1228	82.8098	73.795	70.9632	69.9108	71.2322	76.1998	72.2896
ENSMUSG00000071644	Eef1g	19	Elongation factor 1-gamma [Source:UniProtKB/Swiss-Prot;Acc:Q9D8N0]	67160	protein_coding	2600	1864	71.573	71.2798	72.5096	67.1711	74.9588	86.2824	66.6659	75.0424	70.1448	74.0963	71.8323	83.5133	74.3997	73.1401	73.4102	72.328	82.5545	72.5905	75.8559	77.366	72.0019	68.7313	64.6621	73.8686	65.9827	64.2393	69.9317	78.6876	67.8997	67.2424	70.0345	79.2418	76.6242	74.7052	69.6153	66.2013	76.2232	65.4919	75.5141	71.0151	71.4984	74.4464
ENSMUSG00000041986	Elmod1	9	ELMO domain-containing protein 1 [Source:UniProtKB/Swiss-Prot;Acc:Q3V1U8]	270162	protein_coding	4434	2605	75.3848	71.2752	86.5669	61.1335	64.6645	86.84	81.0848	81.6564	62.7464	67.2371	84.7658	75.5163	65.1686	84.9602	70.251	79.9963	67.166	53.7686	61.0497	65.6715	75.8977	66.9559	65.3099	71.3635	65.3374	81.4735	74.3391	80.2186	72.5269	64.7787	82.8876	71.3103	81.2098	62.6375	72.9616	77.6581	67.4578	65.3342	61.2552	72.8226	71.805	75.9129
ENSMUSG00000055022	Cntn1	15	Mus musculus contactin 1 (Cntn1), transcript variant 4, mRNA. [Source:RefSeq mRNA;Acc:NM_001358051]	12805	protein_coding	9433	5671	67.4337	68.4652	81.4958	69.6394	71.4079	74.4557	75.1251	78.989	68.9001	71.6431	74.4391	68.7419	74.1944	73.2434	70.2789	75.0984	68.2846	65.1765	67.0784	69.8715	78.7214	71.6013	71.4235	72.2612	74.9269	76.5736	74.8735	72.8017	77.1055	70.8756	80.9508	72.837	80.4062	71.3362	75.0547	80.1653	68.1337	71.9766	64.5455	76.1239	71.6884	73.8226
ENSMUSG00000005779	Psmb4	3	Proteasome subunit beta type-4 [Source:UniProtKB/Swiss-Prot;Acc:P99026]	19172	protein_coding	1951	1183	80.9547	80.0261	69.9378	68.5443	74.7183	85.9492	67.1975	75.6699	73.7848	77.2888	72.3282	80.2563	69.7973	71.5017	68.7313	76.5446	81.0867	63.5139	76.4965	75.3151	76.0911	74.1073	70.8459	70.4163	71.0219	74.3399	75.2451	83.7697	70.4537	71.8509	74.4708	76.3773	81.4129	77.2863	70.9632	75.4538	74.3323	68.0001	73.3298	72.1862	74.8362	75.978
ENSMUSG00000024277	Mapre2	18	Microtubule-associated protein RP/EB family member 2 [Source:UniProtKB/Swiss-Prot;Acc:Q8R001]	212307	protein_coding	10202	4026	72.7344	74.084	80.2158	72.9905	70.2863	77.8309	75.0048	76.7086	72.9524	77.8871	75.7	71.3071	72.4418	76.7657	72.3532	76.8712	65.999	70.9431	71.0807	76.4799	76.2631	77.6	73.1184	75.5273	69.9479	75.7546	82.1297	69.6833	77.3754	75.091	75.1723	69.4649	72.3601	69.0102	69.1079	81.1281	71.7094	72.1051	70.3561	76.2252	74.0622	76.0768
ENSMUSG00000029405	G3bp2	5	Mus musculus GTPase activating protein (SH3 domain) binding protein 2 (G3bp2), transcript variant 8, mRNA. [Source:RefSeq mRNA;Acc:NM_001359197]	23881	protein_coding	8659	4232	74.1551	71.3129	81.235	69.6214	73.6093	85.0972	78.1974	78.9647	66.9876	71.0375	81.8464	72.562	73.5607	75.803	75.498	77.8115	69.623	60.8003	66.8892	70.8894	85.3096	69.4944	67.5556	69.1572	65.8712	81.6887	75.1415	74.9986	73.6378	64.7485	82.0985	70.2928	77.8105	65.9797	69.313	82.5211	66.9939	67.5423	61.9985	77.4462	73.9867	76.0569
ENSMUSG00000052949	Rnf157	11	ring finger protein 157 [Source:HGNC Symbol;Acc:HGNC:29402]	217340	protein_coding	9537	4619	77.2775	77.3393	74.1417	72.279	79.1939	74.4074	67.7621	75.3194	73.0108	74.3465	72.5862	66.7859	70.3941	68.0139	70.8311	72.245	72.597	72.1598	71.6098	69.4253	66.2747	77.5783	70.0263	68.7264	70.5568	68.926	76.8289	73.8574	73.3787	71.4084	69.7398	72.3847	68.1461	72.7175	68.7711	73.2251	70.8688	68.4307	73.0093	72.0047	76.0463	72.9692
ENSMUSG00000028782	Adgrb2	4	Adhesion G protein-coupled receptor B2 [Source:UniProtKB/Swiss-Prot;Acc:Q8CGM1]	230775	protein_coding	6487	5170	86.2546	79.0698	67.2698	70.3883	76.7483	74.281	66.0501	69.3941	71.2005	64.4194	73.5457	66.3399	68.927	70.7623	66.291	77.7708	72.4109	58.76	67.0298	63.0091	71.0459	65.112	63.0559	67.2346	75.5922	72.4224	75.2036	76.4588	71.5428	70.5195	69.9485	75.7917	67.1931	69.2798	68.6767	77.009	73.3012	66.4364	68.7147	65.0344	75.9461	69.069
ENSMUSG00000032192	Gnb5	9	guanine nucleotide binding protein (G protein), beta 5 [Source:MGI Symbol;Acc:MGI:101848]	14697	protein_coding	3115	2105	74.3957	68.4569	70.1531	67.8923	61.8894	82.6185	73.8155	72.9292	69.7424	80.3076	70.5692	63.6303	56.2595	72.6328	56.8244	63.2517	54.4784	57.5961	68.7972	69.9101	56.1213	64.0647	59.178	61.1909	56.2783	55.3336	60.2784	60.6256	56.1374	61.2708	52.816	50.982	49.8261	58.3346	54.1223	56.9394	60.4362	54.0106	60.5787	60.7765	68.5575	75.8827
ENSMUSG00000028528	Dnajc6	4	DnaJ heat shock protein family (Hsp40) member C6 [Source:MGI Symbol;Acc:MGI:1919935]	72685	protein_coding	5909	5322	67.5063	66.4763	76.7517	74.5104	70.4625	73.0516	72.543	76.9108	71.7118	71.7948	70.7917	62.6955	67.6647	68.5323	68.491	71.1689	64.6828	70.1244	70.69	73.615	69.3013	76.0779	73.3583	78.4538	74.2291	77.8192	78.7351	69.4809	77.2726	75.6005	77.1161	67.5128	75.2468	67.4741	73.3025	75.1565	69.5813	73.9124	70.5578	76.5185	71.1414	73.2024
ENSMUSG00000020577	Tspan13	12	Tetraspanin-13 [Source:UniProtKB/Swiss-Prot;Acc:Q9D8C2]	66109	protein_coding	2474	1932	71.8121	74.3055	68.4053	60.6163	67.2488	83.5831	68.0801	68.1223	54.8746	62.9355	73.3411	69.2762	71.287	71.7651	72.6884	76.8161	71.1749	50.3849	62.6522	61.5206	96.9714	63.6451	59.6738	59.484	57.2732	85.5771	81.4068	76.7361	75.5162	59.6253	78.9673	67.1697	83.0397	59.4312	60.7214	84.7586	69.3188	67.3765	53.23	74.6512	68.4776	67.5191
ENSMUSG00000024091	Vapa	17	vesicle-associated membrane protein, associated protein A [Source:MGI Symbol;Acc:MGI:1353561]	30960	protein_coding	1640	1640	69.7684	73.6944	70.5278	65.6901	69.898	75.877	78.6129	77.6343	68.1251	78.2111	70.4324	74.5898	69.1008	67.9846	67.8382	67.6636	65.3882	66.6308	73.9285	75.7059	69.9642	69.4248	74.5591	70.2498	65.4422	78.4109	71.6798	74.0016	69.0424	70.9208	73.7828	65.7187	76.8636	66.1783	67.051	73.0837	68.9594	72.3149	69.0823	68.8915	69.9158	75.6921
ENSMUSG00000021178	Psmc1	12	protease (prosome, macropain) 26S subunit, ATPase 1 [Source:MGI Symbol;Acc:MGI:106054]	19179	protein_coding	1933	1591	78.8034	78.3277	70.2352	66.0478	74.5003	86.2312	69.3498	79.1881	69.1698	73.7129	79.0147	78.1615	72.8789	71.8454	74.4288	78.2484	77.9762	64.5433	71.4654	75.2672	75.835	74.9792	69.0098	72.4333	68.1993	75.4644	76.9169	80.6517	69.1372	67.4296	75.7912	76.7548	79.5021	72.9325	70.0352	78.2713	71.3223	67.4989	67.3991	70.762	73.5829	75.5304
ENSMUSG00000031703	Itfg1	8	T-cell immunomodulatory protein [Source:UniProtKB/Swiss-Prot;Acc:Q99KW9]	71927	protein_coding	11045	3652	65.5391	66.0513	78.7928	66.6745	64.8311	80.7689	78.5013	81.386	68.1813	68.7955	73.6913	76.3204	69.2174	70.3733	70.2953	70.7588	67.2852	64.3852	67.0047	72.5775	70.1026	65.5615	67.3929	68.9883	65.2056	73.6976	68.8124	71.5952	67.665	63.6057	76.749	69.4719	76.1156	62.3286	69.4202	72.0928	63.6345	65.8007	58.3841	70.829	68.3777	75.5266
ENSMUSG00000025868	Higd2a	13	HIG1 domain family member 2A [Source:UniProtKB/Swiss-Prot;Acc:Q9CQJ1]	67044	protein_coding	648	648	72.6626	73.5205	68.3786	63.6063	76.2654	80.562	65.4561	71.7149	70.532	78.7621	65.4298	80.1925	70.4787	70.2256	74.8956	67.1208	78.886	71.7849	81.2015	77.2926	67.2742	75.1075	72.0538	76.0705	71.366	69.3661	72.2569	83.2081	72.0594	76.3387	71.4639	75.3433	74.9803	77.5767	69.7495	69.5145	75.9243	67.381	77.1269	72.3395	70.8867	73.4054
ENSMUSG00000057614	Gnai1	5	guanine nucleotide binding protein (G protein), alpha inhibiting 1 [Source:MGI Symbol;Acc:MGI:95771]	14677	protein_coding	3135	3135	61.7904	65.3605	73.6427	77.0662	66.0215	72.8348	73.5222	76.2547	74.5559	79.0113	60.0761	66.622	66.1595	60.1414	65.4827	62.2608	57.5982	70.5815	75.4996	74.9026	57.048	69.3148	73.9796	71.5894	67.4017	69.1078	69.9662	64.0425	68.2089	70.4979	65.7725	61.3322	72.0869	65.8459	66.3163	63.0269	68.2881	72.0852	66.3815	71.5933	68.7763	75.2358
ENSMUSG00000028005	Gucy1b1	3	guanylate cyclase 1, soluble, beta 1 [Source:MGI Symbol;Acc:MGI:1860604]	54195	protein_coding	3927	3223	63.2579	64.6864	77.6023	74.0746	63.7007	75.0947	75.2459	77.5838	70.8057	77.2897	70.5831	65.2612	64.0199	73.0402	66.7126	64.0312	59.3761	64.8028	68.4368	75.6095	58.5477	70.6964	72.5694	72.9939	68.6219	70.0245	73.6694	68.0595	71.7961	72.6117	70.5172	63.5558	72.5464	65.4826	69.4786	69.0453	70.5405	72.4322	62.8608	72.8141	68.6644	75.2039
ENSMUSG00000025228	Actr1a	19	Alpha-centractin [Source:UniProtKB/Swiss-Prot;Acc:P61164]	54130	protein_coding	2742	2742	70.5455	72.3407	73.892	74.6063	72.8852	77.002	68.2986	74.9704	75.8751	74.4164	73.1724	72.4188	66.7646	70.0569	70.5919	70.3858	71.8846	70.1845	72.4915	76.7774	71.0008	80.0216	74.1377	76.6937	74.0925	69.1183	77.2665	75.8318	72.0318	73.2461	72.6511	75.9987	75.3582	74.2617	75.8843	74.2933	74.5633	70.0606	74.1388	71.9471	72.8539	74.1125
ENSMUSG00000048895	Cdk5r1	11	Cyclin-dependent kinase 5 activator 1 Cyclin-dependent kinase 5 activator 1, p35 Cyclin-dependent kinase 5 activator 1, p25 [Source:UniProtKB/Swiss-Prot;Acc:P61809]	12569	protein_coding	4162	4162	75.6635	77.1552	76.2044	70.7923	75.2487	71.2535	74.3357	78.8857	72.669	78.2464	68.8701	62.7343	70.1894	72.3274	69.8049	69.3766	58.5843	65.75	72.4297	72.9875	63.1829	70.4427	70.2045	69.0655	66.7746	64.7884	67.4372	62.8438	68.3265	68.4532	62.9535	57.6366	64.9846	64.4393	63.4471	66.3549	65.2697	63.4709	63.0176	67.5963	75.0128	75.0781
ENSMUSG00000036667	Tcaf1	6	Mus musculus TRPM8 channel-associated factor 1 (Tcaf1), transcript variant 2, mRNA. [Source:RefSeq mRNA;Acc:NM_001355769]	77574	protein_coding	9638	5257	71.8117	69.5348	77.2875	76.2037	69.3075	73.7843	78.0818	72.0744	74.2012	73.6425	74.6246	64.9277	70.0561	76.3553	70.1425	71.9999	61.4114	70.2043	72.18	73.0562	75.2434	76.6694	73.9884	72.9486	71.2911	74.1629	76.1315	66.8396	74.3534	72.3936	75.5518	61.8433	65.523	67.8947	69.0884	76.4334	75.8199	73.8131	70.3704	78.6852	72.829	74.3568
ENSMUSG00000014294	Ndufa2	18	NADH dehydrogenase [ubiquinone] 1 alpha subcomplex subunit 2 [Source:UniProtKB/Swiss-Prot;Acc:Q9CQ75]	17991	protein_coding	572	572	70.9142	73.0313	65.7015	65.2929	73.9725	78.2993	62.4585	70.7831	67.4309	70.6203	62.7678	79.7759	66.9096	68.5383	72.1518	68.6452	80.4412	68.7838	80.6189	76.5135	67.0889	74.2273	65.7855	68.4745	63.9076	62.8661	70.2347	85.3031	68.5197	64.0326	57.7315	79.151	76.0411	74.7665	66.7725	62.2826	66.5565	60.0621	79.4678	60.2489	69.7825	69.9184
ENSMUSG00000030718	Ppme1	7	Protein phosphatase methylesterase 1 [Source:UniProtKB/Swiss-Prot;Acc:Q8BVQ5]	72590	protein_coding	3100	2772	83.254	77.3929	70.2907	63.474	80.4314	81.5789	64.5407	72.0997	60.9844	66.0128	82.6757	68.1856	68.8615	68.4963	69.8159	77.7171	68.754	56.55	70.9794	63.6862	65.6047	64.0298	63.0689	61.6191	63.8083	77.295	76.9613	78.6358	65.2901	64.8879	75.3854	77.1049	72.4256	66.2281	62.7492	78.6749	62.0212	67.4761	61.3718	65.5941	74.9686	69.0433
ENSMUSG00000010663	Fads1	19	Fatty acid desaturase 1 [Source:UniProtKB/Swiss-Prot;Acc:Q920L1]	76267	protein_coding	3456	3456	61.7871	71.6982	62.6866	64.5414	69.0287	63.906	64.9752	68.0097	66.2614	69.2348	63.871	77.5851	72.9703	70.2881	68.7111	62.7953	81.6519	81.1173	74.6675	74.5698	64.8753	69.1265	74.2476	71.8044	69.4632	64.3056	72.4607	69.6646	66.4498	70.9511	65.1895	75.4089	73.1074	79.6438	74.3538	61.3267	72.6859	72.9274	76.9151	68.4198	65.9484	66.4774
ENSMUSG00000007850	Hnrnph1	11	Mus musculus heteroous nuclear ribonucleoprotein H1 (Hnrnph1), transcript variant 1, mRNA. [Source:RefSeq mRNA;Acc:NM_001347487]	59013	protein_coding	5842	4577	66.209	69.2735	60.9244	79.1678	62.9196	62.3889	75.2097	62.6608	77.8472	79.6127	56.8095	60.7377	68.4787	70.798	65.9282	58.2128	57.6621	82.1187	78.6185	70.7428	68.3141	78.5293	78.3258	71.1451	67.98	68.6041	68.8032	54.393	70.188	74.7667	61.8034	50.855	56.8675	67.7905	63.1299	60.0833	82.3254	81.8588	75.6341	74.6351	67.6989	71.5439
ENSMUSG00000024359	Hspa9	18	heat shock protein 9 [Source:MGI Symbol;Acc:MGI:96245]	15526	protein_coding	3932	3049	67.0567	71.2831	70.7959	68.1978	65.5465	79.2532	74.273	72.6779	72.8705	75.1329	75.9195	73.6568	65.0514	68.3224	68.4877	71.1424	69.5123	66.6236	69.8178	72.9534	71.8595	72.5547	73.2136	69.525	64.3295	79.4047	74.2836	70.0403	67.4526	69.7363	72.7125	70.1717	71.4973	69.9263	71.3484	70.0506	68.1475	67.8922	65.9967	72.3998	68.576	74.8415
ENSMUSG00000020598	Nrcam	12	Neuronal cell adhesion molecule [Source:UniProtKB/Swiss-Prot;Acc:Q810U4]	319504	protein_coding	13358	6275	68.562	65.1387	79.3556	75.2756	78.6445	64.9218	73.1881	73.6131	74.8033	72.3877	72.8285	64.7141	75.2056	72.5543	72.5596	70.5042	66.1186	78.2185	75.0999	71.9492	71.1557	72.8592	77.5627	71.7251	77.2483	73.827	74.1635	67.471	79.6908	76.9638	74.4919	69.3891	69.5218	68.7219	73.1443	76.4631	71.7655	80.3726	67.5978	78.0063	73.3953	71.7828
ENSMUSG00000034245	Hdac11	6	Histone deacetylase 11 [Source:UniProtKB/Swiss-Prot;Acc:Q91WA3]	232232	protein_coding	3849	2653	73.2977	73.4012	74.6826	66.9156	69.916	75.4301	67.7945	78.8083	73.1788	70.9834	72.3498	77.4145	64.0682	73.9791	66.8079	67.5277	76.5897	69.4065	70.3517	74.1356	76.5604	72.4094	68.9431	80.9229	75.1273	65.1279	69.7095	77.0225	70.9312	70.1117	65.066	73.9956	70.9141	72.3519	71.8518	69.6276	68.5318	63.4465	76.8977	67.1575	71.6426	73.239
ENSMUSG00000010376	Nedd8	14	NEDD8 [Source:UniProtKB/Swiss-Prot;Acc:P29595]	18002	protein_coding	1261	824	70.3351	78.8765	68.7274	69.7225	76.1239	83.9782	67.9241	76.2568	67.8631	77.4486	64.7061	76.5213	67.1544	70.2978	69.6918	69.2762	74.9593	69.3831	79.3349	73.9791	72.4592	76.2835	72.4748	75.319	66.216	69.6455	73.2192	80.1503	68.9046	73.1026	65.067	70.9591	82.0414	72.8707	68.2784	70.9228	70.2984	70.6839	75.1304	65.9614	72.7571	74.6942
ENSMUSG00000013033	Adgrl1	8	Adhesion G protein-coupled receptor L1 [Source:UniProtKB/Swiss-Prot;Acc:Q80TR1]	330814	protein_coding	8587	8181	74.8704	74.3031	71.8125	72.6698	79.8101	63.9236	71.9939	69.2527	73.8894	68.9503	67.4952	62.4632	68.4445	71.56	68.1383	70.2901	64.7797	67.089	72.3521	65.9683	70.5037	74.9614	71.6451	75.3017	79.9873	67.9444	76.2984	72.2387	75.8869	77.3782	69.6487	72.6858	67.6466	74.4642	70.1843	74.9783	73.7847	72.7439	75.6242	73.7014	74.6932	69.602
ENSMUSG00000053907	Mat2a	6	methionine adenosyltransferase II, alpha [Source:MGI Symbol;Acc:MGI:2443731]	232087	protein_coding	4486	3387	64.1345	66.7847	62.4483	70.6804	63.4764	62.1938	76.8173	66.4676	78.7115	73.9859	62.6731	65.2348	69.2253	70.1786	65.0657	65.9888	61.6505	81.8535	74.742	75.3899	62.5442	77.3809	80.0902	71.9604	75.1498	68.9758	70.0042	58.7776	68.6438	70.6942	64.3107	57.0057	62.876	71.2136	67.8528	64.3282	75.6269	78.0874	80.7946	74.1457	65.5048	71.6352
ENSMUSG00000022474	Pmm1	15	phosphomannomutase 1 [Source:MGI Symbol;Acc:MGI:1353418]	29858	protein_coding	2866	1300	76.2594	74.8278	67.3106	67.8429	74.6175	80.8627	62.5566	72.8116	69.7052	74.2932	66.7431	76.7302	69.4816	67.1815	68.6694	68.2024	80.161	69.1503	75.4456	73.034	72.8784	75.9624	68.025	79.2657	76.7406	67.9854	74.4455	81.6147	71.5874	69.4586	67.1482	80.8878	79.9055	72.9075	70.0381	70.4745	75.4529	65.1861	77.7467	65.8278	72.1716	72.0459
ENSMUSG00000052981	Ube2ql1	13	ubiquitin-conjugating enzyme E2Q family-like 1 [Source:MGI Symbol;Acc:MGI:1924230]	76980	protein_coding	2674	2674	71.8771	79.2211	65.8864	69.2999	79.2914	75.1501	66.9342	71.8324	77.7368	81.088	69.8116	64.9837	70.2808	63.5894	67.6659	72.3925	65.9679	65.9987	74.9298	73.2673	60.987	74.4673	74.3354	64.5324	67.2174	65.76	74.9426	66.4284	68.8841	71.498	59.9319	62.436	65.9249	65.3291	61.7821	63.6839	66.3663	65.2358	64.8221	66.3684	73.1152	74.5483
ENSMUSG00000027248	Pdia3	2	Protein disulfide-isomerase A3 [Source:UniProtKB/Swiss-Prot;Acc:P27773]	14827	protein_coding	3139	2770	67.193	76.6636	65.3934	65.5924	65.0334	90.5827	65.139	67.969	62.1486	80.9446	73.7252	68.1173	75.9973	78.0034	70.2872	78.1685	75.6437	67.0725	67.2879	71.1423	97.8786	79.1236	69.552	65.1354	58.464	79.9073	84.3286	66.7591	71.7074	61.5974	77.6228	63.5709	71.6887	67.5277	58.9949	76.7866	80.1622	70.1901	66.3852	78.9199	67.9752	73.3568
ENSMUSG00000024665	Fads2	19	Fatty acid desaturase 2 [Source:UniProtKB/Swiss-Prot;Acc:Q9Z0R9]	56473	protein_coding	1508	1508	56.4543	66.715	55.2729	63.7565	56.8308	60.1156	58.5633	64.2688	61.878	64.8556	66.406	77.1186	69.6304	63.7742	74.1076	63.7066	83.1968	81.9984	69.3809	74.1562	72.0226	68.2231	64.603	66.4743	60.6149	61.5202	65.6572	63.6496	60.9854	68.8728	68.8355	76.7894	71.0015	80.5193	69.1306	68.612	70.0442	68.0143	85.626	70.2425	59.8059	61.9362
ENSMUSG00000062661	Ncs1	2	Neuronal calcium sensor 1 [Source:UniProtKB/Swiss-Prot;Acc:Q8BNY6]	14299	protein_coding	4653	4653	79.0079	78.7022	70.7286	64.226	79.2853	76.7101	69.2268	71.4338	66.3734	70.1382	72.512	72.2854	75.5662	72.4302	73.1197	74.0701	80.6767	72.7293	74.0227	70.9299	76.03	69.1837	66.0421	66.2533	69.8583	69.5984	74.5223	73.9388	67.1761	68.3201	70.3529	72.446	73.911	70.2199	68.8433	73.9047	71.1533	67.568	72.9266	66.8946	74.39	70.7765
ENSMUSG00000020149	Rab1	11	Ras-related protein Rab-1A [Source:UniProtKB/Swiss-Prot;Acc:P62821]	19324	protein_coding	3799	2827	70.4149	69.7649	73.1391	68.0115	70.4574	79.3142	72.617	76.7847	67.8334	75.6701	72.2025	71.0205	69.5477	69.229	72.4167	71.9525	69.281	65.3542	72.4721	74.3529	74.2106	73.1462	70.9431	75.2663	66.8156	77.2958	73.1291	72.6093	70.0458	68.6309	73.3127	67.7048	75.382	67.8155	70.533	72.3461	68.654	69.3251	63.9338	75.3205	70.3576	74.4439
ENSMUSG00000030329	Pianp	6	PILR alpha-associated neural protein [Source:UniProtKB/Swiss-Prot;Acc:Q6P1B3]	319352	protein_coding	2851	2396	68.5895	74.2399	69.2627	65.4217	72.4506	67.3712	71.5425	71.5899	75.2147	73.3484	75.9371	70.852	69.0728	75.3384	70.0673	73.5702	68.8132	75.2538	78.455	75.8392	73.8208	75.1827	71.022	76.7512	68.4132	65.6172	73.5697	71.1109	69.7242	76.7429	71.4142	70.7046	68.7955	72.7537	72.4518	74.5484	72.0816	68.2491	77.8965	73.3931	69.9929	71.8133
ENSMUSG00000024853	Sf3b2	19	splicing factor 3b, subunit 2 [Source:MGI Symbol;Acc:MGI:2441856]	319322	protein_coding	3231	3231	67.8644	70.7945	72.002	71.828	64.9846	74.9403	70.7638	72.3008	76.3713	77.4384	72.5611	70.8945	65.117	71.3773	67.2897	71.1349	68.3377	70.4481	72.3069	75.1066	67.9925	75.557	73.1105	76.3316	72.1215	67.7376	75.3977	70.7422	69.8315	74.2769	70.5609	69.2201	65.8673	73.4999	72.0519	68.921	72.3897	67.4218	74.6436	71.4459	69.4947	74.3629
ENSMUSG00000022587	Ly6e	15	lymphocyte antigen 6 family member E [Source:HGNC Symbol;Acc:HGNC:6727]	17069	protein_coding	3784	2281	76.4676	74.1493	58.1919	48.4746	67.3246	73.814	50.4145	62.4636	48.0872	49.5502	84.1603	75.1813	72.0321	63.3988	76.4621	84.8652	89.8595	55.4499	61.2039	57.178	63.8708	58.0849	47.7834	49.9639	52.9534	67.4034	67.1193	71.7066	60.4596	52.2418	82.8497	75.8994	70.9902	58.7033	56.1294	77.8939	52.1555	57.5531	51.9247	57.7696	64.9216	56.8659
ENSMUSG00000004285	Atp6v1f	6	ATPase, H+ transporting, lysosomal V1 subunit F [Source:MGI Symbol;Acc:MGI:1913394]	66144	protein_coding	1063	806	68.7853	71.5595	65.8261	60.9998	73.3801	78.8761	65.6799	74.3661	63.7868	72.2097	68.9431	77.9507	70.8007	71.8677	72.9013	71.5424	82.3888	69.7347	75.4329	71.9931	71.4738	72.9077	65.65	69.6131	68.4387	69.6889	69.051	87.7391	65.0965	65.9328	70.1254	75.0463	81.982	71.8001	65.148	75.2414	67.7675	63.43	74.0433	65.2023	68.1102	70.9837
ENSMUSG00000007950	Abhd8	8	abhydrolase domain containing 8 [Source:MGI Symbol;Acc:MGI:1918946]	64296	protein_coding	4079	2626	85.1311	82.567	67.5152	62.7187	73.073	80.2173	60.6206	71.0762	67.7472	70.6904	67.4359	72.4531	65.0791	67.0223	67.9514	72.9064	79.3042	67.2182	69.2904	69.3008	73.5396	65.6544	59.2166	68.21	71.7383	73.7388	76.7374	80.9356	66.3965	66.6646	65.3129	77.468	74.2614	66.2547	62.2519	71.9362	74.2168	65.3339	73.6323	60.8066	74.201	70.0703
ENSMUSG00000060279	Ap2a1	7	AP-2 complex subunit alpha-1 [Source:UniProtKB/Swiss-Prot;Acc:P17426]	11771	protein_coding	4300	3449	73.3642	75.2067	71.9544	68.7208	74.7055	75.2548	66.7923	72.9475	74.0001	68.0006	77.3465	69.8028	68.7766	73.4583	65.6538	76.8841	69.8873	64.4456	68.3543	68.9864	69.6311	71.3032	66.9701	69.208	73.1708	70.1291	78.5076	77.5178	72.5848	71.7014	77.9011	76.9852	68.0929	71.024	72.1616	75.3255	69.8894	64.6969	69.2605	70.819	72.7903	71.3991
ENSMUSG00000001794	Capns1	7	calpain small subunit 1 [Source:HGNC Symbol;Acc:HGNC:1481]	12336	protein_coding	2477	1600	62.4803	67.0557	59.8561	54.5572	64.3963	66.5033	61.9917	61.9476	59.3816	61.7623	71.5699	73.357	69.3741	69.0084	70.3044	67.839	79.7121	64.4819	68.4006	65.1796	75.1804	60.7268	65.46	70.9512	62.7144	63.0841	66.1261	74.511	66.5249	63.4834	72.6879	77.9786	79.2347	71.3591	69.0159	71.5433	63.9658	61.0384	68.6381	67.2281	61.6691	62.3173
ENSMUSG00000056692	D17Wsu92e	17	DNA segment, Chr 17, Wayne State University 92, expressed [Source:MGI Symbol;Acc:MGI:106281]	224647	protein_coding	4250	3828	83.7687	80.6618	67.4768	62.6696	75.4586	77.396	64.9505	68.4205	62.0705	68.5723	72.2605	68.2211	70.5002	67.856	71.1444	76.7702	76.428	62.1907	67.7602	67.2899	69.6824	70.5685	63.2296	61.8485	66.563	74.2673	75.9015	75.8947	67.3314	65.1079	70.7148	74.5498	71.8946	70.768	65.7811	76.7954	69.0699	66.667	66.9065	64.6064	74.0071	68.282
ENSMUSG00000056629	Fkbp2	19	Peptidyl-prolyl cis-trans isomerase FKBP2 [Source:UniProtKB/Swiss-Prot;Acc:P45878]	14227	protein_coding	663	642	75.3338	80.5592	67.4008	67.2143	78.8282	89.0592	63.9605	71.0349	68.122	77.8182	69.1482	77.3549	70.2081	71.4112	76.0625	74.67	81.8989	70.5222	72.6251	68.8802	69.8641	74.7649	68.1924	76.1862	65.0737	63.3173	74.6705	81.5942	67.2866	67.4625	65.8003	77.1452	69.2734	73.2972	63.8377	70.4576	75.8931	65.1359	72.0793	69.1235	73.8672	73.999
ENSMUSG00000071866	Ppia	11	peptidylprolyl isomerase A [Source:MGI Symbol;Acc:MGI:97749]	268373	protein_coding	3508	2853	69.7807	68.4462	67.8908	66.8241	71.513	84.3479	65.7994	73.3356	71.0972	75.3799	62.151	77.4536	69.9909	68.3166	67.1333	69.4834	73.0577	61.4711	78.0092	73.4519	69.7223	69.6962	70.8323	74.6474	69.4811	69.0967	71.6138	82.1014	67.0561	67.5396	65.6033	78.0079	79.8071	73.8376	72.0754	63.7825	74.4461	69.0075	69.6806	65.9879	68.891	73.992
ENSMUSG00000016559	H3f3b	11	Histone H3.3 [Source:UniProtKB/Swiss-Prot;Acc:P84244]	15081	protein_coding	2976	2514	52.0757	64.2403	65.0559	77.7924	60.1843	68.6182	65.8924	66.472	80.8825	79.1821	53.6465	69.687	61.7371	63.274	67.0568	53.3456	67.4345	83.9289	79.2919	85.001	50.475	73.2262	80.4416	78.2153	58.678	55.7056	65.3187	56.8608	61.6565	72.5344	58.3944	59.7203	58.3347	73.8586	68.7449	48.9274	66.6742	60.1898	75.3483	68.0956	63.8697	72.2094
ENSMUSG00000022312	Eif3h	15	Eukaryotic translation initiation factor 3 subunit H [Source:UniProtKB/Swiss-Prot;Acc:Q91WK2]	68135	protein_coding	1612	1295	67.501	70.4809	68.8174	66.3998	66.0636	80.5141	68.5246	71.4275	71.6183	76.5601	69.1532	80.7376	69.6808	66.7014	70.555	66.4266	80.7613	73.3049	71.4269	74.6942	69.1016	70.0963	72.0814	73.3752	63.8041	66.7565	68.0957	72.2531	65.7732	65.2595	69.1196	73.5061	78.0592	71.3585	68.4661	66.5422	70.9333	67.9828	74.1749	62.3928	67.8525	73.7289
ENSMUSG00000031672	Got2	8	glutamatic-oxaloacetic transaminase 2, mitochondrial [Source:MGI Symbol;Acc:MGI:95792]	14719	protein_coding	4824	2530	70.2223	74.0865	75.0006	67.1433	68.2979	79.6852	68.6346	74.7008	70.7655	74.3862	77.3733	72.9268	64.2589	66.5859	67.8571	72.898	70.3001	67.9288	71.0158	75.2274	64.7828	67.9224	62.0821	68.5075	64.6368	68.9122	74.3749	75.8586	66.1679	66.0114	71.8874	74.0198	65.5498	66.4844	66.021	67.5171	61.6565	59.8613	64.6773	68.2575	70.9501	73.6344
ENSMUSG00000025576	Rbfox3	11	RNA binding 3 [Source:UniProtKB/Swiss-Prot;Acc:Q8BIF2]	52897	protein_coding	5818	3150	75.0838	78.807	73.2005	66.9858	73.4838	76.4533	68.4079	74.5358	73.8198	71.5416	70.8144	70.4687	66.8199	69.1034	66.9262	75.1995	64.4864	58.4448	67.2681	65.7806	60.7502	68.9063	62.0627	66.0019	71.1885	69.6984	73.3038	75.665	64.0185	66.3091	64.9581	77.087	67.7528	65.4204	65.6767	71.7937	65.5548	64.9704	62.3928	60.001	73.5122	72.9517
ENSMUSG00000042675	Ypel3	7	yippee like 3 [Source:MGI Symbol;Acc:MGI:1913340]	66090	protein_coding	1848	1594	76.2214	76.9865	64.6882	62.8892	71.9035	71.4961	64.7241	70.2717	67.5335	73.3443	65.3259	71.0421	66.3977	67.8727	65.4493	73.3739	70.0626	67.6883	73.0149	70.9551	64.3133	69.1034	68.3319	70.7188	70.5098	73.029	71.2012	85.2594	69.2621	68.6637	65.6907	72.4025	78.1614	66.2445	65.1595	64.8984	73.5899	73.8063	74.5711	60.9725	70.5378	69.474
ENSMUSG00000021124	Vti1b	12	vesicle transport through interaction with t-SNAREs 1B [Source:MGI Symbol;Acc:MGI:1855688]	53612	protein_coding	1612	1490	80.3255	74.9101	70.5709	62.833	75.4152	86.5105	71.6294	74.9637	62.7471	70.8563	72.6488	76.5719	70.1512	66.701	73.6168	71.3056	79.2994	63.7344	70.7719	66.7523	70.4433	65.4705	64.0889	63.7083	60.3476	73.5742	68.2033	76.4355	66.1698	59.9063	69.374	71.1115	76.2804	64.5441	60.6551	73.2214	66.2144	64.0582	64.1375	65.7918	72.811	73.3414
ENSMUSG00000024966	Stip1	19	Stress-induced-phosphoprotein 1 [Source:UniProtKB/Swiss-Prot;Acc:Q60864]	20867	protein_coding	2173	2173	66.7707	73.6749	67.772	68.8839	67.9293	83.8402	64.7032	66.9594	68.4459	82.7205	71.7972	63.678	64.2868	74.4686	68.3211	72.4559	62.6088	63.4265	71.5592	72.9273	76.9039	77.0349	65.6495	63.6722	59.5372	73.1023	78.3442	64.672	70.6959	66.1711	67.1638	57.8749	62.8158	63.6314	57.9185	80.144	76.0865	63.7382	67.9583	72.6089	69.0062	73.3339
ENSMUSG00000009549	Srp14	2	Signal recognition particle 14 kDa protein [Source:UniProtKB/Swiss-Prot;Acc:P16254]	20813	protein_coding	1195	798	66.2161	71.3685	68.4614	66.1439	67.8367	79.4371	66.4953	75.9594	70.8973	73.8772	65.212	77.8852	70.5012	67.0521	70.1676	66.5025	77.9112	67.0633	74.9967	74.1756	72.2361	71.8253	69.5916	71.7076	68.6158	66.6132	68.3151	79.8473	70.1561	67.3531	66.1346	73.8496	77.3965	76.1778	72.022	67.5203	71.6353	70.5419	76.0177	68.6365	68.0053	73.3333
ENSMUSG00000028964	Park7	4	Protein/nucleic acid deglycase DJ-1 [Source:UniProtKB/Swiss-Prot;Acc:Q99LX0]	57320	protein_coding	2479	937	67.449	71.4192	67.3733	66.2067	73.3606	80.8312	67.5936	68.7301	71.3779	72.0829	66.3182	82.2262	69.7208	73.3598	71.4187	73.0189	79.3251	69.6638	71.1466	73.2017	67.6351	66.2553	73.0169	75.7174	68.5927	68.7059	67.7847	80.7015	64.2397	68.3332	62.1856	76.3291	82.1866	73.8675	68.3197	68.2206	68.2919	65.7333	74.7789	66.6041	69.1617	72.1232
ENSMUSG00000022523	Fgf12	16	Fibroblast growth factor 12 [Source:UniProtKB/Swiss-Prot;Acc:P61329]	14167	protein_coding	3065	3065	61.0318	62.1155	70.9281	74.9155	64.8894	72.0651	70.9671	75.2508	73.2881	73.7979	61.9737	63.1047	63.1448	56.8078	64.9894	58.3385	54.781	71.3385	71.7794	75.609	53.9988	68.0766	70.1005	68.9024	61.6399	68.3757	65.9245	59.9432	65.1638	65.4124	65.5868	56.7466	63.2026	61.5588	66.0291	58.8667	59.5835	65.8431	58.2957	71.024	66.7761	73.0738
ENSMUSG00000022391	Rangap1	15	Ran GTPase-activating protein 1 [Source:UniProtKB/Swiss-Prot;Acc:P46061]	19387	protein_coding	4863	3033	79.0203	76.0062	70.4088	63.6695	75.2844	79.8527	64.356	70.3287	60.426	65.5991	80.2152	66.7003	67.7353	72.1053	67.4652	78.5039	70.5891	55.7993	64.4734	63.1298	77.9542	69.5978	61.2772	66.0492	66.193	73.3574	74.425	75.7103	69.2227	63.3316	75.0343	75.9744	77.4514	65.5219	68.3498	78.6566	64.4223	62.7562	61.2771	67.8057	72.8778	68.1125
ENSMUSG00000023018	Smarcd1	15	SWI/SNF-related matrix-associated actin-dependent regulator of chromatin subfamily D member 1 [Source:UniProtKB/Swiss-Prot;Acc:Q61466]	83797	protein_coding	4026	3307	60.2718	64.3107	69.6032	74.0372	68.0984	65.9104	65.0315	70.62	81.0882	81.517	56.8586	58.3581	61.627	62.0206	60.1127	49.4213	55.3038	75.6275	75.382	78.3317	45.335	71.7929	69.0314	70.1577	67.5047	49.6756	63.5773	55.6932	63.561	73.5332	49.3592	52.0282	51.9404	63.7245	60.9296	50.5997	65.0815	59.7412	71.521	61.958	67.2643	72.8334
ENSMUSG00000029121	Crmp1	5	Dihydropyrimidinase-related protein 1 [Source:UniProtKB/Swiss-Prot;Acc:P97427]	12933	protein_coding	7046	3051	55.632	60.2101	64.934	71.0755	65.759	60.9019	64.1569	66.1579	76.7422	72.369	55.6954	63.0989	60.5601	61.8073	60.2982	56.3404	60.0972	71.824	72.2577	71.4669	57.6856	73.9647	77.901	78.2153	74.9311	56.4286	66.6939	64.8436	68.7809	77.7686	57.2829	62.8376	60.6546	68.3972	72.8215	57.5561	68.7497	68.4613	71.625	68.9781	63.5221	68.0656
ENSMUSG00000007021	Syngr3	17	Synaptogyrin-3 [Source:UniProtKB/Swiss-Prot;Acc:Q8R191]	20974	protein_coding	2071	1965	71.6908	72.3428	65.8576	65.3024	70.511	72.6186	66.0953	74.8004	70.0894	73.1979	72.5258	65.0938	64.7765	67.7142	65.6194	67.9439	66.0322	61.2434	69.3623	70.7478	78.7668	72.9039	68.265	71.7247	66.8433	68.5897	77.4539	73.7698	71.7755	69.3064	69.3667	64.3721	71.4853	69.4996	68.6809	79.3851	69.3527	67.9222	69.7982	67.3752	69.1409	71.3603
ENSMUSG00000002107	Celf2	2	CUGBP Elav-like family member 2 [Source:UniProtKB/Swiss-Prot;Acc:Q9Z0H4]	14007	protein_coding	25884	8856	59.363	59.1827	70.3915	75.7055	62.7045	56.1592	71.6129	62.0548	70.9378	65.9124	55.4437	58.5389	67.0912	63.4789	63.524	54.6713	54.6772	71.3437	68.4139	64.5001	65.7748	70.9097	79.2232	71.0149	73.5762	61.2521	69.0432	56.8301	74.1038	72.6811	59.5985	57.6456	59.3852	64.601	66.2536	64.3217	73.3726	80.1713	66.2409	71.0634	65.4694	65.3354
ENSMUSG00000033629	Hacd3	9	Very-long-chain (3R)-3-hydroxyacyl-CoA dehydratase 3 [Source:UniProtKB/Swiss-Prot;Acc:Q8K2C9]	57874	protein_coding	2709	2709	72.1996	70.0525	68.1077	68.2881	68.2584	71.6519	68.7051	73.7998	65.2619	73.6251	70.1557	68.7456	70.2867	68.9146	64.8981	68.9688	68.2235	68.9264	70.769	72.556	77.3151	72.2415	74.5975	69.2704	66.3989	73.7966	74.6405	70.296	71.9413	69.3478	69.6175	62.8314	72.7826	66.8354	66.9785	71.0952	72.0395	72.5784	67.3962	70.536	69.3812	70.6088
ENSMUSG00000019804	Snx3	10	sorting nexin 3 [Source:HGNC Symbol;Acc:HGNC:11174]	54198	protein_coding	1413	1401	74.474	78.5531	67.329	61.1958	69.5561	80.4582	68.0968	71.8182	64.5022	74.8491	73.522	74.8077	67.6239	70.2326	72.4684	72.6635	72.791	64.5097	71.2231	67.1318	76.9892	73.9626	67.0693	67.119	59.943	75.9013	73.8918	75.6343	68.1388	65.2604	72.8578	70.0955	73.9396	68.1968	63.9452	74.7397	70.6074	63.8554	70.7383	69.3578	70.2216	71.9449
ENSMUSG00000060373	Hnrnpc	14	Heteroous nuclear ribonucleoproteins C1/C2 [Source:UniProtKB/Swiss-Prot;Acc:Q9Z204]	15381	protein_coding	4322	2847	58.7273	66.3625	68.6956	69.4024	62.0882	76.6457	65.2253	66.8288	68.0967	82.8154	64.1593	62.5472	69.3945	68.6234	68.3745	62.6397	64.3241	68.141	71.2446	73.2612	76.0159	76.8224	72.3621	69.3353	58.5268	68.7497	73.1908	64.787	72.2028	67.7918	70.0956	55.7825	70.5177	65.9973	61.9612	69.9254	75.6137	67.2544	66.6503	73.5064	65.0552	71.9224
ENSMUSG00000025613	Cct8	16	chaperonin containing Tcp1, subunit 8 (theta) [Source:MGI Symbol;Acc:MGI:107183]	12469	protein_coding	3088	2394	64.8806	65.8517	69.4972	66.9696	63.9065	78.2114	70.8593	70.7665	66.3657	73.3162	68.9934	68.2763	66.2397	66.1488	66.5222	67.9822	66.2849	62.0653	65.944	69.1925	74.2026	70.1004	69.5764	65.722	62.4999	73.3456	72.3517	69.1614	68.3984	66.0958	72.2386	63.3127	74.2002	66.5952	68.0677	71.5809	65.7749	66.1805	61.8627	72.2771	66.2211	71.9038
ENSMUSG00000014195	Dnajc7	11	DnaJ homolog subfamily C member 7 [Source:UniProtKB/Swiss-Prot;Acc:Q9QYI3]	56354	protein_coding	4863	2330	71.9229	67.223	68.4773	70.1269	66.7132	75.6548	73.0852	67.039	71.9115	71.4259	69.9446	72.2789	70.2356	73.2163	69.6074	67.629	66.328	69.6454	69.9862	67.9117	69.8423	70.6475	71.3782	71.8459	68.9565	69.9823	68.8362	69.2877	69.7013	67.1228	68.0881	64.9788	66.0773	68.8196	68.5087	67.2322	72.2864	70.7934	67.655	73.2157	68.8927	71.8233
ENSMUSG00000024208	Uqcc2	17	ubiquinol-cytochrome c reductase complex assembly factor 2 [Source:MGI Symbol;Acc:MGI:1914517]	67267	protein_coding	837	649	67.9526	78.2591	61.9643	60.9161	71.1724	83.7659	62.0353	74.6015	64.5954	72.3696	64.3045	75.1321	63.8892	61.549	71.1361	70.7883	80.0409	66.1487	70.8789	69.4843	65.0899	65.9101	68.6344	66.8761	59.6632	66.5314	67.353	85.0629	62.9587	62.9102	63.5119	80.9937	76.2388	72.4161	65.9064	64.3855	66.5375	61.3051	74.1802	56.1192	68.0529	71.4735
ENSMUSG00000015092	Edf1	2	Endothelial differentiation-related factor 1 [Source:UniProtKB/Swiss-Prot;Acc:Q9JMG1]	59022	protein_coding	1317	910	72.1205	73.6627	65.7178	62.9022	74.1301	80.1171	62.6061	70.1188	66.2781	72.0972	65.9816	73.4981	70.2159	74.0426	67.6811	73.6991	76.3328	66.8805	71.2599	69.9498	70.1031	70.8972	65.4655	68.9008	66.1219	66.2471	72.379	81.3343	67.285	67.5471	63.883	78.8609	71.5378	72.2272	64.5321	69.2509	70.5011	63.0767	72.9281	68.0531	69.7066	70.2435
ENSMUSG00000000088	Cox5a	9	Cytochrome c oxidase subunit 5A, mitochondrial [Source:UniProtKB/Swiss-Prot;Acc:P12787]	12858	protein_coding	2101	1818	65.9506	72.3481	64.923	64.4173	67.9541	75.24	71.0951	70.2076	65.6907	75.2995	63.1144	69.0767	59.2996	63.7753	63.2849	65.9511	61.9436	63.7866	74.0725	70.9985	61.8393	69.4027	71.8231	66.6821	56.7474	74.1484	68.9585	72.9411	63.3447	63.3749	63.1957	59.3912	66.2524	62.7807	62.4546	57.0472	66.2362	63.2331	64.9323	65.1482	67.1186	71.5066
ENSMUSG00000059974	Ntm	9	Mus musculus neurotrimin (Ntm), transcript variant 7, mRNA. [Source:RefSeq mRNA;Acc:NM_001357603]	235106	protein_coding	8079	3165	73.1587	71.9916	69.009	62.436	75.95	71.9449	71.2817	73.6348	68.883	69.3058	70.81	70.6093	66.7011	64.5885	69.398	70.2782	66.9741	71.1218	67.739	69.894	57.6834	70.2189	68.2651	73.3154	67.8934	77.3226	72.7914	71.4041	67.4789	68.2611	71.1142	75.4855	74.912	65.5499	68.4356	63.0843	64.7182	67.6531	64.4787	65.2746	70.5091	71.01
ENSMUSG00000020859	Spag9	11	sperm associated antigen 9 [Source:MGI Symbol;Acc:MGI:1918084]	70834	protein_coding	11209	7340	66.8294	65.5051	75.3291	72.851	66.0453	68.9076	72.6994	72.6162	71.6298	71.2888	66.4212	64.6104	66.9109	64.3293	67.6406	66.0245	62.7979	71.8256	65.8092	70.3903	63.0514	69.7214	72.1542	72.8755	72.7962	74.8898	66.9416	65.1256	70.0252	71.1222	67.8392	63.7808	63.0872	66.1172	71.1034	66.0797	67.1387	71.7032	65.889	67.7582	69.312	71.4284
ENSMUSG00000024044	Epb41l3	17	Band 4.1-like protein 3 Band 4.1-like protein 3, N-terminally processed [Source:UniProtKB/Swiss-Prot;Acc:Q9WV92]	13823	protein_coding	11919	4073	65.8506	66.1376	70.1057	74.6729	61.4332	66.7621	69.8951	65.3638	78.7555	75.6893	66.225	62.8637	62.6195	64.017	64.5914	60.8727	57.2094	74.984	70.1175	75.1011	52.3864	70.5696	73.6685	69.2378	68.7846	69.021	68.9283	59.6214	64.6388	72.2475	62.2177	57.84	56.0081	63.1346	65.0933	58.022	69.4107	70.4509	71.9742	69.3335	67.64	71.2932
ENSMUSG00000024163	Mapk8ip3	17	C-Jun-amino-terminal kinase-interacting protein 3 [Source:UniProtKB/Swiss-Prot;Acc:Q9ESN9]	30957	protein_coding	14558	7278	71.2265	71.3547	66.2562	65.4304	69.372	67.9995	64.2998	65.1648	66.1345	64.4054	75.9222	67.7472	68.5589	70.0134	69.6173	74.6161	68.9266	65.2975	66.0264	64.3334	68.6682	71.3579	66.9336	66.5177	69.4939	69.0358	72.7154	70.1974	69.9569	69.228	72.6221	73.8171	66.597	69.1219	68.6107	78.5448	69.5991	70.2309	69.697	67.679	68.7279	65.6008
ENSMUSG00000022201	Zfr	15	zinc finger RNA binding protein [Source:MGI Symbol;Acc:MGI:1341890]	22763	protein_coding	5911	4850	66.1344	67.8545	71.2406	71.9323	70.3903	76.2453	71.4566	69.718	66.3672	71.5398	68.9445	65.2823	67.2381	63.6916	71.3859	67.0954	65.037	65.8079	67.5402	68.8638	72.6483	68.9132	69.6174	65.7945	62.5344	75.8686	75.8084	63.3145	69.8544	67.7091	70.7922	62.2378	69.6514	61.543	61.9845	71.6952	69.4644	67.2372	61.3692	69.2429	69.5104	71.0654
ENSMUSG00000095098	Ccdc85b	19	Coiled-coil domain-containing protein 85B [Source:UniProtKB/Swiss-Prot;Acc:Q6PDY0]	240514	protein_coding	609	609	85.541	79.6422	64.1087	56.8026	68.046	79.8324	61.6258	69.503	63.2969	58.1429	62.1456	73.9016	61.375	64.3235	64.7599	62.8179	76.3948	57.5271	65.6932	63.3117	70.4138	60.5031	60.8923	64.2621	67.266	69.7686	66.3185	80.9733	61.3526	60.4311	59.8505	74.3421	80.8212	66.7499	64.2638	64.4072	68.2136	66.0677	72.4334	61.8074	70.8281	66.4802
ENSMUSG00000030134	Rasgef1a	6	RasGEF domain family, member 1A [Source:MGI Symbol;Acc:MGI:1917977]	70727	protein_coding	3355	3284	73.6232	65.7751	68.6215	62.6004	69.2026	73.8239	68.63	71.3657	66.0973	65.2328	70.2142	73.409	70.8242	71.0156	68.6076	70.7714	67.3815	52.8155	62.2658	59.3585	73.5074	61.3551	59.8849	62.2324	64.3024	58.0259	67.4062	66.5065	63.4986	60.9431	62.8293	67.1483	70.1126	62.7868	65.446	73.3676	68.7161	59.445	60.4657	62.0267	67.9646	69.0299
ENSMUSG00000049339	Retreg2	1	Reticulophagy regulator 2 [Source:UniProtKB/Swiss-Prot;Acc:Q6NS82]	227298	protein_coding	2999	2561	75.4148	72.1548	68.9061	64.9593	72.2972	74.3446	66.9038	72.8637	67.7599	71.1178	76.0572	73.7056	64.7041	67.4929	67.8162	71.6133	70.1078	63.5116	68.8308	70.4196	70.1049	69.0572	63.59	67.7404	65.6217	69.6222	71.4164	75.4605	67.7562	68.7687	70.1909	72.6968	72.8326	68.8313	68.5953	72.2907	68.1339	65.4581	70.5104	64.2467	70.7464	70.598
ENSMUSG00000016346	Kcnq2	2	potassium voltage-gated channel subfamily KQT member 2 isoform 13 [Source:RefSeq peptide;Acc:NP_001289817]	16536	protein_coding	16273	8209	75.5809	71.0665	70.1367	66.9578	69.6699	66.3044	67.1338	62.9872	65.6253	61.4442	70.3801	63.4332	67.4516	69.2574	66.3964	72.5139	64.7514	63.8988	64.9619	57.4921	70.5788	67.2506	65.5578	61.6892	68.1483	69.3315	69.2179	64.5494	68.3575	65.7289	69.3211	62.7781	60.3407	62.3112	63.2741	73.5361	67.6092	69.5248	61.6647	65.3387	70.6824	64.699
ENSMUSG00000056851	Pcbp2	15	Poly(rC)-binding protein 2 [Source:UniProtKB/Swiss-Prot;Acc:Q61990]	18521	protein_coding	5203	3222	62.9931	64.826	65.7238	71.7937	62.4302	67.5101	68.4577	65.8949	75.2491	75.1789	66.9224	70.3157	65.41	67.9907	69.3695	63.3647	64.9152	75.3859	74.2676	74.4233	62.4113	74.6398	74.512	72.0678	65.0055	65.051	65.2693	64.3104	66.3041	70.8084	65.2842	61.26	62.4442	70.7624	65.9051	62.8629	70.7985	69.3614	73.7028	68.1526	65.5534	70.4581
ENSMUSG00000027457	Snph	2	Syntaphilin [Source:UniProtKB/Swiss-Prot;Acc:Q80U23]	241727	protein_coding	7861	4910	75.3153	73.8168	65.7071	64.8474	72.4367	67.4287	60.7559	65.6667	64.2047	64.7678	69.2478	61.8693	67.1577	65.7699	65.9344	68.536	71.9815	63.5711	66.2636	61.4863	68.7093	68.2436	62.1554	62.753	70.6019	67.9737	75.6412	68.7811	67.6304	65.9781	65.2576	67.7631	64.9217	65.0083	62.7476	72.7568	72.6643	68.0749	67.4208	61.4594	70.4247	64.5647
ENSMUSG00000025982	Sf3b1	1	splicing factor 3b, subunit 1 [Source:MGI Symbol;Acc:MGI:1932339]	81898	protein_coding	11370	6195	62.5144	61.1602	65.3866	72.164	64.1607	62.3263	73.1019	67.1032	73.0785	67.0187	60.3658	67.1458	67.2735	64.9637	63.8236	61.6353	63.8289	75.9446	71.5764	68.73	63.8595	68.3593	76.896	71.3972	70.5343	65.3349	64.9185	60.9726	68.4736	70.7393	62.6482	63.4908	59.7626	66.4312	70.5978	59.6936	74.7381	79.6868	70.6767	67.3005	65.0772	68.5257
ENSMUSG00000020440	Arf5	6	ADP-ribosylation factor 5 [Source:UniProtKB/Swiss-Prot;Acc:P84084]	11844	protein_coding	1907	1116	76.7998	74.5185	67.1776	61.2028	71.2388	78.8396	60.4785	74.2451	68.6356	69.748	65.053	69.6208	64.071	66.1609	63.4259	68.8478	73.5927	61.3637	71.5192	65.5732	66.9245	64.3884	60.5228	64.0008	69.1506	65.6795	66.8482	83.6195	64.756	65.1138	63.0781	75.0832	68.9528	69.6031	64.2926	63.6258	66.9693	58.7339	69.0398	59.9155	70.1875	70.3894
ENSMUSG00000033066	Gas7	11	growth arrest-specific protein 7 isoform d [Source:RefSeq peptide;Acc:NP_001264009]	14457	protein_coding	11342	7067	73.1661	68.4203	78.4158	57.7368	73.9852	70.8083	69.077	72.8904	58.3247	55.815	73.076	64.712	69.635	71.2645	67.9393	77.2722	64.35	51.2087	56.5509	54.3245	71.3949	55.6794	56.6658	58.6087	63.0736	67.9347	70.2969	68.4593	68.404	55.5171	68.7176	69.7453	68.1864	57.738	61.786	77.6589	58.5073	59.915	52.3564	64.7496	70.3449	65.3831
ENSMUSG00000066607	6030419C18Rik	9	UPF0583 [Source:UniProtKB/Swiss-Prot;Acc:Q8CD60]	319477	protein_coding	2331	2139	74.8375	75.2272	63.2683	67.8946	70.2758	69.4167	63.7054	66.1952	68.1468	77.8419	61.055	58.1018	59.6606	67.0299	64.2369	59.5565	60.1538	66.3692	68.2348	72.7496	66.1062	77.1704	71.695	66.3666	60.8724	61.1936	69.6214	64.4332	65.9083	72.4312	58.8318	56.443	60.0755	70.8891	62.8151	62.4375	70.7703	63.4201	78.1395	65.3148	70.3007	69.0612
ENSMUSG00000029030	Tprgl	4	Tumor protein p63-regulated 1-like protein [Source:UniProtKB/Swiss-Prot;Acc:Q9DBS2]	67808	protein_coding	2242	1724	64.7617	61.7334	58.8848	57.6591	61.4761	69.0715	59.2332	62.1644	58.0664	60.4599	60.2368	69.6488	58.0687	59.6546	66.8128	64.9147	67.5226	55.0437	58.1015	61.6219	65.2428	61.9478	61.1528	64.241	61.3112	65.3883	64.2346	69.6232	61.2212	61.5588	65.5404	74.879	77.4235	65.2379	68.0474	63.4688	63.4201	59.7528	64.1005	56.7575	60.903	61.7991
ENSMUSG00000017639	Rab11fip4	11	Rab11 family-interacting protein 4 [Source:UniProtKB/Swiss-Prot;Acc:Q8BQP8]	268451	protein_coding	7451	7156	69.4056	68.8673	73.4407	68.4354	70.7751	68.7431	64.3247	72.1198	71.3353	70.0165	65.4525	61.8014	63.4582	66.9115	64.9904	67.4972	63.0467	69.6103	66.8822	70.4569	56.2959	69.2947	65.2777	65.8451	67.8975	61.3129	65.2353	59.6503	64.6159	66.6801	56.2771	61.804	60.3155	64.0804	62.7142	62.2948	64.6548	65.3083	67.1069	64.7684	70.1848	69.3079
ENSMUSG00000031059	Ndufb11	X	NADH dehydrogenase [ubiquinone] 1 beta subcomplex subunit 11, mitochondrial [Source:UniProtKB/Swiss-Prot;Acc:O09111]	104130	protein_coding	908	908	65.3542	68.2363	59.8077	60.3774	64.3399	79.3959	58.1086	69.6446	68.5692	75.192	59.9874	71.2341	63.4715	63.08	63.1345	63.3639	72.8517	64.2556	67.9915	70.1841	63.0831	71.6752	67.3331	72.7349	61.6879	61.8098	66.8902	76.4904	61.7018	64.1658	58.3632	69.8009	73.121	68.6753	63.6571	58.1578	67.5661	58.1921	73.3413	61.9506	63.6231	70.1821
ENSMUSG00000025372	Baiap2	11	Brain-specific angiosis inhibitor 1-associated protein 2 [Source:UniProtKB/Swiss-Prot;Acc:Q8BKX1]	108100	protein_coding	4992	4005	74.6592	75.83	70.2113	66.332	63.5467	70.6125	66.9969	69.4932	65.8249	67.8994	72.4638	58.6311	66.446	77.8316	60.2071	70.0271	60.2265	60.6303	65.0209	62.5289	70.1248	64.383	57.7455	59.2821	60.9893	55.5825	71.065	63.3173	66.051	57.9556	63.6641	56.6558	58.3813	56.2382	55.2447	71.5433	73.2788	59.0135	67.3536	63.4482	70.1158	68.1654
ENSMUSG00000021062	Rab15	12	RAB15, member RAS oncogene family [Source:MGI Symbol;Acc:MGI:1916865]	104886	protein_coding	4614	3158	84.3565	76.3908	65.3392	52.1597	71.9872	77.1823	63.5301	69.5869	48.6606	54.5545	78.7002	64.5199	68.0391	68.2632	65.607	79.1354	69.1114	41.4923	55.4275	51.0343	84.9805	60.7745	53.5277	55.1664	56.9706	72.6088	73.6595	76.0167	63.1804	57.0991	81.319	72.1745	76.1711	59.7522	59.6917	90.2665	64.2292	59.9633	55.5308	64.7483	70.0467	62.7029
ENSMUSG00000020823	Sec14l1	11	SEC14-like protein 1 [Source:UniProtKB/Swiss-Prot;Acc:A8Y5H7]	74136	protein_coding	7176	4654	57.5383	62.9969	68.9167	71.2972	62.2295	59.5222	68.0653	69.3151	78.7005	74.5657	58.0894	54.6824	58.7825	65.1393	60.4429	54.5881	56.1644	79.9376	71.5015	73.9906	45.9603	73.643	72.2444	73.4917	70.5997	54.1353	61.3437	54.4537	65.943	74.0882	51.9782	52.5931	53.7694	67.1951	65.3144	52.1914	67.9753	67.9501	78.4458	68.0528	64.5957	70.0338
ENSMUSG00000056596	Trnp1	4	TMF1-regulated nuclear protein 1 [Source:MGI Symbol;Acc:MGI:1916789]	69539	protein_coding	1654	1654	68.4691	70.4135	64.6776	62.426	70.3274	69.7403	68.2381	73.6665	67.0008	70.8437	60.7144	68.4498	61.8248	66.6807	68.6334	58.6413	71.4366	66.7548	71.2935	69.2951	61.8258	66.3619	68.5374	67.5566	66.2097	63.8603	71.4463	74.6994	65.4837	70.6632	63.1554	65.7649	74.8564	65.2036	69.3452	60.3459	67.5418	67.9088	74.8975	63.3895	67.2627	69.8979
ENSMUSG00000019831	Wasf1	10	WAS protein family, member 1 [Source:MGI Symbol;Acc:MGI:1890563]	83767	protein_coding	2854	2719	66.47	69.6116	73.6333	61.4629	70.9081	72.8797	68.517	75.5268	63.4809	62.9885	75.4278	70.4629	67.5707	65.582	68.2489	76.1686	69.0528	49.4851	61.7807	59.5488	72.7222	59.5277	61.3002	65.1157	64.796	67.8681	71.0651	74.3474	69.845	63.299	77.0649	71.6096	73.9643	57.2229	69.4213	79.1553	63.3788	62.9537	55.6134	68.9753	68.4172	68.6786
ENSMUSG00000021792	Fam213a	14	Redox-regulatory protein FAM213A [Source:UniProtKB/Swiss-Prot;Acc:Q9CYH2]	70564	protein_coding	2948	1567	54.8864	59.8516	58.2583	61.3828	57.9597	68.2939	60.803	64.7094	63.6818	66.6992	58.7163	70.9563	64.9718	62.4377	65.7055	58.4309	73.4324	74.1139	63.4968	72.7124	67.4011	65.5192	70.1132	72.7095	66.1334	65.5424	65.3973	69.8122	61.5432	66.4543	60.091	66.3765	76.2588	75.1622	71.2061	60.3419	71.3676	64.7973	73.9946	63.0692	58.4677	64.8375
ENSMUSG00000022789	Dnm1l	16	Dynamin-1-like protein [Source:UniProtKB/Swiss-Prot;Acc:Q8K1M6]	74006	protein_coding	5203	3966	67.6971	65.0887	70.9114	66.3321	64.2745	69.3494	71.7176	70.3418	64.9989	64.9189	69.9138	68.8641	66.8436	66.0635	65.6285	69.6494	64.1606	64.6087	64.6719	64.9807	73.1057	65.7636	68.7189	69.0985	65.5636	76.5702	69.1595	68.3749	68.8892	65.9225	74.3529	65.191	71.0032	64.1069	67.2618	72.2231	66.7146	69.4331	61.3805	70.3019	66.8608	68.2653
ENSMUSG00000024248	Cox7a2l	17	Cytochrome c oxidase subunit 7A-related protein, mitochondrial [Source:UniProtKB/Swiss-Prot;Acc:Q61387]	20463	protein_coding	1147	1147	61.8829	62.6885	64.2056	56.5785	61.9679	75.5008	57.5771	69.3261	62.4957	62.4339	65.0561	79.8728	64.706	61.1137	67.6069	66.463	81.8722	68.0026	64.1754	67.7071	61.1066	61.8481	56.2219	62.6597	61.9531	57.9108	61.0876	75.7098	60.4714	57.1344	64.6243	77.6515	74.2621	67.2778	64.8532	62.0047	65.5739	58.7786	64.688	59.1153	61.4647	65.4667
ENSMUSG00000035152	Ap2b1	11	AP-2 complex subunit beta [Source:UniProtKB/Swiss-Prot;Acc:Q9DBG3]	71770	protein_coding	8755	5625	68.6445	69.3312	69.7364	63.7114	71.0549	73.9344	68.2301	67.5471	61.1168	64.4218	78.0892	65.1523	70.1078	68.4985	66.7321	73.56	67.7693	58.1755	64.6754	64.592	75.0928	65.3541	64.7486	61.9829	62.9995	69.0943	73.1262	67.2756	67.7579	64.1446	71.4959	64.1007	64.0542	60.9732	62.6255	78.3056	63.1319	64.9764	59.5966	68.3099	68.4957	67.05
ENSMUSG00000036299	BC031181	18	UPF0729 [Source:UniProtKB/Swiss-Prot;Acc:Q91WE4]	407819	protein_coding	1047	1047	65.9612	65.7765	63.0673	63.1875	65.2455	77.7882	61.6646	70.1722	67.2317	71.7013	64.9438	67.8735	64.3901	66.7737	62.1337	64.2606	68.9627	63.6622	68.5821	70.5208	64.7992	72.7443	65.3109	70.2867	64.6744	67.1971	67.0356	74.0775	63.7813	63.7114	62.9998	69.0294	76.1621	69.9801	65.2769	63.2844	66.9994	64.3171	67.2668	66.098	64.6476	69.7116
ENSMUSG00000026787	Gad2	2	glutamic acid decarboxylase 2 [Source:MGI Symbol;Acc:MGI:95634]	14417	protein_coding	5876	5744	48.4677	57.4907	65.2864	73.0049	50.3754	60.3663	74.8202	61.9479	70.6229	73.9495	60.0793	57.0087	48.2353	63.6534	55.4564	45.8364	44.2767	74.0433	63.9166	73.9077	57.4433	73.4993	82.8259	76.0551	58.6908	52.2282	58.1852	53.02	60.8934	69.5665	61.6661	41.6609	49.6108	67.4453	71.8431	54.4819	66.6096	64.1444	73.2591	70.8934	58.925	68.3414
ENSMUSG00000035901	Dennd5a	7	DENN domain-containing protein 5A [Source:UniProtKB/Swiss-Prot;Acc:Q6PAL8]	19347	protein_coding	8677	5004	66.3269	67.3236	67.4808	68.6721	66.6664	69.1794	68.3163	68.8062	67.8868	74.1735	63.5469	67.7102	63.7858	64.769	66.7061	63.9666	69.5879	71.9553	67.7179	70.9883	61.2194	73.4011	70.3476	71.3487	69.7278	67.0276	68.1657	67.8591	68.2612	73.3783	63.0986	65.8394	63.5354	72.3219	68.8478	64.3987	69.2797	68.0976	75.1465	65.7337	67.2939	69.6724
ENSMUSG00000021190	Lgmn	12	legumain [Source:MGI Symbol;Acc:MGI:1330838]	19141	protein_coding	2323	1990	49.9248	51.7057	48.6664	45.968	49.5844	56.6134	46.5692	51.3795	47.4595	48.8094	64.0716	69.2697	66.4961	58.4183	71.457	65.7203	77.1004	63.1598	59.4701	57.3845	51.0476	53.8801	48.4799	55.174	48.3728	51.703	52.9997	54.4734	49.5953	50.5803	70.673	71.9653	74.1578	66.9135	64.4243	65.9669	59.388	60.2454	64.5571	59.5474	49.1698	50.1662
ENSMUSG00000021687	Scamp1	13	secretory carrier membrane protein 1 [Source:MGI Symbol;Acc:MGI:1349480]	107767	protein_coding	4582	4259	58.6907	58.6322	73.3675	65.2695	61.77	67.7026	69.8191	72.0802	68.5678	69.3497	62.1139	60.4945	61.1525	61.243	63.2096	60.4775	56.3447	63.9287	64.4444	68.8406	61.9324	66.2612	66.213	68.2402	64.4772	63.1617	61.8762	62.5312	64.0545	64.5951	63.0854	58.8631	66.8885	63.5513	66.9761	62.831	65.0505	64.2045	60.4281	68.474	63.546	69.5039
ENSMUSG00000021314	Amph	13	Amphiphysin [Source:UniProtKB/Swiss-Prot;Acc:Q7TQF7]	218038	protein_coding	4528	3367	58.6913	59.9418	67.9518	69.2828	64.9558	68.2277	63.1657	67.2203	65.6585	68.9072	62.0125	62.3586	62.1856	59.7042	62.4645	63.9132	61.7394	61.8982	62.6459	66.4743	66.9045	69.1508	66.18	70.2031	69.1624	66.456	72.7612	68.0658	69.8968	70.3247	67.3267	62.5988	71.3319	61.0063	69.1359	68.0228	65.8004	65.1762	63.6569	66.2684	64.1647	66.6359
ENSMUSG00000043388	Tmem130	5	Transmembrane protein 130 [Source:UniProtKB/Swiss-Prot;Acc:Q6NXM3]	243339	protein_coding	2903	2805	60.3058	64.0287	62.4666	65.5611	65.3004	69.5483	65.398	66.3596	68.4866	77.6928	68.9854	65.5897	61.7025	71.9087	59.5895	62.8505	59.3003	66.8871	69.5723	72.9362	76.9199	69.681	67.8927	69.1587	60.9201	60.3036	63.9767	64.4933	68.1891	70.0541	62.9354	53.4901	58.6003	66.762	65.4819	64.3568	67.6835	60.6006	69.6579	66.5684	63.5325	69.4971
ENSMUSG00000006998	Psmd2	16	proteasome (prosome, macropain) 26S subunit, non-ATPase, 2 [Source:MGI Symbol;Acc:MGI:1096584]	21762	protein_coding	4038	3001	66.176	68.1053	70.7176	66.6889	65.7106	73.0588	67.2044	70.1346	66.8362	70.1299	71.2457	64.4088	65.3563	67.1504	67.0857	67.8522	67.2515	62.3233	64.9858	68.112	66.5635	69.2697	64.368	66.9975	64.9202	69.9718	72.0617	69.3248	66.5874	64.2348	69.7728	68.7594	69.9664	66.3446	67.7771	70.7504	63.5562	62.6786	66.2878	69.1016	67.4797	69.4728
ENSMUSG00000057113	Npm1	11	nucleophosmin 1 [Source:MGI Symbol;Acc:MGI:106184]	18148	protein_coding	2665	1633	59.6644	60.6926	66.9455	62.9326	60.3902	72.0471	68.3025	70.652	67.8208	68.5022	63.9694	75.9672	64.0264	65.7788	67.8434	62.1693	67.0796	65.2905	68.0793	68.6471	70.1412	61.7041	67.48	68.9909	60.7364	68.3563	65.5604	64.8198	64.832	63.9839	67.3516	65.182	72.8244	66.33	66.1837	63.9599	65.9495	65.6014	62.5549	69.2481	62.1251	69.4649
ENSMUSG00000041881	Ndufa7	17	NADH dehydrogenase [ubiquinone] 1 alpha subcomplex subunit 7 [Source:UniProtKB/Swiss-Prot;Acc:Q9Z1P6]	66416	protein_coding	1701	640	67.0764	71.1476	59.0811	58.6513	66.2869	74.7557	60.05	69.5391	66.8839	76.0582	65.6084	73.1771	63.8089	67.29	67.4523	65.4105	76.6951	63.9539	70.988	69.6076	63.6957	76.5427	67.7232	73.2897	62.255	62.9763	65.5177	80.3674	62.5418	66.6655	58.4737	72.0702	74.9736	71.0468	60.9707	70.1774	68.0677	60.0249	75.6842	61.8433	64.4487	69.4574
ENSMUSG00000001023	S100a5	3	S100 calcium binding protein A5 [Source:MGI Symbol;Acc:MGI:1338915]	20199	protein_coding	432	431	10.3856	27.3845	29.3922	99.339	13.3049	26.7114	51.0951	47.2396	100.316	72.9957	13.8837	34.1493	20.6943	41.2869	36.4785	15.5905	26.8728	91.9262	78.1277	134.336	13.0824	60.5966	79.8765	71.5923	30.5602	31.2605	31.7317	19.0167	39.1476	80.4913	24.2013	10.0365	28.0994	92.8171	44.3754	13.5068	47.7789	54.0176	107.975	61.8245	35.9612	59.6715
ENSMUSG00000024740	Ddb1	19	DNA damage-binding protein 1 [Source:UniProtKB/Swiss-Prot;Acc:Q3U1J4]	13194	protein_coding	4155	4155	62.5555	64.0417	69.4948	67.9306	63.6332	68.0437	67.9549	65.29	68.458	67.9656	68.3338	63.4967	63.6236	67.2074	64.431	65.8767	64.0514	68.2675	64.6423	69.6125	66.8598	72.634	68.8863	69.9943	68.3395	64.4936	71.3624	63.2866	68.2459	66.8845	67.6761	63.5065	64.3602	68.9611	69.7037	65.2062	64.7215	62.7529	66.9571	68.5233	65.5312	67.5424
ENSMUSG00000044080	S100a1	3	S100 calcium binding protein A1 [Source:MGI Symbol;Acc:MGI:1338917]	20193	protein_coding	694	677	52.2648	53.3389	48.9239	52.557	48.9032	55.1094	48.6267	54.9956	53.8279	56.8117	57.6788	78.4581	65.0803	59.4598	74.1475	57.9669	85.3401	69.474	67.1083	66.7988	48.8132	56.0942	53.7547	56.7256	52.7959	48.3951	49.3812	56.998	50.9863	50.7814	54.7321	79.331	76.1875	70.4917	63.4932	55.183	61.9942	56.9002	67.1911	51.1998	51.1976	53.8743
ENSMUSG00000004961	Syt5	7	Synaptotagmin-5 [Source:UniProtKB/Swiss-Prot;Acc:Q9R0N5]	53420	protein_coding	2380	1750	71.8141	70.8616	66.4681	59.374	72.2172	78.9088	68.2313	70.169	62.95	66.3759	68.3286	66.4971	66.888	68.9367	58.1303	66.551	65.633	49.9107	59.9813	59.5095	78.319	65.6055	62.7813	67.8356	66.7995	62.5118	70.3355	76.9366	65.5041	63.0119	64.8354	73.2111	75.1555	67.1681	65.0134	71.8595	63.7959	58.3076	59.9083	62.5965	68.147	69.327
ENSMUSG00000029823	Luc7l2	6	Mus musculus LUC7-like 2 (S. cerevisiae) (Luc7l2), transcript variant 6, mRNA. [Source:RefSeq mRNA;Acc:NM_001331222]	192196	protein_coding	12084	4253	64.0359	57.8147	63.4323	71.8537	65.6752	52.9411	71.5081	59.2816	69.1438	59.0643	56.249	64.2171	68.4	59.0486	63.7608	55.7624	60.8473	78.8723	71.9853	62.6812	64.5469	62.2884	77.9351	69.7067	71.9309	63.3319	60.6962	57.99	67.5002	72.1768	63.5062	60.3347	56.722	66.2619	70.8528	56.4345	71.7622	79.4032	68.6506	69.9289	64.5624	62.3878
ENSMUSG00000036199	Ndufa13	8	NADH dehydrogenase [ubiquinone] 1 alpha subcomplex subunit 13 [Source:UniProtKB/Swiss-Prot;Acc:Q9ERS2]	67184	protein_coding	1251	1251	66.9445	72.6339	58.6682	64.1629	68.3279	73.4102	58.8586	67.9569	70.8604	71.6724	58.9119	68.5306	60.2567	61.4413	62.8386	62.8082	70.5511	67.7518	75.2674	69.6635	61.2923	72.9285	68.1004	75.4723	65.2133	58.702	65.6889	78.1334	61.8791	67.5079	55.4655	66.0482	67.8125	76.4522	64.4451	59.0487	72.6108	63.1447	80.8705	60.2569	66.1475	68.5517
ENSMUSG00000028849	Map7d1	4	Mus musculus MAP7 domain containing 1 (Map7d1), transcript variant 3, mRNA. [Source:RefSeq mRNA;Acc:NM_001347198]	245877	protein_coding	3652	3351	71.1589	71.1257	64.9261	62.1081	69.1149	64.4977	64.2822	66.5822	67.1683	65.4771	66.2234	63.366	62.616	68.8213	59.3433	68.1071	63.2702	61.6792	65.9795	66.2428	64.2017	70.0708	69.3413	66.6137	69.7582	67.1507	70.9405	73.0131	67.4946	67.3535	65.6532	71.738	67.921	69.9091	70.2756	67.1051	68.7756	64.134	72.3325	65.696	67.6868	65.6015
ENSMUSG00000049556	Lingo1	9	Leucine-rich repeat and immunoglobulin-like domain-containing nogo receptor-interacting protein 1 [Source:UniProtKB/Swiss-Prot;Acc:Q9D1T0]	235402	protein_coding	4715	3627	87.1474	81.0096	55.2526	48.5111	73.8227	63.6515	53.4847	60.0292	49.0125	47.8986	78.8667	54.3826	65.2697	57.5964	63.0562	80.918	57.6583	37.0017	52.1564	45.3541	64.0102	47.4764	41.6596	38.832	44.1913	63.689	56.2594	57.7083	53.9514	46.3155	65.015	60.7111	57.962	45.9871	44.2013	71.8054	43.5589	45.6525	36.7483	56.3428	69.1487	54.8153
ENSMUSG00000008658	Rbfox1	16	RNA binding 1 [Source:UniProtKB/Swiss-Prot;Acc:Q9JJ43]	268859	protein_coding	4400	3061	68.9455	66.0155	77.9916	60.7994	65.4714	72.2192	71.3218	70.3346	65.5039	65.9497	69.0388	64.561	64.1044	72.354	62.9523	74.3632	58.6413	52.0333	58.9053	61.8919	61.0859	59.6795	56.6863	63.4164	65.8529	71.5822	64.6454	69.0355	60.7795	57.5804	65.6725	66.84	63.21	57.3768	62.0421	71.9609	60.9898	59.3138	50.8559	61.3668	67.8447	69.0658
ENSMUSG00000029364	Wsb2	5	WD repeat and SOCS box-containing 2 [Source:MGI Symbol;Acc:MGI:2144041]	59043	protein_coding	5857	3357	73.8255	73.6102	63.8424	57.75	76.0342	72.1275	62.4284	68.9573	56.7192	59.5346	68.0094	67.0182	69.453	62.5877	69.378	66.118	73.9921	55.4367	62.8536	58.7784	67.9789	60.2627	55.4714	58.1947	65.0819	64.7774	71.3158	75.1963	62.6749	61.0501	64.2449	71.4505	70.6874	61.2172	60.0794	71.5365	63.7651	61.1134	59.2972	60.0407	69.0124	63.9534
ENSMUSG00000024862	Klc2	19	kinesin light chain 2 [Source:HGNC Symbol;Acc:HGNC:20716]	16594	protein_coding	4134	3169	77.6469	75.7539	64.2086	55.0842	69.2543	74.3489	58.2974	66.0962	59.5194	58.2567	75.8609	63.8694	61.5244	63.5126	64.7275	79.5043	68.7336	52.6429	57.0457	56.5814	60.8639	61.5993	55.0415	58.1804	61.3809	75.8683	70.2495	76.5152	62.3453	59.9352	69.3124	73.9945	63.3978	60.8492	61.7978	71.28	57.8907	56.3106	56.3619	58.5122	68.3896	63.3037
ENSMUSG00000005575	Ube2m	7	ubiquitin-conjugating enzyme E2M [Source:MGI Symbol;Acc:MGI:108278]	22192	protein_coding	2357	1472	73.6187	71.8863	64.1076	59.1156	73.3495	75.5945	65.7824	68.9143	64.8376	69.732	67.1441	73.359	65.8009	64.5574	68.3167	73.1693	72.9635	62.1244	70.055	65.8116	60.557	63.5138	63.6612	64.6604	60.2184	65.1334	67.0371	75.3607	60.9301	64.2769	60.1807	72.1957	70.471	67.6491	64.4424	64.8506	65.1017	62.3875	65.5675	59.1137	68.4155	68.9722
ENSMUSG00000023913	Pla2g7	17	Platelet-activating factor acetylhydrolase [Source:UniProtKB/Swiss-Prot;Acc:Q60963]	27226	protein_coding	2905	2097	62.1364	56.273	64.9847	54.9543	54.9395	53.132	63.7508	54.0107	55.7843	63.6217	56.1805	72.8017	70.5429	56.6013	70.4795	59.224	69.6972	70.4117	63.5604	66.2945	50.9142	58.7383	60.9656	60.8321	62.2668	58.0116	53.3411	68.6417	55.1108	57.7112	69.5739	69.2203	76.0257	64.7698	65.1651	47.885	59.7482	61.044	65.6234	56.6043	58.6576	58.0599
ENSMUSG00000000563	Atp5f1	3	ATP synthase F(0) complex subunit B1, mitochondrial [Source:UniProtKB/Swiss-Prot;Acc:Q9CQQ7]	11950	protein_coding	4105	2527	61.9888	66.5723	65.2081	60.3825	62.4524	75.5303	64.5025	70.489	63.6167	70.5768	61.4256	65.8517	58.5982	59.7943	62.3883	65.0413	63.9048	56.6427	65.3507	64.0517	60.2166	64.693	63.7831	64.5186	58.4297	69.176	66.8243	71.9189	59.1834	61.0625	61.351	62.4905	65.8666	61.656	62.0105	63.0794	61.3438	60.8505	59.4498	60.6021	63.3208	68.9431
ENSMUSG00000018286	Psmb6	11	Proteasome subunit beta type-6 [Source:UniProtKB/Swiss-Prot;Acc:Q60692]	19175	protein_coding	1872	966	69.2414	71.1278	62.4852	64.7415	64.6649	77.3077	58.6656	68.5053	68.86	71.0776	65.3862	74.2125	62.4089	64.6973	65.792	65.382	72.2351	61.8254	69.5841	69.4393	65.9636	71.5368	60.1635	66.9174	64.6914	62.4543	66.2168	77.9983	63.4054	62.2758	65.2048	67.698	71.1726	72.7045	66.9858	66.8746	69.9834	59.502	73.9589	64.0459	66.4522	68.8832
ENSMUSG00000006941	Eif1b	9	Eukaryotic translation initiation factor 1b [Source:UniProtKB/Swiss-Prot;Acc:Q9CXU9]	68969	protein_coding	1125	1035	65.4285	68.6842	61.9598	62.762	60.0132	69.5158	63.4446	65.695	68.5583	70.1732	62.7319	70.9821	64.5026	69.6671	59.6036	73.6759	67.8415	63.5008	69.9262	69.2796	69.2353	66.9041	64.8375	70.6094	63.705	71.8859	64.234	72.1658	63.3227	67.6603	65.1746	67.7165	76.3225	69.5233	65.0484	62.4345	69.1317	65.2411	68.395	68.5446	63.7695	67.4774
ENSMUSG00000021282	Eif5	12	Eukaryotic translation initiation factor 5 [Source:UniProtKB/Swiss-Prot;Acc:P59325]	217869	protein_coding	6820	4050	64.3615	61.7754	69.0562	65.3977	66.5797	73.863	68.9558	68.3347	64.0031	64.8839	65.9318	73.5978	64.3156	63.0533	68.2151	62.9306	67.1103	66.155	65.3083	67.9591	60.9021	64.5565	65.182	66.8712	60.7223	68.4989	64.8348	68.2836	62.2653	65.2164	70.7122	70.2714	68.5006	64.8331	69.7435	61.0402	62.3952	69.2495	60.8276	67.674	65.4341	68.0081
ENSMUSG00000015932	Dstn	2	Destrin [Source:UniProtKB/Swiss-Prot;Acc:Q9R0P5]	56431	protein_coding	1911	1911	57.666	59.4385	66.3002	61.5135	61.5978	72.2395	63.9906	68.8045	65.4923	66.5449	62.8664	68.0073	62.4704	59.8471	67.0727	63.8537	66.1406	65.7528	63.3035	69.621	66.7171	67.2071	65.8712	67.6028	64.1979	67.6403	66.2114	68.7415	64.5277	61.7737	69.3228	65.1737	76.4557	65.5791	66.9667	66.6532	62.8136	65.3712	61.275	67.9819	61.3032	67.4143
ENSMUSG00000024429	Gnl1	17	guanine nucleotide binding protein-like 1 [Source:MGI Symbol;Acc:MGI:95764]	14670	protein_coding	3077	2848	73.4732	74.0947	62.536	60.9975	71.0782	76.1251	58.9214	69.9307	67.6832	70.7606	62.296	62.6043	62.0173	63.6528	58.3155	63.7333	69.2567	63.4073	66.607	66.2458	60.0417	67.0179	57.5524	62.7141	63.3959	61.8231	68.3464	70.6548	64.0047	63.6161	56.1405	65.115	58.5236	65.3344	59.1222	63.2462	65.3007	58.6395	65.1195	62.6716	68.4359	68.6842
ENSMUSG00000024870	Rab1b	19	RAB1B, member RAS oncogene family [Source:MGI Symbol;Acc:MGI:1923558]	76308	protein_coding	1835	1835	67.0007	68.1471	63.4416	62.537	67.0414	68.158	59.473	69.3613	65.1932	68.5358	62.892	70.7148	62.2291	62.9824	65.6938	62.895	72.0481	68.7391	67.6745	71.6707	62.4299	69.4137	63.9983	70.6456	65.8871	61.1949	70.3123	73.3482	64.6966	68.3796	64.029	71.2766	67.2533	66.1813	65.567	65.4816	65.3245	60.765	72.189	60.4486	65.6336	66.1443
ENSMUSG00000035640	Cbarp	10	Voltage-dependent calcium channel beta subunit-associated regulatory protein [Source:UniProtKB/Swiss-Prot;Acc:Q66L44]	100503659	protein_coding	4996	3175	77.3726	78.2578	58.2567	58.9674	70.1522	67.7136	63.1821	65.0457	67.0539	65.8571	72.2784	60.3902	62.9866	70.8654	56.3171	69.1373	59.5717	54.3137	61.7509	58.052	77.4793	69.7421	59.8203	59.8958	62.465	66.3544	68.7183	72.4451	66.6901	66.4271	64.0445	68.7417	61.1307	65.0596	57.2995	74.3021	58.6426	57.4333	62.2112	63.2558	68.6014	65.7705
ENSMUSG00000032826	Ank2	3	Ankyrin-2 [Source:UniProtKB/Swiss-Prot;Acc:Q8C8R3]	109676	protein_coding	35004	14305	58.2924	57.0664	63.988	66.6211	66.3651	51.7264	62.2895	55.6357	59.9533	60.9491	59.8267	52.5488	66.3482	62.8215	63.809	58.4087	53.0405	62.0513	62.0899	58.9919	64.1966	66.7158	67.1489	64.742	71.0296	61.5438	66.8358	55.1637	70.7126	68.2594	65.8038	58.97	59.1968	61.5466	65.9152	66.5226	69.5686	73.9312	63.284	69.5401	62.4666	58.1108
ENSMUSG00000000826	Dnajc5	2	DnaJ homolog subfamily C member 5 [Source:UniProtKB/Swiss-Prot;Acc:P60904]	13002	protein_coding	6953	6578	64.3734	66.6532	70.6534	65.8907	66.0364	69.883	67.3602	71.8389	64.3889	69.0595	69.0617	62.2773	63.5062	63.8159	62.7508	68.4282	61.0513	63.4133	63.2096	67.9899	63.6893	68.8002	65.5254	65.0423	62.2846	68.5179	68.0943	65.7327	66.6191	64.71	65.0421	61.9036	65.8034	61.2976	64.9165	68.055	63.2217	63.6716	61.9979	65.1384	66.7214	68.5061
ENSMUSG00000025404	R3hdm2	10	R3H domain-containing protein 2 [Source:UniProtKB/Swiss-Prot;Acc:Q80TM6]	71750	protein_coding	5987	4281	72.5196	74.9946	58.6034	65.9902	64.5694	66.7455	60.1962	58.316	62.015	72.4824	63.9571	56.19	65.1236	65.4314	59.041	64.6449	57.9339	62.0053	65.7719	61.4288	58.835	70.8177	65.2012	59.0231	60.4864	72.413	74.6253	59.9577	66.4842	68.1711	62.7965	56.6192	52.3193	62.6069	50.4515	65.8087	62.7721	66.1656	61.84	63.3266	67.3354	63.951
ENSMUSG00000034403	Pja1	X	E3 ubiquitin-protein ligase Praja-1 [Source:UniProtKB/Swiss-Prot;Acc:O55176]	18744	protein_coding	3324	3038	66.5277	69.1326	59.2766	63.7447	60.9397	70.3446	62.6007	64.7916	68.2662	75.204	69.7887	58.4995	61.1335	67.6343	60.1506	66.3899	56.1751	57.5916	62.6516	67.0186	66.3475	68.275	60.6133	59.9135	56.0568	61.5288	65.5022	59.3463	62.25	63.7871	60.3865	54.3152	59.115	59.088	57.7174	64.7789	62.2499	56.4041	61.9314	63.9567	63.9242	68.2414
ENSMUSG00000001847	Rac1	5	RAS-related C3 botulinum substrate 1 [Source:MGI Symbol;Acc:MGI:97845]	19353	protein_coding	4496	4159	59.9943	61.8994	62.5549	60.2404	61.3186	67.1895	63.5463	64.9476	60.8227	65.0868	65.4213	69.4602	64.961	61.9133	62.5269	65.6069	65.9381	62.224	63.245	64.7372	65.1414	64.443	64.7163	66.6729	61.3585	66.3775	66.9949	65.4516	61.9972	63.0325	68.5238	67.337	73.4976	65.2018	66.5416	65.3881	61.9263	62.6164	63.2128	64.2902	61.2015	64.3186
ENSMUSG00000005510	Ndufs3	2	NADH dehydrogenase [ubiquinone] iron-sulfur protein 3, mitochondrial [Source:UniProtKB/Swiss-Prot;Acc:Q9DCT2]	68349	protein_coding	2178	1046	66.2077	63.1755	64.7632	65.9821	61.6708	71.8626	67.2324	65.2872	67.0795	69.4936	56.8649	68.5845	54.841	59.5719	60.7919	57.2618	63.9458	61.4154	64.9411	64.7378	61.0581	65.8968	64.086	65.9092	66.271	63.2168	65.1702	70.4571	59.0808	64.9682	57.8412	62.6365	63.5841	62.368	67.0132	58.7881	61.3573	60.5471	63.9787	59.74	64.3599	68.191
ENSMUSG00000080921	Rpl38-ps2	6	ribosomal protein L38, pseudogene 2 [Source:MGI Symbol;Acc:MGI:3646625]		processed_pseudogene	213	213	59.6426	67.111	54.4204	60.8164	67.8718	71.365	60.5753	68.6884	61.4594	61.1456	59.7883	81.3219	64.2822	59.4664	70.2164	59.1631	81.4584	65.4031	67.343	60.7099	61.5109	59.1538	62.7035	68.7699	55.2999	64.5501	56.9625	75.5816	60.4127	52.8531	54.964	79.523	80.3581	67.7856	58.2657	56.6956	64.4157	61.2742	78.008	58.1862	61.9724	64.6467
ENSMUSG00000015709	Arnt2	7	Aryl hydrocarbon receptor nuclear translocator 2 [Source:UniProtKB/Swiss-Prot;Acc:Q61324]	11864	protein_coding	7689	6228	78.3065	70.7518	67.6668	52.2451	71.7826	62.2512	58.9891	64.3781	51.7556	47.9441	66.1105	58.0644	61.8016	56.41	59.442	69.0059	58.6154	46.7848	49.2967	47.5005	62.6538	50.3561	49.662	53.8291	62.9339	71.9181	65.7411	70.0539	62.1865	55.2541	63.8562	67.5247	57.2935	52.4148	57.0286	61.9667	49.7956	54.1597	45.5649	51.3995	68.1506	57.0636
ENSMUSG00000036905	C1qb	4	Complement C1q subcomponent subunit B [Source:UniProtKB/Swiss-Prot;Acc:P14106]	12260	protein_coding	1088	1088	21.2369	32.6275	22.1384	17.7819	30.7367	29.9277	26.7114	28.7406	24.5012	28.2431	66.9857	62.2328	73.0952	58.6636	79.2332	68.9227	96.9158	70.8345	59.1055	38.6523	30.1053	29.0003	28.0967	27.1899	26.3277	24.6191	28.8939	31.1708	31.8753	24.6823	88.1212	72.2578	76.4648	44.025	36.2188	68.432	31.7127	53.2903	35.6643	48.7802	24.9043	27.6248
ENSMUSG00000056296	Synpr	14	Synaptoporin [Source:UniProtKB/Swiss-Prot;Acc:Q8BGN8]	72003	protein_coding	9439	4289	37.6856	45.6407	63.7694	75.9575	49.7851	55.2807	64.5117	63.8071	74.9371	81.6326	35.8212	45.9129	54.02	50.9682	56.2515	30.6479	43.1402	83.2834	78.2718	84.2747	32.7258	73.7632	75.6009	71.7795	59.8775	42.4941	53.3111	39.3305	58.061	66.5857	44.2652	30.8802	49.1632	60.0053	59.4509	39.7919	64.8117	64.8681	68.7316	63.3809	54.5677	68.0338
ENSMUSG00000018398	2008-09-01	11	Mus musculus septin 8 (Sept8), transcript variant 4, mRNA. [Source:RefSeq mRNA;Acc:NM_001347496]	20362	protein_coding	6087	4563	72.7698	70.7024	63.9171	57.9946	66.891	68.8008	60.3633	64.9705	56.8571	57.5714	73.4938	63.7601	67.5643	66.391	65.1742	76.3403	64.5825	53.0573	60.0389	57.1734	63.9648	60.6014	57.3275	58.2017	59.9485	71.7673	71.4183	69.9293	66.8171	59.3835	72.4399	70.4237	67.1542	62.1982	57.302	73.7109	58.5696	59.5167	54.2619	63.4871	66.455	61.7126
ENSMUSG00000030465	Psd3	8	pleckstrin and Sec7 domain containing 3 [Source:MGI Symbol;Acc:MGI:1918215]	234353	protein_coding	17632	11319	63.1134	60.3545	73.265	71.5087	70.8447	65.2064	65.7446	69.9801	67.6695	67.7741	58.812	57.2252	65.6193	58.6674	63.5119	62.5834	58.8202	66.9662	65.8747	66.1131	60.5499	62.3396	65.2927	59.6864	64.1807	68.1206	64.7114	56.2472	65.7824	64.5341	58.5742	54.9202	59.1043	57.8997	57.0131	63.3395	62.7534	69.9076	56.4596	63.7892	67.8173	67.2749
ENSMUSG00000045038	Prkce	17	protein kinase C, epsilon [Source:MGI Symbol;Acc:MGI:97599]	18754	protein_coding	7261	6254	64.4944	65.3031	69.8383	65.0407	71.3566	69.0039	66.7078	69.3707	65.1571	65.9505	65.5004	62.2738	65.952	63.353	62.5663	67.5863	60.8715	51.6628	59.649	59.3275	76.3023	66.9752	63.2059	63.6054	65.4217	67.3803	70.0199	68.5171	67.7821	64.7436	59.9435	64.8542	65.5373	62.0455	64.2615	72.2284	63.0941	62.9482	53.0419	66.4994	67.2066	67.238
ENSMUSG00000018909	Arrb1	7	Beta-arrestin-1 [Source:UniProtKB/Swiss-Prot;Acc:Q8BWG8]	109689	protein_coding	11175	7135	63.6081	63.8184	63.9739	67.7379	64.3093	60.1752	62.3967	62.4616	66.6727	67.8752	58.0184	58.2155	62.2234	64.8309	62.5113	56.7136	60.5472	72.5989	66.239	70.2711	56.9782	74.7618	70.8661	69.529	66.0154	59.0991	65.3708	58.2373	67.2648	69.3033	60.9203	60.9573	61.0252	70.1036	69.1444	57.5564	65.8616	65.2307	73.5558	67.7551	64.6895	63.9163
ENSMUSG00000002102	Psmc3	2	proteasome (prosome, macropain) 26S subunit, ATPase 3 [Source:MGI Symbol;Acc:MGI:1098754]	19182	protein_coding	2607	1819	65.4573	65.3839	63.0274	61.9773	64.6827	72.7678	57.7235	66.6123	66.7378	69.9665	65.4696	70.1396	62.0713	67.4087	63.0853	68.7001	70.8685	63.8463	67.4655	67.2147	62.9088	69.1123	61.6803	65.2274	63.0216	64.8805	70.2389	70.5177	64.7516	62.9963	63.4841	70.0332	70.3752	67.9373	64.1974	69.2269	66.7226	62.5461	67.1847	64.3431	64.1057	66.7616
ENSMUSG00000028639	Ybx1	4	Y box protein 1 [Source:MGI Symbol;Acc:MGI:99146]	22608	protein_coding	2531	1628	51.2587	61.1017	57.5986	60.5812	56.4492	63.4821	62.9107	59.4276	72.7452	79.3501	51.1756	63.1007	58.9826	62.603	59.7857	51.3625	59.1536	69.2823	70.1204	63.8572	51.5485	68.6358	69.4308	63.0805	58.2854	53.4972	58.9799	54.0345	59.3496	66.7135	53.6505	48.7828	55.431	65.0175	55.7736	53.7645	62.5151	62.5961	64.7601	63.174	57.3979	67.5831
ENSMUSG00000021803	Cdhr1	14	Cadherin-related family member 1 [Source:UniProtKB/Swiss-Prot;Acc:Q8VHP6]	170677	protein_coding	4332	4332	20.8134	33.4475	44.6676	74.087	29.4606	28.0198	55.312	47.2632	79.7352	81.3061	24.722	35.7729	34.4439	51.3608	43.375	19.6939	38.4877	105.166	77.3736	97.1316	13.7742	83.0765	81.8483	81.2111	45.4781	30.157	45.0428	21.839	58.0243	82.7624	34.6016	17.2335	32.2133	64.9902	63.9998	22.2274	61.2811	67.9491	90.2003	66.8725	40.4952	58.3273
ENSMUSG00000055436	Srsf11	3	serine/arginine-rich splicing factor 11 [Source:MGI Symbol;Acc:MGI:1916457]	69207	protein_coding	8446	3106	68.2005	59.6982	63.0477	70.433	66.3153	55.579	71.7726	57.7233	72.0436	58.7569	57.6236	71.2333	65.8072	61.7174	64.5819	58.3632	60.4635	75.0595	71.8378	60.7255	61.1585	61.3715	75.9826	66.7421	72.527	63.8237	62.8297	59.9879	64.8141	71.8357	60.265	63.1723	53.5326	66.4544	68.3417	52.8005	72.6771	80.4577	65.8301	63.1422	65.539	63.1751
ENSMUSG00000032366	Tpm1	9	tropomyosin 1, alpha [Source:MGI Symbol;Acc:MGI:98809]	22003	protein_coding	6485	2890	67.2426	63.533	64.0018	62.5923	63.1486	70.5487	66.6388	65.7174	64.9989	69.7463	61.1164	58.6544	59.7019	60.6005	59.3352	60.014	54.2677	54.9808	62.6511	59.3906	64.1636	69.671	63.4404	60.1389	62.7021	63.1125	66.1125	63.7214	63.3277	63.5843	61.9504	57.4331	60.062	61.4903	63.5959	59.4327	63.282	58.6814	57.3464	63.8566	64.1036	67.53
ENSMUSG00000064340	mt-Tl1	MT	mitochondrially encoded tRNA leucine 1 [Source:MGI Symbol;Acc:MGI:102482]		Mt_tRNA	75	75	56.5564	84.5748	44.5977	47.9462	103.925	57.0537	63.8028	64.2733	51.0347	75.9734	37.5057	45.3899	55.2855	71.673	52.8515	56.6757	52.815	36.7811	106.231	54.8817	37.7118	44.705	79.5771	47.9775	35.3302	33.7215	49.0702	64.4256	49.3304	61.7611	22.1717	40.8271	35.2873	68.698	81.5828	33.4088	53.8993	58.7094	62.0495	43.1779	67.52	62.4276
ENSMUSG00000000399	Ndufa9	6	NADH dehydrogenase [ubiquinone] 1 alpha subcomplex subunit 9, mitochondrial [Source:UniProtKB/Swiss-Prot;Acc:Q9DC69]	66108	protein_coding	2101	1445	66.1141	67.9619	66.383	63.7856	61.0937	74.2714	64.6709	66.705	63.8861	68.0353	66.2043	66.3976	59.3922	63.3905	62.0553	63.5425	64.5396	58.8228	62.7248	67.9866	63.5322	65.0669	62.71	64.4141	61.8388	66.6527	64.379	68.9092	62.758	61.4608	65.0249	64.5471	66.3529	63.4223	67.5108	64.0806	60.6902	60.6338	61.803	64.4791	65.0677	67.5137
ENSMUSG00000013236	Ptprs	17	Receptor-type tyrosine-protein phosphatase S [Source:UniProtKB/Swiss-Prot;Acc:B0V2N1]	19280	protein_coding	14990	6855	70.9015	66.7424	60.8523	64.6148	70.2145	58.0495	63.7795	60.9232	68.798	58.4584	63.1711	56.9418	64.356	65.4826	63.048	65.4564	60.4057	61.9474	62.2445	58.8819	68.8806	65.8193	65.1923	66.8736	70.6446	61.4024	65.0656	66.9039	69.4163	66.9678	64.0163	64.3193	56.1237	66.5569	67.0819	64.5657	65.5512	64.3911	66.9173	63.3811	66.6651	62.0017
ENSMUSG00000032199	Polr2m	9	polymerase (RNA) II (DNA directed) polypeptide M [Source:MGI Symbol;Acc:MGI:107282]	28015	protein_coding	2424	2200	60.9616	64.6874	64.7033	60.8886	65.611	69.5759	64.9796	68.867	62.9629	70.8366	63.4536	66.8787	62.6843	62.1522	65.4991	61.1937	67.5158	63.8236	65.2648	66.767	63.6263	63.1592	64.2483	65.8725	61.0659	65.4643	65.7268	66.9983	58.8324	62.7916	62.7206	62.2569	65.2877	61.9333	62.5865	60.9717	61.6311	62.2489	61.5678	61.6684	63.3704	67.4444
ENSMUSG00000019432	Ddx39b	17	Spliceosome RNA helicase Ddx39b [Source:UniProtKB/Swiss-Prot;Acc:Q9Z1N5]	53817	protein_coding	3783	2848	60.952	66.5937	57.0552	68.1007	61.4864	61.6227	59.8891	61.3044	72.399	68.567	59.1714	63.5008	62.1534	66.6359	61.6371	58.8185	64.6505	72.6574	69.2399	67.5823	61.0156	71.2685	70.7139	71.1782	62.6013	59.6192	66.9374	60.2215	63.3194	69.367	57.2434	59.7734	51.0288	65.981	62.8313	57.1868	68.5152	63.5462	75.0617	64.9597	62.8376	64.7564
ENSMUSG00000037503	Fam168b	1	Myelin-associated neurite-outgrowth inhibitor [Source:UniProtKB/Swiss-Prot;Acc:Q80XQ8]	214469	protein_coding	5219	5058	69.9088	70.2103	66.7907	61.7858	65.8813	68.9726	64.5555	66.0192	62.8723	64.6711	70.0831	62.3206	62.3381	64.3768	64.9205	72.1841	61.886	58.275	60.419	64.0802	65.2882	68.3331	62.6822	61.7415	63.0793	71.9987	68.4942	66.273	65.7882	64.1828	67.4527	65.713	65.9567	64.0512	65.3205	70.8812	63.1523	63.5809	60.7958	65.3323	66.9154	65.4181
ENSMUSG00000029471	Camkk2	5	Calcium/calmodulin-dependent protein kinase kinase 2 [Source:UniProtKB/Swiss-Prot;Acc:Q8C078]	207565	protein_coding	10921	4861	73.2418	67.0112	67.192	57.8482	71.3115	64.0381	61.7446	63.7842	58.3662	59.7104	66.2423	54.2591	63.2935	63.3886	61.213	65.5348	55.2166	51.5851	58.2018	54.83	54.8856	64.5897	61.6215	58.4987	64.5256	62.7607	68.2319	66.2601	62.654	61.1187	61.2644	67.3913	59.3209	61.2425	59.117	66.1381	59.4159	62.2794	53.612	60.1379	67.3209	61.5287
ENSMUSG00000022010	Tsc22d1	14	TSC22 domain family, member 1 [Source:MGI Symbol;Acc:MGI:109127]	21807	protein_coding	8994	4999	69.6167	69.3214	66.6946	59.4778	64.7767	72.5339	68.6502	69.4417	61.3264	64.6202	70.6493	66.2457	63.5512	66.663	63.3012	69.768	65.7709	57.8315	62.5384	64.8001	72.6548	59.9191	57.9549	62.8333	61.1348	65.6551	63.0805	67.7689	62.1199	57.9184	61.7673	62.4586	64.9916	60.3357	59.6713	68.7104	64.2735	61.1086	62.1034	61.2769	65.9774	67.3145
ENSMUSG00000062296	Trank1	9	TPR and ankyrin repeat-containing protein 1 [Source:UniProtKB/Swiss-Prot;Acc:Q8BV79]	320429	protein_coding	13123	10520	70.3443	64.0147	63.4967	68.926	69.7725	52.2192	68.0469	55.5474	69.5797	58.6088	54.5813	62.6279	59.601	60.8826	61.7244	53.7089	59.8215	70.5478	65.8505	54.8535	57.6415	65.2862	73.0399	64.3316	69.0589	54.3348	58.3164	62.144	66.6839	70.004	54.6741	60.6253	44.9988	60.3233	62.8285	53.5244	68.8147	68.3649	68.4424	58.6335	67.3108	60.8004
ENSMUSG00000022540	Rogdi	16	rogdi homolog [Source:HGNC Symbol;Acc:HGNC:29478]	66049	protein_coding	2343	1431	64.899	63.4184	58.8247	59.8835	62.6641	61.0151	59.2284	63.7526	60.586	54.9635	65.7619	69.7235	66.3104	62.1541	65.4557	63.8791	73.2542	57.7356	62.9911	57.6298	69.5349	59.513	60.3481	66.6242	66.8095	61.9384	72.0938	71.8239	65.375	64.8073	59.757	67.3693	67.0623	60.9625	66.867	64.2073	63.9925	59.9372	66.7819	55.8205	61.9379	59.9091
ENSMUSG00000030432	Rpl28	7	ribosomal protein L28 [Source:MGI Symbol;Acc:MGI:101839]	19943	protein_coding	1840	1106	55.8899	67.7571	54.6452	55.4626	63.7281	67.3561	56.5629	65.0142	63.2562	68.3915	60.1152	74.7088	62.8432	68.854	63.8186	63.5889	71.6843	67.1563	69.328	64.0253	55.073	63.2474	63.7024	67.8905	56.2228	53.6132	60.0247	70.4933	59.9377	59.0227	54.1262	74.0262	68.1197	68.5674	62.7689	56.1269	66.7363	56.5473	70.6122	54.5652	59.4966	64.1162
ENSMUSG00000002265	Peg3	7	Paternally-expressed 3 protein [Source:UniProtKB/Swiss-Prot;Acc:Q3URU2]	18616	protein_coding	13324	8694	66.6402	56.945	61.6803	65.7187	56.6132	51.733	66.2502	55.3149	74.5338	57.862	63.0831	66.3698	57.5093	60.5931	57.1983	62.2312	50.7882	66.1962	57.9059	56.0403	70.5937	63.093	70.6742	62.4489	68.8138	65.1068	55.593	53.3	62.5076	68.7951	56.961	62.2725	46.1282	61.1764	66.2599	58.1634	61.9586	68.4152	61.4816	59.7141	61.5195	61.1388
ENSMUSG00000028249	Sdcbp	4	syndecan binding protein [Source:MGI Symbol;Acc:MGI:1337026]	53378	protein_coding	6904	2745	61.7327	61.4174	60.5266	54.392	56.8233	70.8681	60.3474	63.3891	54.109	58.144	68.686	65.4732	61.5732	57.6229	68.282	70.653	69.5839	53.5512	56.1769	58.4009	71.4019	57.7938	55.4165	56.309	54.8322	68.4062	64.0776	68.9957	58.9933	55.1736	73.1775	64.6633	76.5963	59.7427	61.3967	69.7991	58.941	61.493	53.654	63.1735	58.9784	61.3715
ENSMUSG00000022212	Cpne6	14	Copine-6 [Source:UniProtKB/Swiss-Prot;Acc:Q9Z140]	12891	protein_coding	4257	4000	42.769	46.7125	50.7539	62.8821	48.9235	44.0435	51.1905	54.0562	73.6021	57.9721	45.1731	53.1912	62.7928	52.967	58.3004	46.2583	59.0893	77.6197	69.8669	63.5996	58.0914	65.3811	71.5557	72.8419	67.6512	47.4611	56.7117	50.5715	63.9889	74.6947	48.8197	45.329	50.119	61.0201	70.2161	51.6864	66.6469	65.3559	76.1472	62.0832	50.4082	56.1729
ENSMUSG00000025369	Smarcc2	10	SWI/SNF complex subunit SMARCC2 [Source:UniProtKB/Swiss-Prot;Acc:Q6PDG5]	68094	protein_coding	5552	4562	68.1415	68.5776	64.1375	68.8814	65.6608	66.2834	63.3861	64.1135	70.5073	68.7895	65.3428	64.6904	64.9832	66.0872	63.0199	66.6536	63.4345	70.174	66.437	64.3202	59.8309	69.5193	69.0027	67.8122	68.496	63.5126	68.7327	64.3618	66.4886	68.6761	65.1951	66.886	60.6677	68.5244	65.9904	61.1233	65.7287	64.6389	68.3541	65.5079	67.0798	66.6159
ENSMUSG00000027397	Slc20a1	2	Sodium-dependent phosphate transporter 1 [Source:UniProtKB/Swiss-Prot;Acc:Q61609]	20515	protein_coding	5580	3316	64.8006	63.166	61.1361	63.0807	61.0075	54.001	64.1825	58.1547	69.7419	60.418	61.8326	58.6527	64.5453	65.8956	63.9274	62.4425	63.62	74.1328	64.7015	63.6355	60.6971	66.734	69.8866	67.2976	63.1977	62.3195	63.3331	58.933	68.8017	69.2844	65.5458	63.3637	61.9927	70.5584	73.9012	55.7517	62.4811	64.1828	69.0043	68.8489	62.6382	61.2996
ENSMUSG00000060803	Gstp1	19	Glutathione S-transferase P 1 [Source:UniProtKB/Swiss-Prot;Acc:P19157]	14870	protein_coding	757	757	62.3126	63.7423	62.7482	50.8364	57.5617	71.0345	52.887	63.8465	56.7859	54.652	65.3997	73.3741	57.0204	63.4603	58.0391	62.0787	76.9381	55.0259	56.6768	59.3786	63.8307	60.563	53.1698	62.1305	58.1263	58.4366	58.3084	71.6744	58.0314	55.3808	61.6842	81.2202	70.1881	64.0514	58.1304	64.0844	58.5211	48.0309	60.1336	53.7109	59.4402	59.8412
ENSMUSG00000022961	Son	16	Protein SON [Source:UniProtKB/Swiss-Prot;Acc:Q9QX47]	20658	protein_coding	14354	8731	58.0914	53.891	58.909	69.0025	56.8005	48.1345	65.5276	50.9445	66.921	57.1157	53.83	58.3793	60.5694	61.9746	58.5544	52.769	54.4371	70.8485	64.0678	57.891	59.1779	64.3739	75.7808	66.9985	68.9386	59.5431	55.711	53.8396	64.6431	71.4361	57.7873	57.9031	50.6476	62.8176	65.4612	56.3612	66.6147	72.3047	66.326	64.8872	59.3389	57.7286
[truncated: 52,953 more rows]
[truncated: 48 more columns]
