# Supplementary material for: Amyloid Beta and Tau Cooperate to Cause Reversible Behavioral and Transcriptional Deficits in a Model of Alzheimer’s Disease
Source: Cell Rep. 2019 Dec 10;29(11):3592–3604.e5. doi: 10.1016/j.celrep.2019.11.044 (PMC6915767; doi:10.1016/j.celrep.2019.11.044)
Supplement: Table S3. Canonical Pathways in Ingenuity Pathway Analysis of Mouse RNA-Seq Data, Related to Figures 2 and 3 [file mmc4.xlsx]

## Sheet: Sheet0
Canonical Pathways	APP/PS1+Tau_vs_Control	APP/PS1_vs_Control	Tau_vs_Control	APP/PS1+Tau_vs_Tau	APP/PS1_vs_Tau	APP/PS1+Tau-Dox_vs_Control
Neuroinflammation Signaling Pathway	5.741	5.667	0	4.529	3.395	-2.668
Dendritic Cell Maturation	4.7	4.69	-0.447	4.271	3.651	-2.111
Leukocyte Extravasation Signaling	4.352	4.69	-2.121	4.596	4.352	-2.496
Role of NFAT in Regulation of the Immune Response	4.271	4.472	-0.816	4.811	4.426	-2.236
Fcγ Receptor-mediated Phagocytosis in Macrophages and Monocytes	4.264	4.243	-1	3.9	3.9	-0.447
NF-κB Signaling	4.146	3.357	0	3.3	2.132	-1.265
Integrin Signaling	4.017	3.9	-1.633	4.379	4.146	-1.89
IL-8 Signaling	3.889	4.359	-0.378	3.266	3.4	-2.121
Colorectal Cancer Metastasis Signaling	3.657	3.873	-0.378	1.414	0.408	-1.667
Role of Pattern Recognition Receptors in Recognition of Bacteria and Viruses	3.441	3.606	-0.447	2.714	3.051	-0.816
Glioblastoma Multiforme Signaling	3.441	3	-0.447	1.604	0.447	-1.89
Production of Nitric Oxide and Reactive Oxygen Species in Macrophages	3.402	4.472	-0.447	2.887	3.266	-1.604
Tec Kinase Signaling	3.4	3.742	-1.89	3.273	3.441	-1
TREM1 Signaling	3.3	3.606	N/A	2.84	2.84	-1
p38 MAPK Signaling	3.162	2.828	N/A	2.111	1.414	-1.342
PKCθ Signaling in T Lymphocytes	3.13	3.742	-0.447	3.441	3.13	-2.646
ERK/MAPK Signaling	2.985	3.162	-1.633	2.668	1.807	0
Th1 Pathway	2.858	3.873	N/A	3.13	3.207	-1.265
HMGB1 Signaling	2.84	2.714	0	2.309	1.732	-1.89
Superpathway of Cholesterol Biosynthesis	2.828	2.646	N/A	3.162	3	N/A
Death Receptor Signaling	2.714	2.449	N/A	1.89	2.236	N/A
NRF2-mediated Oxidative Stress Response	2.714	2.449	0	0.707	1.414	1.342
Interferon Signaling	2.714	2.449	N/A	1	N/A	-1.633
GP6 Signaling Pathway	2.683	3.606	-1.414	3.153	2.294	-1.633
Ephrin B Signaling	2.646	2.236	-0.816	2.309	2.714	-1.342
FAT10 Cancer Signaling Pathway	2.646	2.646	N/A	2.449	1.414	N/A
SAPK/JNK Signaling	2.53	2.236	N/A	1.414	1.265	N/A
Glioma Invasiveness Signaling	2.496	3	N/A	3	2.333	-2.449
Gα12/13 Signaling	2.496	2.449	-0.378	2.714	1.291	-2
T Cell Exhaustion Signaling Pathway	2.449	3.13	N/A	1.706	2.236	-1.667
Toll-like Receptor Signaling	2.449	1.342	N/A	1.342	0	N/A
Inflammasome pathway	2.449	2	N/A	N/A	N/A	N/A
Role of RIG1-like Receptors in Antiviral Innate Immunity	2.449	N/A	N/A	N/A	N/A	N/A
Phospholipase C Signaling	2.414	3.051	-1.134	2.985	3.545	-1.265
Sphingosine-1-phosphate Signaling	2.357	2.53	-1	2.673	1.807	-2.236
p70S6K Signaling	2.357	3.317	-0.447	2.138	2.324	-1
Endothelin-1 Signaling	2.353	2.887	-1.414	2.065	2.711	-0.447
Agrin Interactions at Neuromuscular Junction	2.333	2	-0.378	1.414	1.134	N/A
mTOR Signaling	2.324	2.828	N/A	2.714	2.138	-2.121
HGF Signaling	2.309	2.449	-1.134	1.508	2.111	N/A
Corticotropin Releasing Hormone Signaling	2.309	2.449	-0.447	0.905	0.535	0
Cholesterol Biosynthesis II (via 24,25-dihydrolanosterol)	2.236	2.236	N/A	2.449	2.449	N/A
Cholesterol Biosynthesis III (via Desmosterol)	2.236	2.236	N/A	2.449	2.449	N/A
Cholesterol Biosynthesis I	2.236	2.236	N/A	2.449	2.449	N/A
Chondroitin Sulfate Degradation (Metazoa)	2.236	2	N/A	2.236	N/A	N/A
Estrogen-mediated S-phase Entry	2.236	N/A	N/A	N/A	N/A	N/A
fMLP Signaling in Neutrophils	2.183	3.317	-1.89	2.887	4.025	N/A
Fc Epsilon RI Signaling	2.183	2.887	-1	2.496	2.673	-1.342
Acute Phase Response Signaling	2.183	3.464	N/A	2.111	1.604	-1.342
Regulation of Actin-based Motility by Rho	2.138	2.449	-2	3.051	3.162	-2.121
NF-κB Activation by Viruses	2.138	3	0	2.333	2.111	N/A
PI3K Signaling in B Lymphocytes	2.132	2.84	-1.897	2	2.449	-2
Actin Nucleation by ARP-WASP Complex	2.121	2	N/A	2.449	2.236	N/A
Salvage Pathways of Pyrimidine Ribonucleotides	2.121	2.236	0	1.134	1.342	-1
Phospholipases	2.121	2	N/A	1.633	1.89	N/A
Telomerase Signaling	2.111	2.449	N/A	2.236	1	N/A
Superpathway of Inositol Phosphate Compounds	2.043	4	-2	3.157	3.528	-1.155
Gαq Signaling	2.041	3.606	-2.111	2.84	3.962	-1.134
IL-6 Signaling	2	3	0	1.941	1.387	-1.342
Dermatan Sulfate Degradation (Metazoa)	2	2	N/A	2	2	N/A
STAT3 Pathway	2	2.53	N/A	1.155	1.155	-0.816
Putrescine Degradation III	2	2	N/A	N/A	1	N/A
MIF Regulation of Innate Immunity	2	N/A	N/A	N/A	0.447	N/A
CXCR4 Signaling	1.964	2.53	-1.897	2.324	2.828	-1.633
Ephrin Receptor Signaling	1.961	2.496	-1.134	2.4	2.837	-0.333
Calcium-induced T Lymphocyte Apoptosis	1.897	2.449	-2.236	2.53	3.464	-1
Paxillin Signaling	1.897	N/A	-2.236	2.121	1.89	N/A
Antiproliferative Role of Somatostatin Receptor 2	1.897	2.236	N/A	1.633	1.414	N/A
Type I Diabetes Mellitus Signaling	1.897	2.236	N/A	1.633	0.378	-1
Relaxin Signaling	1.897	2.236	0	0.378	0.302	N/A
Melanocyte Development and Pigmentation Signaling	1.897	1.633	N/A	0.632	0.632	0
Actin Cytoskeleton Signaling	1.89	3.317	-1.89	3.128	2.982	-0.632
CD40 Signaling	1.89	1.633	0	1.89	1.265	N/A
Amyloid Processing	1.89	1.342	N/A	0.447	0	N/A
Activation of IRF by Cytosolic Pattern Recognition Receptors	1.89	1	N/A	N/A	0	N/A
iCOS-iCOSL Signaling in T Helper Cells	1.886	2.714	-2.236	3.207	3.153	-2.449
P2Y Purigenic Receptor Signaling Pathway	1.886	2.309	-0.816	0.258	0.943	N/A
B Cell Receptor Signaling	1.877	2.673	-1.897	1.789	2.294	-1.342
ILK Signaling	1.877	2.714	-0.707	2	1.414	-1.633
14-3-3-mediated Signaling	1.807	2.828	-1.134	1.941	2.828	-0.447
Mouse Embryonic Stem Cell Pluripotency	1.732	2.236	1	0	-1.155	0.447
Thrombin Signaling	1.706	2.53	-1.89	2.5	2.982	-1.633
Apelin Endothelial Signaling Pathway	1.698	2.121	-0.707	1.508	2.668	N/A
Cardiac Hypertrophy Signaling	1.671	3.357	-1.941	1.633	3.053	-0.905
Protein Kinase A Signaling	1.667	1.291	-2.111	1.347	2.921	-1.508
Macropinocytosis Signaling	1.667	2.449	N/A	2.333	2.53	N/A
Melatonin Signaling	1.667	2.236	-1.134	1.134	2.111	N/A
LPS-stimulated MAPK Signaling	1.667	2.236	-0.816	1.134	1.265	N/A
CNTF Signaling	1.667	2	N/A	1.633	1.633	N/A
RANK Signaling in Osteoclasts	1.667	N/A	-1.134	1.134	2.111	N/A
ErbB2-ErbB3 Signaling	1.667	2.236	N/A	1.342	0.378	N/A
CCR5 Signaling in Macrophages	1.633	2.236	-1.342	1.134	2.53	N/A
Osteoarthritis Pathway	1.633	1.667	N/A	2.183	0.6	-1.265
Complement System	1.633	1.342	N/A	1.633	1.342	N/A
Triacylglycerol Biosynthesis	1.633	N/A	N/A	1.134	N/A	N/A
CD28 Signaling in T Helper Cells	1.604	2.53	-2.121	2.496	2.982	N/A
Cholecystokinin/Gastrin-mediated Signaling	1.604	2.236	-1.414	1.414	2.333	-0.816
Signaling by Rho Family GTPases	1.512	2.496	-2.309	2.858	3.772	-1.941
UVA-Induced MAPK Signaling	1.508	2.236	N/A	1.414	1.667	N/A
Thrombopoietin Signaling	1.508	2.646	0	0.632	1.265	N/A
VEGF Signaling	1.508	1.342	-0.447	1	0.333	N/A
IL-7 Signaling Pathway	1.414	2	-1	1.633	1.667	N/A
IL-17A Signaling in Airway Cells	1.414	2.236	N/A	1.633	2.121	N/A
Role of NANOG in Mammalian Embryonic Stem Cell Pluripotency	1.414	2	N/A	1.342	1.342	N/A
EGF Signaling	1.414	2	0	1.134	1.134	N/A
Oncostatin M Signaling	1.414	2.236	N/A	0.816	0.816	N/A
Ovarian Cancer Signaling	1.414	N/A	N/A	1.342	0.816	N/A
Renal Cell Carcinoma Signaling	1.414	N/A	0	1.633	0.447	N/A
Neuroprotective Role of THOP1 in Alzheimer's Disease	1.414	0.816	N/A	0.378	0	N/A
Regulation of Cellular Mechanics by Calpain Protease	1.414	N/A	N/A	1	N/A	N/A
Chemokine Signaling	1.387	2.646	-1.414	1.732	3.051	-1
Endocannabinoid Developing Neuron Pathway	1.387	2.121	-1	1.265	1.941	-1
3-phosphoinositide Biosynthesis	1.342	3.162	-2	2.837	3.13	-0.632
Phosphatidylglycerol Biosynthesis II (Non-plastidic)	1.342	N/A	N/A	2	N/A	N/A
CDP-diacylglycerol Biosynthesis I	1.342	N/A	N/A	2	N/A	N/A
Cyclins and Cell Cycle Regulation	1.342	N/A	N/A	1.633	N/A	N/A
D-myo-inositol (1,4,5)-Trisphosphate Biosynthesis	1.342	N/A	N/A	0.447	1	N/A
Estrogen-Dependent Breast Cancer Signaling	1.342	N/A	N/A	-0.378	-0.707	N/A
Rac Signaling	1.291	2.449	-1.134	1.387	1.508	N/A
PDGF Signaling	1.291	2.828	0.816	0.577	1.155	0
Huntington's Disease Signaling	1.279	2.53	-0.378	1.604	1.807	-0.447
Leptin Signaling in Obesity	1.265	2.236	N/A	1.633	1.633	N/A
ErbB4 Signaling	1.265	2.236	0	1.633	1.414	N/A
VEGF Family Ligand-Receptor Interactions	1.265	2.236	N/A	1.134	1.414	N/A
FLT3 Signaling in Hematopoietic Progenitor Cells	1.265	1.633	N/A	1	0.632	N/A
Adrenomedullin signaling pathway	1.213	2.828	-2.53	2.309	2.236	N/A
RhoA Signaling	1.155	N/A	-2.646	2.138	3.051	-1.414
Aldosterone Signaling in Epithelial Cells	1.155	2.449	-1.633	1	2.111	N/A
GM-CSF Signaling	1.155	2.449	-1	1.265	2.333	N/A
Type II Diabetes Mellitus Signaling	1.155	1.89	-1	1.89	1.508	N/A
UVB-Induced MAPK Signaling	1.134	2	-0.447	0.816	1.414	N/A
Endometrial Cancer Signaling	1.134	2	N/A	N/A	0.447	N/A
Pyridoxal 5'-phosphate Salvage Pathway	1.134	N/A	0	0.447	1	N/A
G Beta Gamma Signaling	1.091	2.53	-1.342	1.387	2.673	1
Renin-Angiotensin Signaling	1.069	2.646	-1.667	1.265	2.111	N/A
GNRH Signaling	1.069	2.646	-1.667	0.302	1.941	N/A
Prolactin Signaling	1.069	2.646	0	0.632	0.905	-0.447
Role of NFAT in Cardiac Hypertrophy	1	2.496	-2.887	0.894	2.921	0.707
Glioma Signaling	1	2.236	-1.633	1.134	1.941	N/A
Growth Hormone Signaling	1	2.333	N/A	1.387	1.604	-0.447
TGF-β Signaling	1	1.89	0.816	0	0.378	0.447
iNOS Signaling	1	N/A	N/A	-0.447	-1.342	N/A
Inhibition of Angiogenesis by TSP1	1	N/A	N/A	0.447	0.816	N/A
Ceramide Signaling	1	1.134	N/A	0	0	N/A
IL-22 Signaling	1	N/A	N/A	N/A	N/A	N/A
D-myo-inositol-5-phosphate Metabolism	0.943	2.828	N/A	2.357	2.668	-0.378
CCR3 Signaling in Eosinophils	0.905	2.236	-1	1.89	1.89	N/A
ErbB Signaling	0.905	2.236	-0.816	1.414	1.667	N/A
FGF Signaling	0.905	1.633	N/A	0.632	1	1
FcγRIIB Signaling in B Lymphocytes	0.905	1.134	N/A	1.667	1.265	N/A
Acute Myeloid Leukemia Signaling	0.905	0.333	N/A	-0.333	-0.905	N/A
Wnt/β-catenin Signaling	0.832	-0.816	1.342	-1.155	-3.606	0.333
JAK/Stat Signaling	0.832	1.633	0.447	0.905	0	N/A
Apoptosis Signaling	0.832	0.378	N/A	0.333	-0.378	N/A
Apelin Pancreas Signaling Pathway	0.816	N/A	N/A	2	1.134	N/A
IL-9 Signaling	0.816	N/A	N/A	1.342	0.816	N/A
Neurotrophin/TRK Signaling	0.816	N/A	N/A	0.816	0.378	N/A
BMP signaling pathway	0.816	N/A	0.378	N/A	-0.816	N/A
Pancreatic Adenocarcinoma Signaling	0.775	2.449	N/A	0.632	1.667	N/A
Apelin Cardiomyocyte Signaling Pathway	0.728	2.121	-2.121	1.508	2.5	N/A
α-Adrenergic Signaling	0.707	1.342	-0.816	1.342	2.646	N/A
Sperm Motility	0.707	N/A	-2.646	0.816	2.496	N/A
CDK5 Signaling	0.707	N/A	0	-0.816	-1	N/A
Th2 Pathway	0.688	0.832	N/A	0.229	0.258	0
GDNF Family Ligand-Receptor Interactions	0.632	2.449	-0.447	1.414	1.667	N/A
SPINK1 General Cancer Pathway	0.632	2.236	N/A	1.342	1.342	N/A
IGF-1 Signaling	0.632	2	-0.447	0.707	0	0
Nitric Oxide Signaling in the Cardiovascular System	0.577	2.236	-1.89	0.333	1.604	N/A
Gαs Signaling	0.577	2.236	N/A	0.378	1	N/A
LPS/IL-1 Mediated Inhibition of RXR Function	0.577	0.816	N/A	0.333	-0.707	0
eNOS Signaling	0.535	2.236	-2.646	1	2	N/A
GPCR-Mediated Nutrient Sensing in Enteroendocrine Cells	0.471	1.667	-2.236	0	1.698	1
Wnt/Ca+ pathway	0.447	N/A	N/A	-0.707	-0.302	N/A
Angiopoietin Signaling	0.447	N/A	N/A	N/A	N/A	N/A
VDR/RXR Activation	0.378	N/A	N/A	0.447	0	-2.236
Neuregulin Signaling	0.333	2.236	N/A	0.447	1	N/A
Cdc42 Signaling	0.302	1.342	-1	1.508	2.309	-0.816
PAK Signaling	0.302	N/A	-1.134	1.897	2.309	N/A
Cardiac β-adrenergic Signaling	0.302	N/A	N/A	0.632	0.816	0
D-myo-inositol (1,4,5,6)-Tetrakisphosphate Biosynthesis	0.277	2.236	N/A	2.138	2.496	0
D-myo-inositol (3,4,5,6)-tetrakisphosphate Biosynthesis	0.277	2.236	N/A	2.138	2.496	0
IL-3 Signaling	0.277	1.667	-0.816	0.535	1.069	N/A
3-phosphoinositide Degradation	0.258	2.449	N/A	2.324	2.673	0
CREB Signaling in Neurons	0.218	1.897	-2.714	1.069	2.294	0.447
Apelin Adipocyte Signaling Pathway	0	0.447	0	0	1.414	N/A
cAMP-mediated signaling	-0.186	2.309	-0.632	2.236	2.746	-1.89
Gαi Signaling	-0.229	1.508	1.342	1.155	1.807	N/A
AMPK Signaling	-0.277	N/A	-1.633	0.333	1.941	1.633
Opioid Signaling Pathway	-0.378	1.732	-2.111	0.229	2.268	1
RhoGDI Signaling	-0.447	-1.414	2.236	-1.789	-3.357	1.155
Amyotrophic Lateral Sclerosis Signaling	-0.5	1.342	-1	0.302	0	N/A
LXR/RXR Activation	-0.535	0.577	N/A	0.277	0.577	-0.333
Synaptic Long Term Depression	-0.626	1.414	-1.89	-0.243	1.091	2.236
Neuropathic Pain Signaling In Dorsal Horn Neurons	-0.688	1.414	-2.53	1.265	2.183	N/A
Synaptic Long Term Potentiation	-0.688	1.134	-2.53	0.302	2.065	1.342
Endocannabinoid Cancer Inhibition Pathway	-0.728	-0.707	1.342	-0.302	0.5	0.816
Dopamine-DARPP32 Feedback in cAMP Signaling	-0.775	0.816	-2.646	-1.291	0.688	2.236
GPCR-Mediated Integration of Enteroendocrine Signaling Exemplified by an L Cell	-1	-1.342	-1.342	-0.707	-0.302	N/A
PPARα/RXRα Activation	-1.069	-1.667	-2	-0.775	-0.277	0.378
Androgen Signaling	-1.134	N/A	-1.134	-1.89	0.632	2.236
Sumoylation Pathway	-1.414	-2	N/A	-1	0.707	0.816
p53 Signaling	-1.667	N/A	N/A	-2.111	-1	N/A
Antioxidant Action of Vitamin C	-1.897	-2.449	N/A	-0.707	-1.265	N/A
PTEN Signaling	-2	-2.121	N/A	-1.508	-1.897	-0.447
Glutamate Receptor Signaling	-2	N/A	N/A	N/A	N/A	N/A
SPINK1 Pancreatic Cancer Pathway	-2.53	-2.828	N/A	-2.121	-2.646	2.236
Calcium Signaling	-3.357	N/A	-2.887	-2.121	1.213	2
nNOS Signaling in Neurons	N/A	N/A	-2	N/A	1.134	N/A
Prostanoid Biosynthesis	N/A	N/A	N/A	1.342	1.342	N/A
Basal Cell Carcinoma Signaling	N/A	N/A	N/A	N/A	-2.449	N/A
Role of Wnt/GSK-3β Signaling in the Pathogenesis of Influenza	N/A	N/A	N/A	N/A	-2	N/A
Superpathway of Geranylgeranyldiphosphate Biosynthesis I (via Mevalonate)	N/A	N/A	N/A	2	N/A	N/A
PCP pathway	N/A	N/A	N/A	N/A	-1.89	N/A
UVC-Induced MAPK Signaling	N/A	N/A	0	N/A	1	N/A
OX40 Signaling Pathway	N/A	N/A	N/A	N/A	1	N/A
IL-1 Signaling	N/A	N/A	N/A	N/A	-1	N/A
Antiproliferative Role of TOB in T Cell Signaling	N/A	N/A	N/A	N/A	N/A	N/A
