# Supplementary material for: Amyloid Beta and Tau Cooperate to Cause Reversible Behavioral and Transcriptional Deficits in a Model of Alzheimer’s Disease
Source: Cell Rep. 2019 Dec 10;29(11):3592–3604.e5. doi: 10.1016/j.celrep.2019.11.044 (PMC6915767; doi:10.1016/j.celrep.2019.11.044)
Supplement: Table S4. Individual Human Array Tomography Data, Related to Figure 5 [file mmc5.xlsx]

## Sheet: SupplementaryTable4-Human_data
Case ID	diagnosis	age	sex	PMI (hours)	pathology	'num_total_PSD'	% total PSD with tau13	% total PSD with AW7	% total PSD with tau13+AW7	num_total_syo'	% total syo with tau13	% total syo with AW7	% total SYO with tau13+AW7
1442	AD	80	f	12	Braak VI/VI	691	0	6.07815	0	1865	0	8.20375	0
1446	AD	84	m	10	Braak V/VI	6873	0.0290994	5.54343	0	5902	0	7.82785	0
1547	AD	77	m	48	Braak V/VI	6229	0.369241	0	0	3254	0.460971	0.0614628	0
1564	AD	90	m	48	Braak VI/VI	6390	0.28169	22.097	0.0469484	7166	0.334915	21.0996	0.0697739
AD5	AD	75	f	16	Braak VI/VI	7065	0.962491	8.97381	0.0566171	4954	0.968914	8.25595	0.0403714
BBN24526	AD	79	m	65	Braak VI/VI	19076	0.658949	4.04005	0	12005	0.13739	3.37679	0.0196271
HC	control	66	m	48		12098	0.00826583	0	0	13114	0.0152509	0	0
HC2	control	69	m	24		34497	0	2.67559	0	32704	0	0.443371	0
HC3	control	75	m	24		7625	0	0	0	10707	0.0186794	0	0
HC6	control	95	m	48		2182	0	0.504125	0	1668	0	0.779376	0
BBN28406	control	79	m	49	Braak II/VI	7454	0	0.160987	0	10672	0.0187406	0.29048	0
BBN19686	control	77	f	75	Braak I/VI	17572	0	0.0188847	0	8553	0	0	0
